# Supplementary material for: Impact of Phellinus gilvus mycelia on growth, immunity and fecal microbiota in weaned piglets
Source: PeerJ. 2020 Apr 28;8:e9067. doi: 10.7717/peerj.9067 (PMC7194088; doi:10.7717/peerj.9067)
Supplement: File S10 [file peerj-08-9067-s010.zip]

Archive with 11 entries (11 files):
- design.txt
- WK1.filtered.fasta
- WK10.filtered.fasta
- WK2.filtered.fasta
- WK3.filtered.fasta
- WK4.filtered.fasta
- WK5.filtered.fasta
- WK6.filtered.fasta
- WK7.filtered.fasta
- WK8.filtered.fasta
- WK9.filtered.fasta
