# Supplementary material for: Impact of Phellinus gilvus mycelia on growth, immunity and fecal microbiota in weaned piglets
Source: PeerJ. 2020 Apr 28;8:e9067. doi: 10.7717/peerj.9067 (PMC7194088; doi:10.7717/peerj.9067)
Supplement: File S10 [file peerj-08-9067-s010.zip › design.txt]

SampleID	group
WK1	C
WK2	C
WK3	C
WK4	C
WK5	C
WK6	C
WK7	C
WK8	C
WK9	C
WK10	C
K1	ATB
K2	ATB
K3	ATB
K4	ATB
K5	ATB
K6	ATB
K7	ATB
K8	ATB
K9	ATB
K10	ATB
JS1	SH
JS2	SH
JS3	SH
JS4	SH
JS5	SH
JS6	SH
JS7	SH
JS8	SH
JS9	SH
JS10	SH
