# Supplementary material for: Impact of Phellinus gilvus mycelia on growth, immunity and fecal microbiota in weaned piglets
Source: PeerJ. 2020 Apr 28;8:e9067. doi: 10.7717/peerj.9067 (PMC7194088; doi:10.7717/peerj.9067)
Supplement: File S10 [file peerj-08-9067-s010.zip › WK7.filtered.fasta]

>WK7.1
TAGGGAATCTTCCACAATGGGCGCAAGCCTGATGGAGCAACACCGCGTGAGTGAAGAAGGGTTTCGGCTCGTAAAGCTCTGTTGTTGGAGAAGAACGTGCGTGAGAGTAACTGTTCACGCAGTGACGGTATCCAACCAGAAAGTCACGGCTAACTACGTGCCAGCAGCCGCGGTAATACGTAGGTGGCAAGCGTTATCCGGATTTATTGGGCGTAAAGCGAGCGCAGGCGGTTGCTTAGGTCTGATGTGAAAGCCTTCGGCTTAACCGAAGAAGTGCATCGGAAACCGGGCGACTTGAGTGCAGAAGAGGACAGTGGAACTCCATGTGTAGCGGTGGAATGCGTAGATATATGGAAGAACACCAGTGGCGAAGGCGGCTGTCTGGTCTGCAACTGACGCTGAGGCTCGAAAGCATGGGTAGCGAACA
>WK7.2
TGGGGAATATTGGGCAATGGGCGAAAGCCTGACCCAGCAACGCCGCGTGGAGGAAGAAGGTTTTCGGATCGTAAACTCCTGTCCTCAGGGAAGAGAAGGAGACGGTACCTGAGGAGGAAGCCCCGGCTAACTACGTGCCAGCAGCCGCGGTAATACGTAGGGGGCAAGCGTTGTCCGGAATGATTGGGCGTAAAGGGCGCGTAGGCGGCCCGGTAAGTCTGGAGTGAAAGTCCTGGCTTCAAGTTGGGAATTGCTTTGGATACTGTCGGGCTTGAGTGCAGGAGAGGTTAGTGGAATTCCCAGTGTAGCGGTGAAATGCGTAGAGATTGGGAGGAACACCAGTGGCGAAGGCGACTAACTGGACTGTAACTGACGCTGAGGCGCGAAAATGTGGGGAGCAAACA
>WK7.3
TAGGGAATCTTCCACAATGGACGCAAGTCTGATGGAGCAACGCCGCGTGAGTGAAGAAGGTTTTCGGATCGTAAAGCTCTGTTGTTGGTGAAGAAGGATAGAGGTAGTAACTGGCCTTTATTTGACGGTAATCAACCAGAAAGTCACGGCTAACTACGTGCCAGCAGCCGCGGTAATACGTAGGTGGCAAGCGTTGTCCGGATTTATTGGGCGTAAAGCGAGCGCAGGCGGAAAAATAAGTCTAATGTGAAAGCCCTCGGCTTAACCGAGGAACTGCATCGGAAACTGTTTTTCTTGAGTGCAGAAGAGGAGAGTGGAACTCCATGTGTAGCGGTGGAATGCGTAGATATATGGAAGAACACCAGTGGCGAAGGCGGCTCTCTGGTCTGCAACTGACGCTGAGGCTCGAAAGCATGGGTAGCGAACA
>WK7.4
TGGGGAATATTGCACAATGGGCGAAAGCCTGATGCAGCAACGCCGCGTGAGCGATGAAGGCCTTCGGGTCGTAAAGCTCTGTCCTCAAGGAAGATAATGACGGTACTTGAGGAGGAAGCCCCGGCTAACTACGTGCCAGCAGCCGCGGTAATACGTAGGGGGCTAGCGTTATCCGGATTTACTGGGCGTAAAGGGTGCGTAGGTGGTCTCTTAAGTCAGGAGTGAAAGGCTACGGCTTAACCGTAGTAAGCTCTTGAAACTGGGAGACTTGAGTGCAGGAGAGGAAAGTGGAATTCCTAGTGTAGCGGTGAAATGCGTAGATATTAGGAGGAACACCAGTAGCGAAGGCGGCTTGCTGGACGACAACTGACGCTGAGGCGCGAAAGCGTGGGGAGCAAACA
>WK7.5
TGAGGAATATTGGGCAATGGGCGAAAGCCTGATGCAGCGACGCCGCGTGAACGATGAAGTATTTCGGTATGTAAAGTTCTATCAGCAGGGAAGAAAAAAATGACGGTACCTGACTAAGGAGCACCGGCTAAATACGTGCCAGCAGCCGCGGTAATACGTATGGTGCAAGCGTTATCCGGATTTACTGGGTGTAAAGGGAGCGCAGACGGCATGGCAAGCCAGATGTGAAAGGTGGGGGCTCAACCCCCAAGCTGCATTTGGAACTGTCAAGCTAGAGTATCGGAGAGGTAAGTGGAATTCCTAGTGTAGCGGTGAAATGCGTAGATATTAGGAGGAACACCAGTGGCGAAGGCGGCTTACTGGACGATAACTGACGTTGAGGCTCGAAAGCGTGGGGAGCAAACA
>WK7.6
TGGGGAATATTGGGCAATGGGCGAAAGCCTGACCCAGCAACGCCGCGTGAAGGAAGAAGGTCTTCGGATTGTAAACTTCTTTTATGAGGGACGAAGGACGTGACGGTACCTCATGAATAAGCCACGGCTAACTACGTGCCAGCAGCCGCGGTAATACGTAGGTGGCAAGCGTTGTCCGGATTTACTGGGTGTAAAGGGCGCGTAGGCGGGATGGCAAGTCAGATGTGAAATCCATGGGCTCAACCCATGAACTGCATTTGAAACTGTCGTTCTTGAGTATCGGAGAGGCAAGCGGAATTCCTAGTGTAGCGGTGAAATGCGTAGATATTAGGAGGAACACCAGTGGCGAAGGCGGCTTGCTGGACGACAACTGACGCTGAGGCGCGAAAGCGTGGGGAGCAAACA
>WK7.7
TGGGGAATATTGCACAATGGGGGAGACCCTGATGCAGCAACGCCGCGTGAGTGATGACGGCCTTCGGGTTGTAAAGCTCTGTCTTCAGGGACGATAATGACGGTACCTGAGGAGGAAGCCACGGCTAACTACGTGCCAGCAGCCGCGGTAATACGTATGGTGCAAGCGTTATCCGGATTTACTGGGTGTAAAGGGAGCGCAGGCGGTACGGCAAGTCTGATGTGAAAGCCCGGGGCTCAACCCCGGTACTGCATTGGAAACTGTCGGACTAGAGTGTCGGAGGGGTAAGTGGAATTCCTAGTGTAGCGGTGAAATGCGTAGATATTAGGAGGAACACCAGTGGCGAAGGCGGCTTACTGGACGACAACTGACGCTGAGGCTCGAAAGCGTGGGGAGCAAACA
>WK7.8
TGGGGAATATTGCACAATGGGCGAAAGCCTGATGCAGCAACGCCGCGTGAGCGATGAAGGCCTTCGGGTCGTAAAGCTCTGTCCTCAAGGAAGATAATGACGGTACTTGAGGAGGAAGCCCCGGCTAACTACGTGCCAGCAGCCGCGGTAATACGTAGGGGGCTAGCGTTATCCGGATTTACTGGGCGTAAAGGGTGCGTAGGTGGTTTCTTAAGTCAGGAGTGAAAGGCTACGGCTCAACCGTAGTAAGCTCTTGAAACTGGGAAACTTGAGTGCAGGAGAGGAAAGTGGAATTCCTAGTGTAGCGGTGAAATGCGTAGATATTAGGAGGAACACCAGTAGCGAAGGCGGCTTTCTGGACTGTAACTGACACTGAGGCACGAAAGCGTGGGGAGCAAACA
>WK7.9
TGGGGAATATTGCACAATGGGCGCAAGCCTGATGCAGCGACGCCGCGTGAAGGATGAAGTATTTCGGTATGTAAACTTCTATCAGCAGGGAAGAAAACGACGGTACCTGACTAAGAAGCCCCGGCTAACTACGTGCCAGCAGCCGCGGTAATACGTAGGGGGCAAGCGTTATCCGGATTTACTGGGTGTAAAGGGAGCGTAGATGGCACTGCAAGTCTGAAGTGAAAGCCCGGGGCTTAACCCCGGGACTGCTTTGGAAACTGTGGAGCTAGAGTGCAGGAGAGGTAAGCGGAATTCCTAGTGTAGCGGTGAAATGCGTAGATATATGGAGGAACACCAGTGGCGAAGGCGCCTTTCTGGACTGTGTCTGACGCTGAGATGCGAAAGCCAGGGTAGCGAACG
>WK7.10
TGGGGAATATTGCACAATGGGGGAAACCCTGATGCAGCAACGCCGCGTGAGTGATGACGGCCTTCGGGTTGTAAAGCTCTGTCTTCAGGGACGATAATGACGGTACCTGAGGAGGAAGCCACGGCTAACTACGTGCCAGCAGCCGCGGTAATACGTAGGTGGCAAGCGTTGTCCGGATTTACTGGGCGTAAAGGGAGCGTAGGTGGATATTTAAGTGGGATGTGAAATACCCGGGCTTAACCTGGGTGCTGCATTCCAAACTGGATATCTAGAGTGCAGGAGAGGAAAGGAGAATTCCTAGTGTAGCGGTGAAATGCGTAGAGATTAGGAAGAATACCAGTGGCGAAGGCGCCTTTCTGGACTGTAACTGACACTGAGGCTCGAAAGCGTGGGGAGCAAAC
>WK7.11
TGGGGAATATTGCACAATGGGGGAAACCCTGATGCAGCAACGCCGCGTGAGTGATGACGGCCTTCGGGTTGTAAAGCTCTGTCTTCAGGGACGATAATGACGGTACCTGAGGAGGAAGCCACGGCTAACTACGTGCCAGCAGCCGCGGTAATACGTAGGTGGCGAGCGTTGTCCGGATTTACTGGGTGTAAAGGGCGTGCAGCCGGGTCTGCAAGTCAGATGTGAAATCCATGGGCTCAACCCATGAACTGCATTTGAAACTGTGGATCTTGAGTGTCGGAGGGGCAATCGGAATTCCTAGTGTAGCGGTGAAATGCGTAGATATATGGAAGAACACCAGTGGCGAAGGCGGCTCTCTGGTCTGCAACTGACGCTGAGGCTCGAAAGCATGGGTAGCGAACA
>WK7.12
TGGGGAATATTGCACAATGGGGGAAACCCTGATGCAGCAACGCCGCGTGAGTGATGACGGCCTTCGGGTTGTAAAGCTCTGTCTTCAGGGACGATAATGACGGTACCTGAGGAGGAAGCCACGGCTAACTACGTGCCAGCAGCCGCGGTAATACGTAGGGAGCGAGCGTTGTCCGGATTTATTGGGCGTAAAGCGAGCGCAGGCGGAAAAATAAGTCTAATGTGAAAGCCCTCGGCTTAACCGAGGAACTGCATCGGAAACTGTTTTTCTTGAGTGCAGAAGAGGAGAGTGGAACTCCATGTGTAGCGGTGAAATGCGTAGAGATTAGGAAGAACACCAGTGGCGAAGGCGCTTCTCTGGACTGTAACTGACGCTGAGGCTCGAAAGCGTGGGGAGCAAACA
>WK7.13
TGGGGAATATTGCACAATGGGGGAAACCCTGATGCAGCAACGCCGCGTGAGTGATGACGGCCTTCGGGTTGTAAAGCTCTGTCTTCAGGGACGATAATGACGGTACCTGAGGAGGAAGCCACGGCTAACTACGTGCCAGCAGCCGCGGTAATACGTAGGTGGCGAGCGTTGTCCGGATTTACTGGGCGTAAAGGGAGCGTAGGCGGACTTTTAAGTGAGATGTGAAATACTCGGGCTTAACCTGAGTGCTGCATTTCAAACTGGAAGTCTAGAGTGCAGGAGAGGAGAAGGGAATTCCTAGTGTAGCGGTGAAATGCGTAGAGATTAGGAAGAACACCAGTGGCGAAGGCGCTTCTCTGGACTGTAACTGACGCTGAGGCTCGAAAGCGTGGGGAGCAAACA
>WK7.14
TGGGGAATATTGCACAATGGGGGAAACCCTGATGCAGCAACGCCGCGTGAGTGATGACGGCCTTCGGGTTGTAAAGCTCTGTCTTCAGGGACGATAATGACGGTACCTGAGGAGGAAGCCACGGCTAACTACGTGCCAGCAGCCGCGGTAATACGTAGGTGGCGAGCGTTGTCCGGATTTACTGGGCGTAAAGGGAGCGTAGGCGGACTTTAAAGTGAGATGTGAAATACCCGGGCTTAACTTGGGTGCTGCATTTCAAACTGGAAGTCTAGAGTGCAGGAGAGGAGAATGGAATTCCTAGTGTAGCGGTGAAATGCGTAGAGATTAGGAAGAACACCAGTGGCGAAGGCGATTCTCTGGACTGTAACTGACGCTGAGGCTCGAAAGCGTGGGGAGCAAACA
>WK7.15
TAGGGAATTTTCGGCAATGGGGGAAACCCTGACCGAGCAACGCCGCGTGAGTGAAGAAGGTCTTCGGATTGTAAAGCTCTGTTGTAAGGGAAGAAATGTACTGTGAGAAACAGTACTTGACGGTACCTTACCAGAAAGCTACGGCTAACTACGTGCCAGCAGCCGCGGTAATACGTAGGTAGCGAGCGTTATCCGGAATTATTGGGCGTAAAGGGTGCGTAGGCGGCCATTTAAGTTCATGGTGAAAGCGTGGGGCTCAACCCCATAAAGCCATGGATACTGGATGGCTGGAGTACTGGAGAGGGTAGTGGAATTCCATGTGTAGCGGTAAAATGCGTAGATATATGGAGGAACACCGGTGGCGAAGGCGGCTCTCTGGTCTGCAACTGACGCTGAGGCTCGAAAGCATGGGTAGCGAACA
>WK7.16
TGGGGAATATTGGGCAATGGGCGAAAGCCTGACCCAGCAACGCCGCGTGGAGGAAGAAGGTTTTCGGATCGTAAACTCCTGTCCTCAGGGAAGAGAAGGAGACGGTACCTGAGGAGGAAGCCCCGGCTAACTACGTGCCAGCAGCCGCGGTAATACGTAGGGGGCTAGCGTTATCCGGATTTACTGGGCGTAAAGGGTGCGTAGGTGGTTTCTTAAGTCAGGAGTGAAAGGCTACGGCTCAACCGTAGTAAGCTCTTGAAACTGGGAAACTTGAGTGCAGGAGAGGAAAGTGGAATTCCTAGTGTAGCGGTGAAATGCGTAGATATTAGGAGGAACACCAGTAGCGAAGGCGGCTTTCTGGACTGTAACTGACACTGAGGCACGAAAGCGTGGGGAGCAAACA
>WK7.17
TCGAGGATCATTTGCAATGGGCGAAAGCCTGACAATGCGACGCTGCGTGGAGGATGAAGGCCTTCGGGTTGTAAACTCCTGTCATAAGGGAACAGGCGATGGTACCCAATACGTACCTGAGTTGAGTGTACTTTAAGAGGAAGCGACGGCTAACTCTGTGCCAGCAGCCGCGGTAATACAGAGGTCGCAAGCGTTGTTCGGATTTACTGGGCGTAAAGGGCGCGTAGGCGGTCTTGCGTGTCAGATGTGAAATCTCCGGGCTCAACCCGGAAAGTGCGTCTGAAACTACAGGACTCGAGTCTGGGAGAGGGAATCGGAATATAGGGTGTAGCGGTGAAATGCGTTGATATCCTATAGAACACCGGAGGCGAAGGCGGATTCCTTGAACAGCACTGACGCTGAGGCGCGAAAGTCGGGGGAGCAAACA
>WK7.18
TGGGGAATATTGGGCAATGGGCGCAAGCCTGACCCAGCAACGCCGCGTGAAGGAAGAAGGCTTTCGGGTTGTAAACTTCTTTTGTCAGGGACGAGTAGAAGACGGTACCTGACGAATAAGCCACGGCTAACTACGTGCCAGCAGCCGCGGTAATACGTAGGTGGCAAGCGTTGTCCGGATTTACTGGGTGTAAAGGGCGTGTAGCCGGGTCGGCAAGTCAGATGTGAAATCCACGGGCTCAACTCGTGAACTGCATTTGAAACTGTTGATCTTGAGTATCGGAGAGGCAATCGGAATTCCTAGTGTAGCGGTGAAATGCGTAGATATTAGGAGGAACACCAGTGGCGAAGGCGGATTGCTGGACGACAACTGACGGTGAGGCGCGAAAGCGTGGGGAGCAAACA
>WK7.19
TAAGGAATTTTCGGCAATGGGGGAAACCCTGACCGAGCAACGCCGCGTGAGTGATGAAGGCCTTTGGGTTGTAAAGCTCTGTTGTAAAGGAAGAACGTGCTAAGAAGGAAATGTCTTAGTATTGACGGTACTTTACCAGAAAGTCACGGCTTACTACGTGCCAGCAGCCGCGGTAATACGTAGGTGGCAAGCGTTATCCGGAATTATTGGGCGTAAAGGGTGCGCAGGCGGTTTATTAAGTTTAGGGTGAAAGCGTTGAGCTTAACTCAATACAGCCTTAAAAACTGATAGACTAGAGTGCAGAAGAGGGTAGTGGAATTCCATGTGTAGCGGTAAAATGCGTAGATATATGGAGGAACACCAGTGGCGAAGGCGGCTACCTGGTCTGTAACTGACGCTCAGGCACGAAAGCGTGGGGAGCAAATA
>WK7.20
TGGGGGATATTGCACAATGGGGGAAACCCTGATGCAGCGACGCCGCGTGAGTGAAGAAGTATTTCGGTATGTAAAGCTCTATCAGCAGGAAAGATAATGACGGTACCTGACTAAGAAGCACCGGCTAAATACGTGCCAGCAGCCGCGGTAATACGTATGGTGCAAGCGTTATCCGGATTTACTGGGTGTAAAGGGAGCGCAGACGGCATGGCAAGCCAGATGTGAAAGGTGGGGGCTCAACCCCCAAGCTGCATTTGGAACTGTCAAGCTAGAGTATCGGAGAGGTAAGTGGAATTCCTAGTGTAGCGGTGAAATGCGTAGATATTAGGAGGAACACCAGTGGCGAAGGCGGCTTACTGGACGATAACTGACGTTGAGGCTCGAAAGCGTGGGGAGCAAACA
>WK7.21
TGAGGAATATTGGTCAATGGGCGCAGGCCTGAACCAGCCAAGTCGCGTGAGGGATGACGGTCCTACGGATTGTAAACCTCTTTTGTCGGGGAGTAACGTGCGGGACGGGTCCCGTATTGAGAGTACCCGAAGAAAAAGCATCGGCTAACTCCGTGCCAGCAGCCGCGGTAATACGGAGGATGCGAGCGTTATCCGGATTTATTGGGTTTAAAGGGTGCGCAGGCGGCGCGCCAAGTCAGCGGTCAAAGTTCCGGGCTCAACCCGGTGTCGCCGTTGAAACTGGCGTGCTCGAGTGCGTGCGAGGAAGGCGGAATGCGTTGTGTAGCGGTGAAATGCATAGATATGACGCAGAACTCCGATTGCGAAGGCAGCTTTCCAGCGCGCTACTGACGCTGAGGCACGAAAGCGTGGGGATCGAACA
>WK7.22
TGGGGGATATTGCACAATGGGGGAAACCCTGATGCAGCGACGCCGCGTGAGTGAAGAAGTATTTCGGTATGTAAAGCTCTATCAGCAGGAAAGATAATGACGGTACCTGACTAAGAAGCCCCGGCTAACTACGTGCCAGCAGCCGCGGTAATACGTAGGGGGCAAGCGTTATCCGGATTTATTGGGTTTAAAGGGTGCGCAGGCGGCGCGCCAAGTCAGCGGTCAAAGTTCCGGGCTCAACCCGGTGTCGCCGTTGAAACTGGCGTGCTCGAGTGCGTGCGAGGAAGGCGGAATGCGTTGTGTAGCGGTGAAATGCATAGATATGACGCAGAACTCCGATTGCGAAGGCAGCTTTCCAGCGCGCTACTGACGCTGAGGCACGAAAGCGTGGGGATCGAACA
>WK7.23
TAGGGAATCTTCCACAATGGACGCAAGTCTGATGGAGCAACGCCGCGTGAGTGAAGAAGGTTTTCGGATCGTAAAGCTCTGTTGTTGGTGAAGAAGGATAGAGGTAGTAACTGGCCTTTATTTGACGGTAATCAACCAGAAAGTCACGGCTAACTACGTGCCAGCAGCCGCGGTAATACGTAGGTGGCAAGCGTTGTCCGGATTTATTGGGCGTAAAGCGAGTGCAGGCGGTTCAATAAGTCTGATGTGAAAGCCTTCGGCTCAACCGGAGAATTGCATCAGAAACTGTTGAACTTGAGTGCAGAAGAGGAGAGTGGAACTCCATGTGTAGCGGTGGAATGCGTAGATATATGGAGGAACACCAGTGGCGAAGGCGGCTCTCTGGTCTGCAACTGACGCTGAGGCTCGAAAGCATGGGTAGCGAACA
>WK7.24
GGGGAATATTGCACAATGGGCGAAAGCCTGATGCAGCAACGCCGCGTGAGCGATGAAGGCCTTCGGGTCGTAAAGCTCTGTCCTCAAGGAAGATAATGACGGTACCTGAGGAGGAAGCCCCGGCTAACTACGTGCCAGCAGCCGCGGTAATACGTAGGGGGCAAGCGTTGTCCGGAATGATTGGGCGTAAAGGGCGCGTAGGCGGCCCGGTAAGTCTGGAGTGAAAGTCCCGGCTTCAAGTTGGGAATTGCTTTGGATACTGTCGGGCTTGAGTGCAGGAGAGGTTAGTGGAATTCCCAGTGTAGCGGTGAAATGCGTAGAGATTGGGAGGAACACCAGTGGCGAAGGCGACTAACTGGACTGTAACTGACGCTGAGGCGCGAAAGTGTGGGGAGCAAACA
>WK7.25
TGGGGAATATTGCACAATGGGGGAAACCCTGATGCAGCGACGCCGCGTGAGTGAAGAAGTATTTCGGTATGTAAAGCTCTATCAGCAGGAAAGAAAATGACGGTACCTGACTAAGAAGCCCCGGCTAACTACGTGCCAGCAGCCGCGGTAATACGTAGGGGGCAAGCGTTATCCGGAATTATTGGGCGTAAAGAGTGCGTAGGTGGTTACCTAAGCAGGGGGTGAAAGGCACTGGCTTAACCAATGTCAGCCCCCTGAACTGGGCTACTTGAGTGCAGGAGAGGAAAGCGGAATTCCTAGTGTAGCGGTGAAATGCGTAGATATTAGGAGGAACACCAGTGGCGAAGGCGGCTTTCTGGACTGTTACTGACACTGAGGCACGAAAGTGTGGGGAGCAAACA
>WK7.26
TAGGGAATCTTCGGCAATGGGCGAAAGCCTGACCGAGCAACGCCGCGTGAATGATGAAGGCCTTCGGGTTGTAAAATTCTGTTATAAGGGAAGAACGACTTTAGTAGGAAATGGCTAGAGTGTGACGGTACCTTATGAGAAAGCCACGGCTAACTACGTGCCAGCAGCCGCGGTAATACGTAGGTGGCGAGCGTTATCCGGAATTATTGGGCGTAAAGAGCGCGCAGGTGGTTGATTAAGTCTGATGTGAAAGCCCACGGCTTAACCGTGGAGGGTCATTGGAAACTGGTCGACTTGAGTGCAGAAGAGGGAAGTGGAATTCCATGTGTAGCGGTGAAATGCGTAGAGATATGGAGGAACACCAGTGGCGAAGGCGCTTCTCTGGACTGTAACTGACGCTGAGGCTCGAAAGCGTGGGGAGCAAACA
>WK7.27
TGGGGAATATTGCACAATGGGGGAAACCCTGATGCAGCAACGCCGCGTGAAGGATGAAGGCCCTTGGGTCGTAAACTTCTGTTCTAAGGGAAGATAACGACGGTACCTTAGGAGCAAGTCCCGGCTAACTACGTGCCAGCAGCCGCGGTAATACGTAGGTGGCAAGCGTTGTCCGGATTTATTGGGCGTAAAGCGAGCGCAGGCGGAAAAATAAGTCTAATGTGAAAGCCCTCGGCTTAACCGAGGAACTGCATCGGAAACTGTTTTTCTTGAGTGCAGAAGAGGAGAGTGGAACTCCATGTGTAGCGGTGGAATGCGTAGATATATGGAAGAACACCAGTGGCGAAGGCGGCTCTCTGGTCTGCAACTGACGCTGAGGCTCGAAAGCATGGGTAGCGAACA
>WK7.28
TGAGGAATATTGGACAATGGAGGCAACTCTGATCCAGCCATGCCGCGTGAAGGACTAAGGCCCTATGGGCTGTAAACTTCTTTAGACGCAGAGCAATAAGGGCCACGCGTGGTCCGATGAGAGTATGCGTAGAATAAGCATCGGCTAACTCCGTGCCAGCAGCCGCGGTAATACGGGGGATGCGAGCGTTATCCGGATTCATTGGGTTTAAAGGGTGCGTAGGCGGCTTTGCAAGTCAGCGGTGAAAGGCCCGGGCTCAACCCGGAAAGTGCCGTTGATACTGTGAGGCTGGAATGCGGATGCTGTGGGAGGAATGAGTGGTGTAGCGGTGAAATGCATAGATATCACTCAGAACACCGATTGCGAAGGCATCTCACAAATCCGCAATTGACGCTGAGGCACGAAAGCGTGGGGATCGAACA
>WK7.29
TGGGGAATATTGGGCAATGGGCGAAAGCCTGACCCAGCAACGCCGCGTGGAGGAAGAAGGTTTTCGGATCGTAAACTCCTGTCCTCAGGGAAGAGAAGGAGACGGTACCTGAGGAGGAAGCCCCGGCTAACTACGTGCCAGCAGCCGCGGTAATACGTAGGGGGCAAGCGTTGTCCGGAATGATTGGGCGTAAAGGGCGCGTAGGCGGCCCGGTAAGTCTGGAGTGAAAGTCCTGGCTTCAAGTTGGGAATTGCTTTGGATACTGTCGGGCTTGAGTGCAGGAGAGGTTAGTGGAATTCCCAGTGTAGCGGTGAAATGCGTAGAGATTGGGAGGAACACCAGTGGCGAAGGCGACTAACTGGACTGTAACTGACGCTGAGGCTCGAAAGCGTGGGGAGCAAACA
>WK7.30
TAGGGAATCTTCCACAATGGACGAAAGTCTGATGGAGCAACGCCGCGTGAGTGAAGAAGGGTTTCGGCTCGTAAAGCTCTGTTGGTAGTGAAGAAAGATAGAGGTAGTAACTGGCCTTTATTTGACGGTAATTACTTAGAAAGTCACGGCTAACTACGTGCCAGCAGCCGCGGTAATACGTAGGTGGCAAGCGTTGTCCGGATTTATTGGGCGTAAAGCGAGTGCAGGCGGTTCAATAAGTCTGATGTGAAAGCCTTCGGCTCAACCGGAGAATTGCATCAGAAACTGTTGAACTTGAGTGCAGAAGAGGAGAGTGGAACTCCATGTGTAGCGGTGGAATGCGTAGATATATGGAAGAACACCAGTGGCGAAGGCGGCTCTCTGGTCTGCAACTGACGCTGAGGCTCGAAAGCATGGGTAGCGAACA
>WK7.31
TGGGGAATATTGGGCAATGGGCGAAAGCCTGACCCAGCAACGCCGCGTGAAGGAAGAAGGTCTTCGGATTGTAAACTTCTTTTATCAGGGACGAAGATAGTGACGGTACCTGATGAATAAGCCACGGCTAACTACGTGCCAGCAGCCGCGGTAATACGTAGGTGGCAAGCGTTATCCGGATTTACTGGGTGTAAAGGGCGCGTAGGCGGGGATACAAGTCAGATGTGAAATCTATGGGCTTAACCCATAAACTGCATTTGAAACTGTATCTCTTGAGTGTCGGAGAGGTAGACGGAATTCCTAGTGTAGCGGTGAAATGCGTAGATATTAGGAGGAACACCAGTGGCGAAGGCGGTCTACTGGACGATAACTGACGCTGAGGCGCGAAAGCGTGGGGAGCAAACA
>WK7.32
TGAGGAATATTGGTCAATGGGCGCAGGCCTGAACCAGCCAAGTCGCGTGAGGGAAGACGGTCCTACGGATTGTAAACCTCTTTTGTCGGGGAGTAACGTGCGGGACGCGTCCCGTATTGAGAGTACCCGAAGAAAAAGCATCGGCTAACTCCGTGCCAGCAGCCGCGGTAATACGGAGGATGCGAGCGTTATCCGGATTTATTGGGTTTAAAGGGTGCGCAGGCGGCGCGCCAAGTCAGCGGTCAAAGTTCCGGGCTCAACCCGGTGTCGCCGTTGAAACTGGCGTGCTCGAGTGCGTGCGAGGAAGGCGGAATGCGTTGTGTAGCGGTGAAATGCATAGATATGACGCTGAACTCCGATTGCGAAGGCAGCTTTCCAGCGCGCTACTGACGCTGAGGCACGAAAGCGTGGGGATCGAACA
>WK7.33
TGGGGGATATTGCACAATGGGGGAAACCCTGATGCAGCGACGCCGCGTGAGTGAAGAAGTATTTCGGTATGTAAAGCTCTATCAGCAGGAAAGATAATGACGGTACCTGACTAAGAAGCACCGGCTAAATACGTGCCAGCAGCCGCGGTAATACGTATGGTGCAAGCGTTATCCGGATTTACTGGGTGTAAAGGGAGCGCAGACGGCATGGCAAGCCAGATGTGAAAGGTGGGGGCTCAACCCCCAAGCTGCATTTGGAACTGTCAAGCTAGAGTATCGGAGAGGTAAGTGGAATTCCTAGTGTAGCGGTGAAATGCGTAGATATTAGGAGGAACACCAGTGGCGAAGGCGGCTTACTGGACGATAACTGACGTTGAGGCTCGAAAGCGTGGGGAGCAAACA
>WK7.34
TGGGGAATATTGGGCAATGGGCGAAAGCCTGACCCAGCAACGCCGCGTGAAGGAAGAAGGTTTTCGGATTGTAAACCTCTGTCCTAAGGGACGAAGGAAGTGACGGTACCTTAGGAGGAAGCCCCGGCTAACTACGTGCCAGCAGCCGCGGTAATACGTAGGGGGCGAGCGTTGTCCGGAATGACTGGGCGTAAAGGGCGTGTAGGCGGCAGTATAAGTCCGGAGTGAAAGTCCTGCTTTCAAGGTGGGAATTGCTTTGGAGACTGTACAGCTTGAGTGCGGAAGAGGTAAGTGGAATTCCCAGTGTAGCGGTGAAATGCGTAGAGATTGGGAGGAACACCAGTGGCGAAGGCGACTTACTGGGCCGTAACTGACGCTGAGGCGCGAAAGCGTGGGGAGCGAACA
>WK7.35
TGAGGAATATTGGTCAATGGGCGCAGGCCTGAACCAGCCAAGTCGCGTGAGGGATGACGGTCCTACGGATTGTAAACCTCTTTTGTCGGGGAGTAACGTGCGGGACGGGTCCCGTATTGAGAGTACCCGAAGAAAAAGCATCGGCTAACTCCGTGCCAGCAGCCGCGGTAATACGGAGGATGCGAGCGTTATCCGGATTTATTGGGTTTAAAGGGTGCGCAGGCGGCGCGCCAAGTCAGCGGTCAAAGTTCCGGGCTCAACCCGGTGTCGCCGTTGAAACTGGCGTGCTCGAGTGCGTGCGAGGAAGGCGGAATGCGTTGTGTAGCGGTGAAATGCATAGATATGACGCAGAACTCCGATTGCGAAGGCAGCTTTCCAGCGCGCTACTGACGCTGAGGCACGAAAGCGTGGGGATCGAACA
>WK7.36
TGAGGAATATTGGTCAATGGGCGCAGGCCTGAACCAGCCAAGTCGCGTGAGGGAAGACGGTCCTACGGATTGTAAACCTCTTTTGTCGGGGAGTAACGTGCGGGACGCGTCCCGTATTGAGAGTACCCGAAGAAAAAGCATCGGCTAACTCCGTGCCAGCAGCCGCGGTAATACGGAGGATGCGAGCGTTATCCGGATTTATTGGGCGTAAAGGGTGCGCAGGCGGTCTGTTAAGTTTGGTGTGAAAGCGTGGGGCTCAACCCCATACAGCATCGAATACTGGCAGACTAGAGTGCAGAAGAGGGTAATGGAACTCCATGTGTAGCGGTAAAATGCGTAGATATATGGAAGAACACCAGCGGCGAAGGCGGTTACCTGGTCTGTAACTGACGCTCAGGCACGAAAGCGTGGGGAGCAAATA
>WK7.37
TGGGGAATATTGGGCAATGGGCGAAAGCCTGACCCAGCGACGCCGCGTGAGGGAAGACGGTCTTCGGATTGTAAACCTTAGTCAACAGGGAAGAAGAAAGTGACGGTACCTGTGGAGGAAGCCACGGCTAACTACGTGCCAGCAGCCGCGGTAACACGTAGGTGGCAAGCGTTATCCGGAATTACTGGGTGTAAAGGGTGTGTAGGCGGGAAGGCAAGTCAGATGTGAAAATTATGGGCTCAACCCATAACTTGCATTTGAAACTGTTTTTCTTGAGAGACGGAGAGGTAAACGGAATTCCCAGTGTAGCGGTGAAATGCGTAGATATTGGGAGGAACACCAGTGGCGAAGGCGGTTTACTGGACGTCAACTGACGCTGAGACACGAAAGCGTGGGGAGCAAACA
>WK7.38
TGAGGAATATTGGTCAATGGGCGGAAGCCTGAACCAGCCATGCCGCGTGCGGGAAGGAGGCCCTATGGGCTGTGAACCGCTTTTGCCTGGGGGCAATAAGGGCGTCGCGCACGTCCGATGAGAGTACCAGGCGAATAAGCATCGGCTAACTCCGTGCCAGCAGCCGCGGTAATACGGGGGATGCGAGCGTTATCCGGATTCATTGGGTTTAAAGGGTGCGTAGGCTGTGCGTCAAGTCGGGGGTGAAATTCCGGTGCTCAACACCGGGGCTGCCCTTGATACTGTCGCGCTGGAGTGCGGATGCCGCCGGAGGAATGAGTGGTGTAGCGGTGAAATGCTTAGATATCACTCAGAACACCGATTGCGAAGGCATCTGGCGAATCCGTAACTGACGCTGAGGCACGAAAGCGTGGGGATAGAACA
>WK7.39
TGAGGAATATTGGTCAATGGGCGCAGGCCTGAACCAGCCAAGTCGCGTGAGGGAGGACGGTCCTACGGATTGTAAACCTCTTTTGTCGGGGAGTAACGTGCGGGACGGGTCCCGTATTGAGAGTACCCGAAGAAAAAGCATCGGCTAACTCCGTGCCAGCAGCCGCGGTAATACGGAGGATGCGAGCGTTATCCGGATTTATTGGGTTTAAAGGGTGCGCAGGCGGCGCGCCAAGTCAGCGGTCAAAGTTCCGGGCTCAACCCGGTGTCGCCGTTGAAACTGGCGTGCTCGAGTGCGTGCGAGGAAGGCGGAATGCGTTGTGTAGCGGTGAAATGCATAGATATGACGCAGAACTCCGATTGCGAAGGCAGCTTTCCAGCGCGCTACTGACGCTGAGGCACGAAAGCGTGGGGATCGAACA
>WK7.40
TGGGGAATATTGGGCAATGGGCGAAAGCCTGACCCAGCAACGCCGCGTGAGGGAAGAAGGTTTTCGGATTGTAAACCTCTGTCCTCAGGGACGAAGGAAGTGACGGTACCTGAGGAGGAAGCCCCGGCTAACTACGTGCCAGCAGCCGCGGTAATACGTAGGGGGCGAGCGTTGTCCGGATTTACTGGGCGTAAAGGGAGCGTAGGCGGATTTTTAAGTGAGATGTGAAATACTCGGGCTTAACCTGAGTGCTGCATTTCAAACTGGAAGTCTAGAGTGCAGGAGAGGAGAAGGGAATTCCTAGTGTAGCGGTGAAATGCGTAGAGATTAGGAAGAACACCAGTGGCGAAGGCGCTTCTCTGGACTGTAACTGACGCTGAGGCTCGAAAGCGTGGGGAGCAAACA
>WK7.41
TGAGGAATATTGGTCAATGGGCGAGAGCCTGAACCAGCCAAGTCGCGTGAGGGATGACGGTCCTACGGATTGTAAACCTCTTTTGTCGGGGAACAACAGGGGGCACGCGTGCCTTTGTGAGTGTACCCGAAGAAAAAGTATCGGCTAACTCCGTGCCAGCAGCCGCGGTAATACGGAGGATGCGAGCGTTATCCGGATTTATTGGGTTTAAAGGGTGCGTAGGCGGCGCGTCAAGCCGGTGGTAAAATTGCGGGGCTCAACCCCGTAGAGCCATCGGAACTGGCGTGCTTGAGTGGAGAAGAAGTATGCGGAATGCGAGGTGTAGCGGTGAAATGCATAGATATCGCGCAGAACTCCGATTGCGAAGGCAGCGTACTATTCTCCAACTGACGCTGAGGCACGAAAGCGTGGGGATCGAACA
>WK7.42
TGGGGAATCTTCCGCAATGGGCGAAAGCCTGACGGAGCAATGCCGCGTGAGTGATGAAGGAATTCGTTCCGTAAAGCTCTTTTGTTTATGACGAATGTGCAGGTTGTGAATAATGATCTGTAATGACGGTAGTAAACGAATAAGCCACGGCTAACTACGTGCCAGCAGCCGCGGTAATACGTAGGTGGCGAGCGTTGTCCGGAATTATTGGGCGTAAAGAGCATGTAGGCGGTTTTTTAAGTCTGGAGTGAAAATGCGGGGCTCAACCCCGTATGGCTCTGGATACTGGAAGACTTGAGTGCAGGAGAGGAAAGGGGAATTCCCAGTGTAGCGGTGAAATGCGTAGATATTGGGAGGAACACCAGTGGCGAAGGCGCCTTTCTGGACTGTGTCTGACGCTGAGATGCGAAAGCCAGGGTAGCGAACG
>WK7.43
GGGGAATATTGGGCAATGGGCGAAAGCCTGACCCAGCAACGCCGCGTGGAGGAAGAAGGTTTTCGGATCGTAAACTCCTGTCCTCAGGGAAGAGAAGAAGACGGTACCTGAGGAGGAAGCCCCGGCTAACTACGTGCCAGCAGCCGCGGTAATACGTAGGTGGCAAGCGTTATCCGGATTTACTGGGTGTAAAGGGCGCGTAGGCGGGGATACAAGTCAGATGTGAAATCTATGGGCTTAACCCATAAACTGCATTTGAAACTGTATCTCTTGAGTGTCGGAGAGGTAGACGGAATTCCTAGTGTAGCGGTGAAATGCGTAGATATTAGGAGGAACACCAGTGGCGAAGGCGGTCTACTGGACGATAACTGACGCTGAGGCGCGAAAGCGTGGGGAGCAAACA
>WK7.44
TGAGGAATATTGGTCAATGGGCGGAAGCCTGAACCAGCCATGCCGCGTGCAGGATGACGGCCCTATGGGTTGTAAACTGCTTTTGCTGTGGAGCAATAAGGGTCACGCGCTGACCCGATGAGAGTACACAGCGAATAAGCATCGGCTAACTCCGTGCCAGCAGCCGCGGTAATACGTAGGGGGCGAGCGTTGTCCGGAATGATTGGGCGTAAAGGGCGCGTAGGCGGCCTGGTAAGTCTGGAGTGAAAGTCCTGCTTTTAAGGTGGGAATTGCTTTGGATACTGCTGGGCTTGAGTGCAGGAGAGGAAAGCGGAATTACCGGTGTAGCGGTGAAATGCGTAGAGATCGGTAGGAACACCAGTGGCGAAGGCGGCTTTCTGGACTGAAACTGACGCTGAGGCGCGAAAGCGTGGGGAGCAAACA
>WK7.45
TGGGGAATATTGCACAATGGGGGAAACCCTGATGCAGCAACGCCGCGTGAGTGATGACGGCCTTCGGGTTGTAAAGCTCTGTCTTCAGGGACGATAATGACGGTACCTGAGGAGGAAGCCACGGCTAACTACGTGCCAGCAGCCGCGGTAATACGTAGGTGGCGAGCGTTGTCCGGATTTACTGGGCGTAAAGGGAGCGTAGGCGGACTTTTAAGTGAGATGTGAAATACCCGGGCTCAACTTGGGTGCTGCATTTCAAACTGGAAGTCTAGAGTGCAGGAGAGGAGAATGGAATTCCTAGTGTAGCGGTGAAATGCGTAGAGATTAGGAAGAACACCAGTGGCGAAGGCGATTCTCTGGACTGTAACTGACGCTGAGGCTCGAAAGCGTGGGGAGCAAACA
>WK7.46
TGGGGAATCTTGGGCAATGGGGGAAACCCTGACCCAGCGACGCCGCGTGAGGGAAGAAGGTCTTCGGATTGTAAACCTTTGTGACAGGGGACGAAGGAAGTGACGGTACCTTTTGAATAAGCCCCGGCTAACTACGTGCCAGCAGCCGCGGTAATACGTAGGGGGCGAGCGTTATCCGGATTTATTGGGCGTAAAGCGTGTGTAGGCGGTTTATTAAGTCCGAGATGAAAGGCTATGGCTTAACCATAGTTTGTTTCGGAAACTGGTAGACTAGAGTGCAGTAGAGGCAAATGGAATTCATAGTGTAGCGGTGGAATGCGTAGATATTATGAGGAACATCAGTGGCGAAGGCGATTTGCTGGGCTGTTACTGACGCTGAGACACGAAAGCGTGGGGAGCAAATA
>WK7.47
TGAGGAATATTGGTCAATGGGCGCAGGCCTGAACCAGCCAAGTCGCGTGAGGGAGGACGGTCCTACGGATTGTAAACCTCTTTTGTCGGGGAGTAACGTGCGGGACGCGTCCCGTATTGAGAGTACCAGAAGAAAAAGCATCGGCTAACTCCGTGCCAGCAGCCGCGGTAATACGGAGGATGCGAGCGTTATCCGGATTTATTGGGTTTAAAGGGTGCGCAGGCGGCGCGCCAAGTCAGCGGTCAAAGTTCCGGGCTCAACCCGGTGTCGCCGTTGAAACTTGCGTGCTCGAGTGCGTGCGAGGAAGGCGGAATGCGTTGTGTAGCGGTGAAATGCATAGATATGACGCAGAACTCCGATTGCGAAGGCAGCTTTCCAGCGCGCTACTGACGCTGAGGCACGAAAGCGTGGGGATCGAAC
>WK7.48
TGGGGGATATTGCACAATGGGGGAAACCCTGATGCAGCGACGCCGCGTGAGTGAAGAAGTATTTCGGTATGTAAAGCTCTATCAGCAGGAAAGATAATGACGGTACCTGACTAAGAAGCACCGGCTAAATACGTGCCAGCAGCCGCGGTAATACGTATGGTGCAAGCGTTATCCGGATTTACTGGGTGTAAAGGGAGCGCAGACGGCATGGCAAGCCAGATGTGAAAGGTGGGGGCTCAACCCCCAAGCTGCATTTGGAACTGTCAAGCTAGAGTATCGGAGAGGTAAGTGGAATTCCTAGTGTAGCGGTGAAATGCGTAGATATTAGGAGGAACACCAGTGGCGAAGGCGGCTTACTGGACGATAACTGACGTTGAGGCTCGAAAGCGTGGGGAGCAAACA
>WK7.49
TGGGGAATATTGCACAATGGGGGAAACCCTGATGCAGCAACGCCGCGTGAGTGATGACGGCCTTCGGGTTGTAAAGCTCTGTCTTCAGGGACGATAATGACGGTACCTGAGGAGGAAGCCACGGCTAACTACGTGCCAGCAGCCGCGGTAATACGTAGGGGGCGAGCGTTGTCCGGAATGATTGGGCGTAAAGGGCGCGTAGGCGGCCATTTAAGTCTGGAGTGAAAGTCCTGTTTTTAAGATGGGAACTGCTTTGGATACTGGATGGCTTGAGTGCAGGAGAGGTTATCGGAATTCCCGGTGTAGCGGTGAAATGCGTAGAGATCGGGAGGAACACCAGTGGCGAAGGCGGGTAACTGGACTGCAACTGACGCTGAGGCGCGAAAGTGTGGGGAGCAAACA
>WK7.50
TGGGGAATATTGCACAATGGGGGAAACCCTGATGCAGCAACGCCGCGTGAAGGAAGACGGTTTTCGGATTGTAAACTTCTTTTCTTAGTGAAGAAGCAAGTGACGGTAGCTAAGGAATAAGCATCGGCTAACTACGTGCCAGCAGCCGCGGTAATACGTAGGTGGCAAGCGTTGTCCGGATTTATTGGGCGTAAAGCGAGTGCAGGCGGTTCAATAAGTCTGATGTGAAAGCCTTCGGCTCAACCGGAGAATTGCATCAGAAACTGTTGAACTTGAGTGCAGAAGAGGAGAGTGGAACTCCATGTGTAGCGGTGGAATGCGTAGAGATTGGGAGGAACACCAGTGGCGAAGGCGACTTACTGGGCCGTAACTGACGCTGAGGCGCGAAAGCGTGGGGAGCGAACA
>WK7.51
TGAGGAATATTGGTCAATGGGCGAGAGCCTGAACCAGCCAAGTCGCGTGAGGGAAGACTGCCCTATGGGTTGTAAACCTCTTTTGGCGGGGGATAAAGTGCGGGACGTGTCCCGTATTGCAGGTACCCGTCGAATAAGGATCGGCTAACTCCGTGCCAGCAGCCGCGGTAATACGGAGGATCCGAGCGTTATCCGGATTTATTGGGTTTAAAGGGAGCGCAGGCGGTACGGCAAGTCTGATGTGAAAGCCCGTGGCTCAACCCCGGTACTGCATTGGAAACTGTCGGACTAGAGTGTCGGAGGGGTAAGTGGAATTCCTAGTGTAGCGGTGAAATGCGTAGATATTAGGAGGAACACCAGTGGCGAAGGCGGCTTACTGGACGACAACTGACGCTGAGGCTCGAAAGCGTGGGGAGCAAACA
>WK7.52
TGAGGAATATTGGTCAATGGGCGCAGGCCTGAACCAGCCAAGTCGCGTGAGGGAAGACGGTCCTACGGATTGTAAACCTCTTTTGTCGGGGAGTAACGTGCGGGACGGGTCCCGTATTGAGAGTACCCGAAGAAAAAGCATCGGCTAACTCCGTGCCAGCAGCCGCGGTAATACGGAGGATGCGAGCGTTATCCGGATTTATTGGGTTTAAAGGGTGCGCAGGCGGCGCGCCAAGTCAGCGGTCAAAGTTCCGGGCTCAACCCGGTGTCGCCGTTGAAACTGGCGTGCTCGAGTGCGTGCGAGGAAGGCGGAATGCGTTGTGTAGCGGTGAAATGCATAGATATGACGCAGAACTCCGATTGCGAAGGCAGCTTTCCAGCGCGCTACTGACGCTGAGGCACGAAAGCGTGGGGATCGAACA
>WK7.53
TGAGGAATATTGGTCAATGGACGAGAGTCTGAACCAGCCAAGTAGCGTGCAGGATGACGGCCCTATGGGTTGTAAACTGCTTTTATGCGGGGATAAAGTGAGGGATGCGTCCCTTTTTGCAGGTACCGCATGAATAAGGACCGGCTAATTCCGTGCCAGCAGCCGCGGTAATACGTAGGGGGCTAGCGTTATCCGGATTTACTGGGCGTAAAGGGTGCGTAGGTGGTTTCTTAAGTCAGGAGTGAAAGGCTACGGCTCAACCGTAGTAAGCTCTTGAAACTGGGAAACTTGAGTGCAGGAGAGGAAAGTGGAATTCCTAGTGTAGCGGTGAAATGCGTAGATATTAGGAGGAACACCAGTAGCGAAGGCGGCTTTCTGGACTGTAACTGACACTGAGGCACGAAAGCGTGGGGAGCAAACA
>WK7.54
TAGGGAATCTTCCACAATGGACGCAAGTCTGATGGAGCAACGCCGCGTGAGTGAAGAAGGTTTTCGGATCGTAAAGCTCTGTTGTTGGTGAAGAAGGATAGAGGTAGTAACTGGCCTTTATTTGACGGTAATCAACCAGAAAGTCACGGCTAACTACGTGCCAGCAGCCGCGGTAATACGTAGGTGGCAAGCGTTGTCCGGATTTATTGGGCGTAAAGCGAGCGCAGGCGGAAAAATAAGTCTAATGTGAAAGCCCTCGGCTTAACCGAGGAACTGCATCGGAAACTGTTTTTCTTGAGTGCAGAAGAGGAGAGTGGAACTCCATGTGTAGCGGTGGAATGCGTAGATATATGGAAGAACACCAGTGGCGAAGGCGGCTCTCTGGTCTGCAACTGACGCTGAGGCTCGAAAGCATGGGTAGCGAACA
>WK7.55
TGGGGAATATTGGGCAATGGGCGAAAGCCTGACCCAGCAACGCCGCGTGGAGGAAGAAGGTTTTCGGATCGTAAACTCCTGTCCTCAGGGAAGAGAAGGAGACGGTACCTGAGGAGGAAGCCCCGGCTAACTACGTGCCAGCAGCCGCGGTAATACGTAGGGGGCAAGCGTTGTCCGGAATGATTGGGCGTAAAGGGCGCGTAGGCGGCCCGGTAAGTCTGGAGTGAAAGTCCTGGCTTCAAGTTGGGAATTGCTTTGGATACTGTCGGGCTTGAGTGCAGGAGAGGTTAGTGGAATTCCCAGTGTAGCGGTGAAATGCGTAGAGATTGGGAGGAACACCAGTGGCGAAGGCGACTAACTGGACTGTAACTGACGCTGAGGCGCGAAAGTGTGGGGAGCAAACA
>WK7.56
TGGGGAATTTTGCGCAATGGGGGCAACCCTGACGCAGCAACGCCGCGTGCGGGACGACGGCCTTCGGGTTGTAAACCGCTTTCAGCAGGGAAGAACCTATGACGGTACCTGCAGAAGAAGCCCCGGCTAACTACGTGCCAGCAGCCGCGGTAATACGTAGGGGGCGAGCGTTATCCGGAATGATTGGGCGTAAAGCGCGCGCAGGCGGCCGCTCAAGCGGGACCTCTAACCCCGGGGCTCAACCCCGGGCCGGGTCCCGAACTGGGCGGCTCGAGTGCGGTAGGGGAGAGCGGAATTCCAAGTGTAGCGGTGAAATGCGCAGATATTTGGAAGAACACCGATGGCGAAGGCAGCTCTCTGGGCCGTCACTGACGCTGAGGCGCGAAAGCCGGGGGAGCGAACA
>WK7.57
TGGGGAATATTGCACAATGGGGGAAACCCTGATGCAGCAACGCCGCGTGAGTGATGACGGCCTTCGGGTTGTAAAGCTCTGTCTTCAGGGACGATAATGACGGTACCTGAGGAGGAAGCCACGGCTAACTACGTGCCAGCAGCCGCGGTAATACGTAGGTGGCGAGCGTTGTCCGGATTTACTGGGCGTAAAGGGAGCGTAGGCGGATTTTTAAGTGAGATGTGAAATACTCGGGCTTAACCTGAGTGCTGCATTTCAAACTGGAAGTCTAGAGTGCAGGAGAGGAGAAGGGAATTCCTAGTGTAGCGGTGAAATGCGTAGAGATTAGGAAGAACACCAGTGGCGAAGGCGCTTCTCTGGACTGTAACTGACGCTGAGGCTCGAAAGCGTGGGGAGCAAACA
>WK7.58
TGGGGAATATTGGACAATGGGCGAAAGCCTGACCCAGCAACGCCGCGTGAGGGAAGAAGGGTTTCGGCTCGTAAACCTCTGTCCTATGGGACGAAGGAAGTGACGGTACCATAGGAGGAAGCCCCGGCTAACTACGTGCCAGCAGCCGCGGTAATACGTAGGGGGCGAGCGTTGTCCGGAATGATTGGGCGTAAAGGGCGCGTAGGCGGCCCGTTAAGTCTGGAGTGAAAGTCCTGCTTTCAAGGTGGGAATTGCTTTGGATACTGATGGGCTGGAGTGCAGGAGAGGAAAGCGGAATTACCGGTGTAGCGGTGAAATGCGTAGAGATCGGTAGGAACACCAGTGGCGAAGGCGGCTTTCTGGACTGAAACTGACGCTGAGGCGCGAAAGCGTGGGGAGCAAACA
>WK7.59
TGAGGAATATTGGTCAATGGGCGCAGGCCTGAACCAGCCAAGTCGCGTGAGGGAGGACGGTCCTACGGATTGTAAACCTCTTTTGTCGGGGAGTAACGTGCGGGACGCGTCCCGTATTGAGAGTACCCGAAGAAAAAGCATCGGCTAACTCCGTGCCAGCAGCCGCGGTAATACGGAGGATGCGAGCGTTATCCGGATTTATTGGGTTTAAAGGGTGCGCAGGCGGCGCGCCAAGTCAGCGGTCAAAGTTCCGGGCTCAACCCGGTGTCGCCGTTGAAACTGGCGTGCTCGAGTGCGTGCGAGGAAGGCGGAATGCGTTGTGTAGAGGTGAAATGCATAGATATGACGCAGAACTCCGATTGCGAAGGCAGCTCGCTGTAGCATTACTGACGCTGAAGCTCGAAGGTGCGGGTATCGAACA
>WK7.60
TGGGGAATATTGGGCAATGGGCGAAAGCCTGACCCAGCAACGCCGCGTGAGGGAAGAAGGGTTTCGGCTCGTAAACCTCTGTCCTATGGGACGAAGGAAGTGACGGTACCATAGGAGGAAGCCACGGCTAACTACGTGCCAGCAGCCGCGGTAATACGTAGGTGGCGAGCGTTGTCCGGATTTACTGGGCGTAAAGGGAGCGTAGGCGGATTTTTAAGTGAGATGTGAAATACTCGGGCTTAACCTGAGTGCTGCATTTCAAACTGGAAGTCTAGAGTGCAGGAGAGGAGAAGGGAATTCCTAGTGTAGCGGTGAAATGCGTAGAGATTAGGAAGAACACCAGTGGCGAAGGCGCTTCTCTGGACTGTAACTGACGCTGAGGCTCGAAAGCGTGGGGAGCAAACA
>WK7.61
TGAGGAATATTGGTCAATGGGCGCAGGCCTGAACCAGCCAAGTCGCGTGAGGGATGACGGTCCTACGGATTGTAAACCTCTTTTGTCGGGGAGTAACGTGCGGGACGGGTCCCGTATTGAGAGTACCCGAAGAAAAAGCATCGGCTAACTCCGTGCCAGCAGCCGCGGTAATACGGAGGATGCGAGCGTTATCCGGATTTATTGGGTTTAAAGGGTGCGCAGGCGGCGCGCCAAGTCAGCGGTCAAAGTTCCGGGCTCAACCCGGTGTCGCCGTTGAAACTGGCGTGCTCGAGTGCGTGCGAGGAAGGCGGAATGCGTTGTGTAGCGGTGAAATGCATAGATATGACGCAGAACTCCGATTGCGAAGGCAGCTTTCCAGCGCGCTACTGACGCTGAGGCACGAAAGCGTGGGGATCGAACA
>WK7.62
TGGGGAATATTGGGCAATGGGCGAAAGCCTGACCCAGCAACGCCGCGTGAAGGAAGAAGGTCTTCGGATTGTAAACTTCTTTTATCAGGGACGAAGGAAGTGACGGTACCTGATGAATAAGCCACGGCTAACTACGTGCCAGCAGCCGCGGTAATACGTAGGTGGCAAGCGTTATCCGGATTTACTGGGTGTAAAGGGAGCGTAGGCGGATTTTTAAGTGAGATGTGAAATACTCGGGCTTAACCTGAGTGCTGCATTTCAAACTGGAAGTCTAGAGTGCAGGAGAGGAGAAGGGAATTCCTAGTGTAGCGGTGAAATGCGTAGAGATTAGGAAGAACACCAGTGGCGAAGGCGCTTCTCTGGACTGTAACTGACGCTGAGGCTCGAAAGCGTGGGGAGCAAACA
>WK7.63
TGGGGAATATTGCACAATGGGCGCAAGCCTGATGCAGCAACGCCGCGTGAAGGAAGAAGGCCTTTGGGTCGTAAACTTCTGTCCTAGGGGAAGATAATGACGGTACCTGAGGAGGAAGCCACGGCTAACTACGTGCCAGCAGCCGCGGTAATACGTAGGTGGCAAGCGTTGTCCGGATTTACTGGGCGTAAAGGGAGCGTAGGCGGATTTTTAAGTGGGATGTGAAATACCCGGGCTTAACCTGTGTGCTGCATTCCAAACTGGAAGTCTAGAGTGCGGGAGAGGAGAATGGAATTCCTAGTGTAGCGGTGAAATGCGTAGAGATTAGGAAGAACACCAGTGGCGAAGGCGATTCTCTGGACTGTAACTGACGCTGAGGCTCGAAAGCGTGGGGAGCAAACA
>WK7.64
TGAGGAATATTGGTCAATGGGCGGAAGCCTGAACCAGCCAAGTCGCGTGAGGGAAGACGGCCCTAAGGGTTGTAAACCTCTTTTGCCGGGGAGCAAAAGCGCCGTGCGCGGTGCTATGAGAGTACCCGGAGAAAAAGCATCGGCTAACTCCGTGCCAGCAGCCGCGGTAATACGGAGGATGCGAGCGTTATCCGGATTTATTGGGTTTAAAGGGTGCGCAGGCGGCGCGCCAAGTCAGCGGTCAAAGTTCCGGGCTCAACCCGGTGTCGCCGTTGAAACTGGCGTGCTCGAGTGCGTGCGAGGAAGGCGGAATGCGTTGTGTAGCGGTGAAATGCATAGATATGACGCAGAACTCCGATTGCGAAGGCAGCTTTCCAGCGCGCTACTGACGCTGAGGCACGAAAGCGTGGGGATCGAACA
>WK7.65
TAGGGAATCTTCCACAATGGACGAAAGTCTGATGGAGCAACGCCGCGTGAGTGAAGAAGGGTTTCGGCTCGTAAACCTCTGTCCTATGGGACGAAGGAAGTGACGGTACCATAGGAGGAAGCCCCGGCTAACTACGTGCCAGCAGCCGCGGTAATACGTAGGGGGCGAGCGTTGTCCGGAATGATTGGGCGTAAAGGGCGCGTAGGCGGCCTGGTAAGTCTGGAGTGAAAGTCCTGCTTTTAAGGTGGGAATTGCTTTGGATACTGCTGGGCTCGAGTGCAGGAGAGGAAAGCGGAATTACCGGTGTAGCGGTGAAATGCGTAGAGATCGGTAGGAACACCAGTGGCGAAGGCGGCTTTCTGGACTGAAACTGACGCTGAGGCGCGAAAGCGTGGGGAGCAAACA
>WK7.66
TGGGGAATATTGCACAATGGGCGAAAGCCTGATGCAGCAACGCCGCGTGAGCGATGAAGGCCTTCGGGTCGTAAAGCTCTGTCCTCAAGGAAGATAATGACGGTACTTGAGGAGGAAGCCCCGGCTAACTACGTGCCAGCAGCCGCGGTAATACGTAGGGGGCTAGCGTTATCCGGATTTACTGGGCGTAAAGGGTGCGTAGGTGGTTTCTTAAGTCAGGAGTGAAAGGCTACGGCTCAACCGTAGTAAGCTCTTGAAACTGGGAAACTTGAGTGCAGGAGAGGAAAGTGGAATTCCTAGTGTAGCGGTGAAATGCGTAGATATTAGGAGGAACACCAGTAGCGAAGGCGGCTTTCTGGACTGTAACTGACACTGAGGCACGAAAGCGTGGGGAGCAAACA
>WK7.67
TGAGGAATATTGGTCAATGGGCGCAGGCCTGAACCAGCCAAGTCGCGTGAGGGAGGACGGTCCTACGGATTGTAAACCTCTTTTGTCGGGGAGTAACGTGCGGGACGCGTCCCGTATTGAGAGTACCCGAAGAAAAAGCATCGGCTAACTCCGTGCCAGCAGCCGCGGTAATACGGAGGATGCGAGCGTTATCCGGATTTATTGGGTTTAAAGGGTGCGCAGGCGGCGCGCCAAGTCAGCGGTCAAAGTTCCGGGCTCAACCCGGTGTCGCCGTTGAAACTGGCGTGCTCGAGTGCGTGCGAGGAAGGCGGAATGCGTTGTGTAGCGGTGAAATGCATAGATATGACGCAGAACTCCGATTGCGAAGGCAGCTTTCCAGCGCGCTACTGACGCTGAGGCACGAAAGCGTGGGGATCGAACA
>WK7.68
TGGGGAATATTGGGCAATGGGGGCAACCCTGACCCAGCAACGCCGCGTGAAGGAAGACGGCCTTCGGGTTGTAAACCGCTTTCAGCGGGGACGATTATGACGGTACCCGCAGAAGAAGCTCCGGCTAACTACGTGCCAGCAGCCGCGGTAATACGTAGGTGGCAAGCGTTGTCCGGATTTACTGGGTGTAAAGGGCGTGTAGCCGGGAGGGCAAGTCAGATGTGAAATCCACGGGCTCAACTCGTGAACTGCATTTGAAACTACTCTTCTTGAGTATCGGAGAGGCAATCGGAATTCCTAGTGTAGCGGTGAAATGCGTAGATATTAGGAGGAACACCAGTGGCGAAGGCGGATTGCTGGACGACAACTGACGGTGAGACGCGAAAGCGTGGGGAGCAAACA
>WK7.69
TGGGGAATATTGCACAATGGGGGAAACCCTGATGCAGCGACGCCGCGTGAGCGAAGAAGTATTTCGGTATGTAAAGCTCTATCAGCAGGGAAGAAGAAATGACGGTACCTGACTAAGAAGCCCCGGCTAACTACGTGCCAGCAGCCGCGGTAATACGTAGGGGGCAAGCGTTATCCGGATTTACTGGGTGTAAAGGGAGCGCAGACGGCATGGCAAGCCAGATGTGAAAGGTGGGGGCTCAACCCCCAAGCTGCATTTGGAACTGTCAAGCTAGAGTATCGGAGAGGTAAGTGGAATTCCTAGTGTAGCGGTGAAATGCGTAGATATTAGGAGGAACACCAGTGGCGAAGGCGGCTTACTGGACGATAACTGACGTTGAGGCTCGAAAGCGTGGGGAGCAAACA
>WK7.70
TGAGGAATATTGGTCAATGGGCGAGAGCCTGAACCAGCCAAGTAGCGTGCAGGATGACGGCCCTATGGGTTGTAAACTGCTTTTATGCGGGGATAAAGTGAGGGATGCGTCCCTTTTTGCAGGTACCGCATGAATAAGGACCGGCTAATTCCGTGCCAGCAGCCGCGGTAATACGGAAGGTCCGGGCGTTATCCGGATTTATTGGGTTTAAAGGGAGCGTAGGCCGGCTTTTAAGCGTGTTGTGAAATGCCGCGGCTCAACCGTGGCACTGCAGCGCGAACTGGAGGCCTTGAGTGCGCAGGAGGTAGGCGGAATTCGTGGTGTAGCGGTGAAATGCTTAGATATCACGAAGAACTCCGATTGCGAAGGCAGCTTACCGTAGCGTTACTGACGCTGAAGCTCGAAAGTGCGGGTATCGAACA
>WK7.71
TAGGGAATCTTCCACAATGGACGAAAGTCTGATGGAGCAACGCCGCGTGAGTGAAGAAGGGTTTCGGCTCGTAAAGCTCTGTTGGTAGTGAAGAAAGATAGAGGTAGTAACTGGCCTTTATTTGACGGTAATTACTTAGAAAGTCACGGCTAACTACGTGCCAGCAGCCGCGGTAATACGTAGGTGGCAAGCGTTGTCCGGATTTATTGGGCGTAAAGGGCGTGTAGCCGGGGAGACAAGTCAGATGTGAAATCTGGAGGCTCAACCTCCAAACTGCATTTGAAACTGTTTCTCTTGAGTATCGGAGAGGTAATCGGAATTCCTAGTGTAGCGGTGAAATGCGTAGATATTAGGAGGAACACCAGTGGCGAAGGCGGCTTTCTGGACGATAACTGACGCTGAGGCGCGAAAGTGTGGGGAGCAAACA
>WK7.72
TGGGGAATATTGCACAATGGGGGAAACCCTGATGCAGCAACGCCGCGTGAGTGATGACGGCCTTCGGGTTGTAAAGCTCTGTCTTCAGGGACGATAATGACGGTACCTGAGGAGGAAGCCCCGGCTAACTACGTGCCAGCAGCCGCGGTAATACAGAGGTCGCAAGCGTTGTTCGGATTTACTGGGCGTAAAGGGCGCGTAGGCGGTCTTGCGTGTCAGATGTGAAATCTCCGGGCTCAACCCGGAAAGTGCGTCTGAAACTACAGGACTCGAGTCTGGGAGAGGGAATCGGAATATAGGGTGTAGCGGTGAAATGCGTTGATATCCTATAGAACACCGGTAGCGAAGGCGGCTTGCTGGGCTGTAACTGACGCTGAGGCACGAAAGCGTGGGGAGCAAATA
>WK7.73
TGAGGAATATTGGTCAATGGGCGCAGGCCTGAACCAGCCAAGTCGCGTGAGGGAGGACGGTCCTACGGATTGTAAACCTCTTTTGTCGGGGAGTAACGTGCGGGACGGGTCCCGTATTGAGAGTACCCGAAGAAAAAGCATCGGCTAACTCCGTGCCAGCAGCCGCGGTAATACGGAGGATGCGAGCGTTATCCGGATTTATTGGGTTTAAAGGGTGCGCAGGCGGCGCGCCAAGTCAGCGGTCAAAGTTCCGGGCTCAACCCGGTGTCGCCGTTGAAACTGGCGTGCTCGAGTGCGTGCGAGGAAGGCGGAATGCGTTGTGTAGCGGTGAAATGCATAGATATGACGCAGAACTCCGATTGCGAAGGCAGCTTTCCAGCGCGCTACTGACGCTGAGGCACGAAAGCGTGGGGAT
>WK7.74
TGAGGAATATTGGTCAATGGGCGCAGGCCTGAACCAGCCAAGTCGCGTGAGGGAAGACGGTCCTACGGATTGTAAACCTCTTTTGTCGGGGAGTAATAGGTGGGACGTGTCCTGCTGTGAGAGTACCCGAAGAAAAAGCATCGGCTAACTCCGTGCCAGCAGCCGCGGTAATACGGAGGATGCGAGCGTTATCCGGATTTATTGGGTTTAAAGGGTGCGCAGGCGGCGCGCCAAGTCAGCGGTCAAAGTTCCGGGCTCAACCCGGTGTCGCCGTTGAAACTGGCGTGCTCGAGTGCGTGCGAGGAAGGCGGAATGCGTTGTGTAGCGGTGAAATGCATAGATATGACGCAGAACTCCGATTGCGAAGGCAGCTTTCCAGCGCGCTACTGACGCTGAGGCACGAAAGCGTGGGGATCGAACA
>WK7.75
TGGGGAATATTGCACAATGGGGGAAACCCTGATGCAGCAACGCCGCGTGAGTGATGACGGCCTTCGGGTTGTAAAGCTCTGTCTTCAGGGACGATAATGACGGTACCTGAGGAGGAAGCCACGGCTAACTACGTGCCAGCAGCCGCGGTAATACGTAGGTGGCGAGCGTTGTCCGGATTTACTGGGCGTAAAGGGAGCGTAGGCGGATTTTTAAGTGAGATGTGAAATACTCGGGCTTAACCTGAGTGCTGCATTTCAAACTGGAAGTCTAGAGTGCAGGAGAGGAGAAGGGAATTCCTAGTGTAGCGGTGAAATGCGTAGAGATTAGGAAGAACACCAGTGGCGAAGGCGCTTCTCTGGACTGTAACTGACGCTGAGGCTCGAAAGCGTGGGGAGCAAACA
>WK7.76
TGGGGAATATTGGGCAATGGGCGCAAGCCTGACCCAGCAACGCCGCGTGAAGGAAGAAGGCTTTCGGGTTGTAAACTTCTTTTAAGAGGGAAGAGCAGAAGACGGTACCTCTAGAATAAGCCACGGCTAACTACGTGCCAGCAGCCGCGGTAATACGTAGGTGGCAAGCGTTGTCCGGATTTACTGGGTGTAAAGGGCGTGCAGCCGGGTCTGCAAGTCAGATGTGAAATCCATGGGCTCAACCCATGAACTGCATTTGAAACTGTGGATCTTGAGTGTCGGAGGGGCAATCGGAATTCCTAGTGTAGCGGTGAAATGCGTAGATATTAGGAGGAACACCAGTGGCGAAGGCGGATTGCTGGACGATAACTGACGGTGAGGCGCGAAAGTGTGGGGAGCAAACA
>WK7.77
TGGGGAATATTGCACAATGGGCGAAAGCCTGATGCAGCGACGCCGCGTGAGCGAAGAAGTATTTCGGTATGTAAAGCTCTATCAGCAGGGAAGAAGAATGACGGTACCTGACTAAGAAGCACCGGCTAAATACGTGCCAGCAGCCGCGGTAATACGTATGGTGCAAGCGTTATCCGGATTTACTGGGTGTAAAGGGAGCGCAGGCGGTACGGCAAGTCTGATGTGAAAGCCCGGGGCTCAACCCCGGTACTGCATTGGAAACTGTCGAACTAGAGTGTCGGAGGGGTAAGTGGAATTCCTAGTGTAGCGGTGAAATGCGTAGATATTAGGAGGAACACCAGTGGCGAAGGCGGATTGCTGGACGATAACTGACGGTGAGGCGCGAAAGTGTGGGGAGCAAACA
>WK7.78
TAGGGAATCTTCCACAATGGACGAAAGTCTGATGGAGCAACGCCGCGTGAGTGAAGAAGGGTTTCGGCTCGTAAAGCTCTGTTGGTAGTGAAGAAAGATAGAGGTAGTAACTGGCCTTTATTTGACGGTAATTACTTAGAAAGTCACGGCTAACTACGTGCCAGCAGCCGCGGTAATACGTAGGGGGCTAGCGTTATCCGGATTTACTGGGCGTAAAGGGTGCGTAGGTGGTTTCTTAAGTCAGGAGTGAAAGGCTACGGCTCAACCGTAGTAAGCTCTTGAAACTGGGAAACTTGAGTGCAGGAGAGGAAAGTGGAATTCCTAGTGTAGCGGTGAAATGCGTAGATATTAGGAGGAACACCAGTAGCGAAGGCGGCTTTCTGGACTGTAACTGACACTGAGGCACGAAAGCGTGGGGAGCAAACA
>WK7.79
TAGGGAATCTTCCACAATGGACGAAAGTCTGATGGAGCAACGCCGCGTGAGTGAAGAAGGGTTTCGGCTCGTAAAGCTCTGTTGGTAGTGAAGAAAGATAGAGGTAGTAACTGGCCTTTATTTGACGGTAATTACTTAGAAAGTCACGGCTAACTACGTGCCAGCAGCCGCGGTAATACGTAGGTGGCAAGCGTTGTCCGGATTTATTGGGCGTAAAGCGAGTGCAGGCGGTTCAATAAGTCTGATGTGAAAGCCTTCGGCTCAACCGGAGAATTGCATCAGAAACTGTTGAACTTGAGTGCAGAAGAGGAGAGTGGAACTCCATGTGTAGCGGTGGAATGCGTAGATATATGGAAGAACACCAGTGGCGAAGGCGGCTCTCTGGTCTGCAACTGACGCTGAGGCTCGAAAGCATGGGTAGCGAACA
>WK7.80
TGGGGAATATTGCACAATGGGCGAAAGCCTGATGCAGCAACGCCGCGTGAGCGATGAAGGCCTTCGGGTCGTAAAGCTCTGTCCTCAAGGAAGATAATGACGGTACTTGAGGAGGAAGCCCCGGCTAACTACGTGCCAGCAGCCGCGGTAATACGTAGGGGGCAAGCGTTATCCGGATTTACTGGGTGTAAAGGGAGCGTAGGCGGCATGGCAAGTCTGATGTGAAAACCCAGGGCTCAACCCTGGGACTGCATTGGAAACTGTCAAGCTGGAGTGTCGGAGAGGTAAGCGGAATTCCTAGTGTAGCGGTGAAATGCGTAGATATTAGGAGGAACACCAGTGGCGAAGGCGGCTTACTGGACGATGACTGACGCTGAGGCTCGAAAGCGTGGGGAGCAAACA
>WK7.81
TAGGGAATCTTCCACAATGGACGCAAGTCTGATGGAGCAACGCCGCGTGAGTGAAGAAGGTTTTCGGATCGTAAAGCTCTGTTGTTGGTGAAGAAGGATAGAGGTAGTAACTGGCCTTTATTTGACGGTAATCAACCAGAAAGTCACGGCTAACTACGTGCCAGCAGCCGCGGTAATACGTAGGTGGCAAGCGTTGTCCGGATTTACTGGGTGTAAAGGGCGTGTAGGCGGAGATGCAAGTTGGGAGTGAAATCCCGGGGCTCAACCCCGGAACTGCTTTCAAAACTGTATCCCTTGAGTATCGGAGAGGCAGGCGGAATTCCTAGTGTAGCGGTGAAATGCGTAGATATTAGGAGGAACACCAGTGGCGAAGGCGGCCTGCTGGACGACAACTGACGCTGAGGCGCGAAAGCGTGGGGAGCAAACA
>WK7.82
TGGGGAATATTGGACAATGGGGGAAACCCTGATCCAGCGACGCCGCGTGAGTGAAGAAGTATTTCGGTATGTAAAGCTCTATCAGCAGGGAAGATGATGACGGTACCTGACTAAGAAGCCCCGGCTAACTACGTGCCAGCAGCCGCGGTAATACGTAGGGGGCAAGCGTTGTCCGGAATGATTGGGCGTAAAGGGCGCGTAGGCGGCCCGGTAAGTCTGGAGTGAAAGTCCTGGCTTCAAGTTGGGAATTGCTTTGGATACTGTCGGGCTTGAGTGCAGGAGAGGTTAGTGGAATTCCCAGTGTAGCGGTGAAATGCGTAGAGATTGGGAGGAACACCAGTGGCGAAGGCGACTAACTGGACTGTAACTGACGCTGAGGCGCGAAAGTGTGGGGAGCAAACA
>WK7.83
TGAGGAATATTGGTCAATGGGCGCAGGCCTGAACCAGCCAAGTCGCGTGAGGGAAGACGGTCCTACGGATTGTAAACCTCTTTTGTCGGGGAGTAACGTGCGGGACGGGTCCCGTATTGAGAGTACCCGAAGAAAAAGCATCGGCTAACTCCGTGCCAGCAGCCGCGGTAATACGGAGGATGCGAGCGTTATCCGGATTTATTGGGTTTAAAGGGTGCGCAGGCGGCGCGCCAAGTCAGCGGTCAAAGTTCCGGGCTCAACCCGGTGTCGCCGTTGAAACTGGCGTGCTCGAGTGCGTGCGAGGAAGGCGGAATGCGTTGTGTAGCGGTGAAATGCATAGATATGACGCAGAACTCCGATTGCGAAGGCAGCTTTCCAGCGCGCTACTGACGCTGAGGCACGAAAGCGTGGGGATCGAACA
>WK7.84
TGAGGAATATTGGTCAATGGGCGCAGGCCTGAACCAGCCAAGTCGCGTGAGGGAGGACGGTCCTACGGATTGTAAACCTCTTTTGTCGGGGAGTAACGTGCGGGACGGGTCCCGTATTGAGAGTACCCGAAGAAAAAGCATCGGCTAACTCCGTGCCAGCAGCCGCGGTAATACGGAGGATGCGAGCGTTATCCGGATTTATTGGGTTTAAAGGGTGCGCAGGCGGCGCGCCAAGTCAGCGGTCAAAGTTCCGGGCTCAACCCGGTGTCGCCGTTGAAACTGGCGTGCTCGAGTGCGTGCGAGGAAGGCGGAATGCGTTGTGTAGCGGTGAAATGCATAGATATGACGCAGAACTCCGATTGCGAAGGCAGCTTTCCAGCGCGCTACTGACGCTGAGGCACGAAAGCGTGGGGATCGAACA
>WK7.85
TGGGGAATATTGCACAATGGGGGAAACCCTGATGCAGCAACGCCGCGTGAGTGATGACGGCCTTCGGGTTGTAAAGCTCTGTCTTCAGGGACGATAATGACGGTACCTGAGGAGGAAGCCACGGCTAACTACGTGCCAGCAGCCGCGGTAATACGTAGGTGGCGAGCGTTGTCCGGATTTACTGGGCGTAAAGGGAGCGTAGGCGGATTTTTAAGTGAGATGTGAAATACTCGGGCTTAACCTGAGTGCTGCATTCCAAACTGGATATCTAGAGTGCAGGAGAGGAAAGGAGAATTCCTAGTGTAGCGGTGAAATGCGTAGAGATTAGGAAGAATACCAGTGGCGAAGGCGCCTTTCTGGACTGTAACTGACGCTGAGGCTCGAAAGCGTGGGGAGCAAACA
>WK7.86
TGGGGGATATTGCACAATGGGGGAAACCCTGATGCAGCGACGCCGCGTGAGTGAAGAAGTATTTCGGTATGTAAAGCTCTATCAGCAGGAAAGATAATGACGGTACCTGACTAAGAAGCACCGGCTAAATACGTGCCAGCAGCCGCGGTAATACGTATGGTGCAAGCGTTATCCGGATTTACTGGGTGTAAAGGGAGCGCAGACGGCATGGCAAGCCAGATGTGAAAGGTGGGGGCTCAACCCCCAAGCTGCATTTGGAACTGTTGATCTTGAGTATCGGAGAGGCAATCGGAATTCCTAGTGTAGCGGTGAAATGCGTAGATATTAGGAGGAACACCAGTGGCGAAGGCGGATTGCTGGACGACAACTGACGGTGAGGCGCGAAAGCGTGGGGAGCAAACA
>WK7.87
TGAGGAATATTGGTCAATGGGCGAGAGCCTGAACCAGCCAAGTCGCGTGAGGGAAGACGGTCCTACGGATTGTAAACCTCTTTTGTCGGGGAGTAATAGGCGGGACGTGTCCTGCTATGAGAGTACCCGAAGAAAAAGCATCGGCTAACTCCGTGCCAGCAGCCGCGGTAATACGTAGGTGGCGAGCGTTGTCCGGATTTACTGGGCGTAAAGGGAGCGTAGGCGGACTTTTAAGTGAGATGTGAAATACCCGGGCTCAACTTGGGTGCTGCATTTCAAACTGGAAGTCTAGAGTGCAGGAGAGGAGAATGGAATTCCTAGTGTAGCGGTGAAATGCGTAGAGATTAGGAAGAACACCAGTGGCGAAGGCGATTCTCTGGACTGTAACTGACGCTGAGGCTCGAAAGCGTGGGGAGCAAACA
>WK7.88
TAGGGAATCTTCCACAATGGACGCAAGTCTGATGGAGCAACGCCGCGTGAGTGAAGAAGGTTTTCGGATCGTAAAGCTCTGTTGTTGGTGAAGAAGGATAGAGGTAGTAACTGGCCTTTATTTGACGGTAATCAACCAGAAAGTCACGGCTAACTACGTGCCAGCAGCCGCGGTAATACGTAGGTGGCAAGCGTTGTCCGGATTTATTGGGCGTAAAGCGAGCGCAGGCGGAAAAATAAGTCTAATGTGAAAGCCCTCGGCTTAACCGAGGAACTGCATCGGAAACTGTTTTTCTTGAGTGCAGAAGAGGAGAGTGGAACTCCATGTGTAGCGGTGGAATGCGTAGATATATGGAAGAACACCAGTGGCGAAGGCGGCTCTCTGGTCTGCAACTGACGCTGAGGCTCGAAAGCATGGGTAGCGAACA
>WK7.89
TGGGGAATATTGGGCAATGGGCGCAAGCCTGACCCAGCAACGCCGCGTGAAGGAAAAAGGCTTTCGGGTTGTAAACTTCTTTTAAGAGGGAAGAGCAGAAGACGGTACCTCTAGAATAAGCCACGGCTAACTACGTGCCAGCAGCCGCGGTAATACGTAGGTGGCAAGCGTTGTCCGGATTTACTGGGTGTAAAGGGCGTGTAGCCGGGTCTGCAAGTCAGATGTGAAATCCATGGGCTCAACCCATGAACTGCATTTGAAACTGTGGATCTTGAGTGTCGGAGGGGCAATCGGAATTCCTAGTGTAGCGGTGAAATGCGTAGATATTAGGAGGAACACCAGTGGCGAAGGCGGATTGCTGGACGATAACTGACGGTGAGGCGCGAAAGTGTGGGGAGCAAACA
>WK7.90
TGAGGAATATTGGTCAATGGGCGCAGGCCTGAACCAGCCAAGTCGCGTGAGGGAGGACGGTCCTACGGATTGTAAACCTCTTTTGTCGGGGAGTAACGTGCGGGACGCGTCCCGTATTGAGAGTACCCGAAGAAAAAGCATCGGCTAACTCCGTGCCAGCAGCCGCGGTAATACGGAGGATGCGAGCGTTATCCGGATTTATTGGGTTTAAAGGGTGCGCAGGCGGCGCGCCAAGTCAGCGGTCAAAGTTCCGGGCTCAACCCGGTGTCGCCGTTGAAACTGGCGTGCTCGAGTGCGTGCGAGGAAGGCGGAATGCGTTGTGTAGCGGTGAAATGCATAGATATGACGCAGAACTCCGATTGCGAAGGCAGCTTTCCAGCGCGCTACTGACGCTGAGGCACGAAAGCGTGGGGATCGAACA
>WK7.91
TAGGGAATCTTCCACAATGGGCGCAAGCCTGATGGAGCAACACCGCGTGAGTGAAGAAGGGTTTCGGCTCGTAAAGCTCTGTTTTGGAGAAGAACGTGCGTGAGAGTAACTGTTCACGCAGTGACGGTATCCAACCAGAAAGTCACGGCTAACTACGTGCCAGCAGCCGCGGTAATACGTAGGTGGCAAGCGTTATCCGGATTCATTGGGTTTAAAGGGTGCGTAGGCGGCTTGGTAAGTCAGCGGTGAAATTCCAGTGCTCAACATTGGCCGTGCCGTTGATACTGCTGGGCTTGAATGCGGATGCCGTGGGAGGAATGTGTGGTGTAGCGGTGAAATGCATAGATATCACACAGAACACCGATTGCGAAGGCATCTCACGAATCCGCAATTGACGCTGAGGCACGAAAGTGTGGGGATCAAACA
>WK7.92
TGGGGAATATTGCACAATGGGGGAAACCCTGATGCAGCAACGCCGCGTGAGTGATGACGGCCTTCGGGTTGTAAAGCTGTGTCTTCAGGGACGATAATGACGGTACCTGAGGAGGAAGCCACGGCTAACTACGTGCCAGCAGCCGCGGTAATACGTAGGTGGCGAGCGTTGTCCGGATTTACTGGGCGTAAAGGGAGCGTAGGCGGATTTTTAAGTGAGATGTGAAATACTCGGGCTTAACCTGAGTGCTGCATTTCAAACTGGAAGTCTAGAGTGCAGGAGAGGAGAAGGGAATTCCTAGTGTAGCGGTGAAATGCGTAGATATTAGGAGGAACACCAGTGGCGAAGGCGGCTTACTGGACGGTAACTGACGTTGAGGCTCGAAAGCGTGGGGAGCGAACA
>WK7.93
TGGGGAATATTGCACAATGGGGGAAACCCTGATGCAGCAACGCCGCGTGAGTGATGACGGCCTTCGGGTTGTAAAGCTCTGTCTTCAGGGACGATAATGACGGTACCTGAGGAGGAAGCCACGGCTAACTACGTGCCAGCAGCCGCGGTAATACGTAGGTGGCGAGCGTTGTCCGGATTTACTGGGCGTAAAGGGAGCGTAGGCGGATTTTTAAGTGAGATGTGAAATACTCGGGCTTAACCTGAGTGCTGCATTTCAAACTGGAAGTCTAGAGTGCAGGAGAGGAGAAGGGAATTCCTAGTGTAGCGGTGAAATGCGTAGAGATTAGGAAGAACACCAGTGGCGAAGGCGCTTCTCTGGACTGTAACTGACGCTGAGGCTCGAAAGCGTGGGGAGCAAACA
>WK7.94
TGGGGGATATTGCACAATGGGGGAAACCCTGATGCAGCGACGCCGCGTGAGTGAAGAAGTATTTCGGTATGTAAAGCTCTATCAGCAGGAAAGATAATGACGGTACCTGACTAAGAAGCACCGGCTAACTACGTGCCAGCAGCCGCGGTAAAACGTAGGGTGCAAGCGTTGTCCGGAATTACTGGGTGTAAAGGGAGCGCAGGCGGACCGGCAAGTTGGAAGTGAAAACCATGGGCTCAACCCATGAATTGCTTTCAAAACTGCTGGCCTTGAGTAGTGCAGAGGTAGGTGGAATTCCCGGTGTAGCGGTGGAATGCGTAGATATCGGGAGGAACACCAGTGGCGAAGGCGACCTACTGGGCACCAACTGACGCTGAGGCTCGAAAGCATGGGTAGCAAACA
>WK7.95
TGAGGAATATTGGTCAATGGGCGCAGGCCTGAACCAGCCAAGTCGCGTGAGGGAGGACGGTCCTACGGATTGTAAACCTCTTTTGTCGGGGAGTAACGTGCGGGACGCGTCCCGTATTGAGAGTACCCGAAGAAAAAGCATCGGCTAACTCCGTGCCAGCAGCCGCGGTAATACGGAGGATGCGAGCGTTATCCGGATTTATTGGGTTTAAAGGGTGCGCAGGCGGCGCGCCAAGTCAGCGGTCAAAGTTCCGGGCTCAACCCGGTGTCGCCGTTGAAACTGGCGTGCTCGAGTGCGTGCGAGGAAGGCGGAATGCGTTGTGTAGCGGTGAAATGCATAGATATGACGCAGAACTCCGATTGCGAAGGCAGCTTTCCAGCGCGCTACTGACGCTGAGGCACGAAAGCGTGGGGATCGAACA
>WK7.96
TGGGGAATATTGGGCAATGGGCGAAAGCCTGACCCAGCAACGCCGCGTGAGGGAAGAAGGGTTTCGGCTCGTAAACCTCTGTCCTATGGGACGAAGGAAGTGACGGTACCATAGGAGGAAGCCCCGGCTAACTACGTGCCAGCAGCCGCGGTAATACGTAGGGGGCGAGCGTTGTCCGGAATGATTGGGCGTAAAGGGCGCGTAGGCGGCCTGGTAAGTCCGGAGTGAAAGTCCTGCTTTTAAGGTGGGAATTGCTTTGGATACTGTCGGGCTTGAGTGCAGGAGAGGAAAGCGGAATTACCGGTGTAGCGGTGAAATGCGTAGAGATCGGTAGGAACACCAGTGGCCAAGGCGGCTTTCTGGACTGAAACTGACGCTGAGGCGCGAAAGCGTGGGGAGCAAACA
>WK7.97
TGGGGAATATTGGGCAATGGGCGAAAGCCTGACCCAGCAACGCCGCGTGAGGGAAGAAGGGTTTCGGCTCGTAAACCTCTGTCCTATGGGACGAAGGAAGTGACGGTACCATAGGAGGAAGCCCCGGCTAACTACGTGCCAGCAGCCGCGGTAATACGTAGGGGGCGAGCGTTGTCCGGAATGATTGGGCGTAAAGGGCGCGTAGGCGGCCTGGTAAGTCTGGAGTGAAAGTCCTGCTTTTAAGGTGGGAATTGCTTTGGATACTGCTGGGCTTGAGTGCAGGAGAGGAAAGCGGAATTACCGGTGTAGCGGTGAAATGCGTAGAGATCGGTAGGAACACCAGTGGCGAAGGCGGCTTTCTGGACTGAAACTGACGCTGAGGCGCGAAAGCGTGGGGAGCAAACA
>WK7.98
TGAGGAATATTGGTCAATGGGCGCAGGCCTGAACCAGCCAAGTCGCGTGAGGGATGACGGTCCTACGGATTGTAAACCTCTTTTGTCGGGGAGTAACGTGCGGGACGCGTCCCGTATTGAGAGTACCCGAAGAAAAAGCATCGGCTAACTCCGTGCCAGCAGCCGCGGTAATACGGAGGATGCGAGCGTTATCCGGATTTATTGGGTTTAAAGGGTGCGCAGGCGGCGCGCCAAGTCAGCGGTCAAAGTTCCGGGCTCAACCCGGTGTCGCCGTTGAAACTGCGAGACTGGAGTGCGACAGAGGAAAGCGGAATGCGAGGTGTAGCGGTGAAATGCATAGATATCGCGCAGAACTCCGATTGCGAAGGCAGCTTTCCATGTCGTGACTGACGCTGAGGCACGAAAGCGTGGGGATCGAACA
>WK7.99
TGGGGAATATTGGGCAATGGGCGAAAGCCTGACCCAGCAACGCCGCGTGAAGGAAGAAGGTCTTCGGATTGTAAACTTCTTTTATCAGGGACGAAGATAGTGACGGTACCTGATGAATAAGCCACGGCTAACTACGTGCCAGCAGCCGCGGTAATACGTAGGTGGCAAGCGTTATCCGGATTTACTGGGTGTAAAGGGCGCGTAGGCGGGGATACAAGTCAGATGTGAAATCTATGGGCTTAACCCATAAACTGCATTTGAAACTGTATCTCTTGAGTGTCGGAGAGGTAGACGGAATTCCTAGTGTAGCGGTGAAATGCGTAGATATTAGGAGGAACACCAGTGGCGAAGGCGGTCTCTGGACGATAACTGACGCTGAGGCTCGAAAGTGCGGGTATCAAACA
>WK7.100
TGGGGAATATTGGGCAATGGGCGAAAGCCTGACCCAGCAACGCCGCGTGAAGGAAGAAGGCCTTCGGGTTGTAAACTTCTTTTAAGAGGGACGAAGAAGTGACGGTACCTCTTGAATAAGCCACGGCTAACTACGTGCCAGCAGCCGCGGTAATACGTAGGTGGCGAGCGTTATCCGGATTTACTGGGTGTAAAGGGCGCGTAGGCGGGAATGCAAGTCAGATGTGAAATCCAAGGGCTCAACCCTTGAACTGCATTTGAAACTGTATTTCTTGAGTGTCGGAGAGGTTGACGGAATTCCTAGTGTAGCGGTGAAATGCGTAGATATTAGGAGGAACACCAGTGGCGAAGGCGGTCAACTGGACGATAACTGACGCTGAGGCGCGAAAGCGTGGGGAGCAAACA
>WK7.101
TGAGGAATATTGGTCAATGGGCGCAGGCCTGAACCAGCCAAGTCGCGTGAGGGATGACGGTCCTACGGATTGTAAACCTCTTTTGTCGGGGAGTAACGTGCGGGACGCGTCCCGTATTGAGAGTACCCGAAGAAAAAGCATCGGCTAACTCCGTGCCAGCAGCCGCGGTAATACGGAGGATGCGAGCGTTATCCGGATTTATTGGGTTTAAAGGGTGCGCAGGCGGCGCGCCAAGTCAGCGGTCAAAGTTCCGGGCTCAACCCGGTGTCGCCGTTGAAACTGGCGTGCTCGAGTGCGTGCGAGGAAGGCGGAATGCGTTGTGTAGCGGTGAAATGCATAGATATGACGCAGAACTCCGATTGCGAAGGCAGCTTTCCAGCGCGCTACTGACGCTGAGGCACGAAAGCGTGGGGATCGAACA
>WK7.102
TGAGGAATATTGGTCAATGGGCGAGAGCCTGAACCAGCCAAGTAGCGTGCAGGAAGACGGCCCTACGGGTTGTAAACTGCTTTTATGAAGGAATAAAGTCACCCACGTGTGGGTGTTTGCATGTACTTTATGAATAAGGACCGGCTAATTCCGTGCCAGCAGCCGCGGTAATACGGAAGGTCCGGGCGTTATCCGGATTTATTGGGTTTAAAGGGAGCGTAGGCCGCCTGGTAAGCGTGTTGTGAAATGTCGTTGCTCAACAACGTCACTGCAGCGCGAACTGCTGGGCTTGAGTGTGCGGAAAGCGGGCGGAATTTGTGGTGTAGCGGTGAAATGCTTAGATATCACGAAGAACTCCGATTGCGAAGGCAGCTCGCTGTAGCATTACTGACGCTGAAGCTCGAAGGTGCGGGTATCGAAC
>WK7.103
CTAAGAATATTCCGCAATGGGGGGAACCCTGACGGAGCGACGCCGCGTGGGCGAGGAAGGCCGGAAGGTTGTAAAGCCCTTTTGCGCGCGAGGAATAAGGGGAGGAGGGAATGCCTTCCCGGTGACTGTAGCGCGCGAATAAGCGCCGGCTAATTACGTGCCAGCAGCCGCGGTAACACGTAAGGCGCGAGCGTTGTCCGGATTTACTGGGTGTAAAGGGCGTGTAGGCGGAGATGCAAGTCAGAAGTGAAATCCATGGGCTTAACCCATGAACTGCTTTTGAAACTGTATCCCTTGAGTATCGGAGAGGCAGGCGGAATTCCTAGTGTAGCGGTGAAATGCGTAGATATTAGGAGGAACACCAGTGGCGAAGGCGGCCTGCTGGACGACAACTGACGCTGAGGCGCGAAAGCGTGGGGAGCAAACA
>WK7.104
TGAGGAATATTGGTCAATGGGCGGAAGCCTGAACCAGCCATGCCGCGTGCAGGATGACGGCCCTATGGGTTGTAAACTGCTTTTGCTGTGGAGCAATAAGGGTCACGCGCTGACCCGATGAGAGTACACAGCGAATAAGCATCGGCTAACTCCGTGCCAGCAGCCGCGGTAATACGGAGGATGCGAGCGTTATCCGGATTTATTGGGTTTAAAGGGTGCGTAGGCTGTGCGGTAAGTCAGAGGTGAAAGGTCCGCGCTCAACGCGGGAACTGCCTTTGATACTGCCGTGCTGGAGTGCGGATGCCGTTGGAGGAATGAGTGGTGTAGCGGTGAAATGCATAGATATCACTCAGAACACCGATTGCGAAGGCATCTGACGAATCCGTAACTGACGCTGAGGCACGAAAGCGTGGGGATAGAACA
>WK7.105
TGGGGAATATTGCACAATGGGGGAAACCCTGATGCAGCAACGCCGCGTGAGTGATGACGGCCTTCGGGTTGTAAAGCTCTGTCTTCAGGGACGATAATGACGGTACCTGAGGAGGAAGCCACGGCTAACTACGTGCCAGCAGCCGCGGTAATACGTAGGTGGCGAGCGTTGTCCGGATTTACTGGGCGTAAAGGGAGCGTAGGCGGATTTTTAAGTGAGATGTGAAATACTCGGGCTTAACCTGAGTGCTGCATTTCAAACTGGAAGTCTAGAGTGCAGGAGAGGAGAAGGGAATTCCTAGTGTAGCGGTGAAATGCGTAGAGATTAGGAAGAACACCAGTGGCGAAGGCGCTTCTCTGGACTGTAACTGACGCTGAGGCTCGAAAGCGTGGGGAGCAAACA
>WK7.106
TGGGGAATATTGGGCAATGGGCGAAAGCCTGACCCAGCGACGCCGCGTGAGGGAAGACGGTCTTCGGATTGTAAACCTCTTTCAGCAGGGAAGACAAAAGGACGGTACCTGCAGAAGAAGCCACGGCTAACTACGTGCCAGCAGCCGCGGTAATACGTAGGTGGCAAGCGTTGTCCGGATTTATTGGGCGTAAAGCGAGTGCAGGCGGTTCAATAAGTCTGATGTGAAAGCCTTCGGCTCAACCGGAGAATTGCATCAGAAACTGTTGAACTTGAGTGCAGAAGAGGAGAGTGGAACTCCATGTGTAGCGGTGGAATGCGTAGATATATGGAAGAACACCAGTGGCGAAGGCGGCTCTCTGGTCTGCAACTGACGCTGAGGCTCGAAAGCATGGGTAGCGAACA
>WK7.107
TGAGGAATATTGGTCAATGGGCGCAGGCCTGAACCAGCCAAGTCGCGTGAGGGAGGACGGTCCTACGGATTGTAAACCTCTTTTGTCGGGGAGTAACGTGCGGGACGCGTCCCGTATTGAGAGTACCCGAAGAAAAAGCATCGGCTAACTCCGTGCCAGCAGCCGCGGTAATACGTAGGTGGCAAGCGTTATCCGGATTTATTGGGCGTAAAGCGAGCGCAGGCGGTTGCTTAGGTCTGATGTGAAAGCCTTCGGCTTAACCGAAGAAGTGCATCGGAAACCGGGCAACTTGAGTGCAGAAGAGGACAGTGGAACTCCATGTGTAGCGGTGGAATGCGTAGATATATGGAAGAACACCAGTGGCGAAGGCGGCTGTCTGGTCTGCAACTGACGCTGAGGCTCGAAAGCATGGGTAGCGAACA
>WK7.108
TGGGGGATATTGCACAATGGGGGAAACCCTGATGCAGCGACGCCGCGTGAGGGAAGAAGGTTTTCGGATTGTAAACCTCTGTCTTCGGTGACGAAAATGACGGTAGCCGAGGAGGAAGCCACGGCTAACTACGTGCCAGCAGCCGCGGTAATACGTAGGTGGCAAGCGTTGTCCGGAATTACTGGGTGTAAAGGGAGCGTAGGCGGGGATACAAGTTGAATGTTAAAACTATGGGCTCAACCCATAGTTGCGTTCAAAACTGTATTTCTTGAGTGAAGTAGAGGTAAGCGGAATTCCTAGTGTAGCGGTGAAATGCGTAAATATTAGGAGGAACACCAGTGGCGAAGGCGGCTTACTGGGCTTTAACTGACGCTGAGGCTCGAAAGCGTGGGTAGCAAACA
>WK7.109
TGAGGAATATTGGTCAATGGAGGAGACTCTGAACCAGCCAAGTCGCGTGAAGGAAGAAGGATCTAAGATTTGTAAACTTCTTTAGTAGGAGAGTAAGGATGGGTACGTGTACCTATTAGAAAGTATCCTAAGAATAAGTATCGGCTAACTCCGTGCCAGCAGCCGCGGTAATACGGAGGATACGAGCGTTATCCGGAATTATTGGGTTTAAAGGGTGCGTAGGTTGCGTAGTAAGTCAGTGGTGAAACCCCGGGGCTCAACTTCGGGCTTGCCGTTGAAACTGCTGTGCTAGAGTACAGATGATGTGGGCGGAACGCGTAGTGTAGCGGTGAAATGCATAGATATTACGCAGAACTCCGATTGCGAAGGCAGCTCACAAAAGTGTCACTGACACTGAGGCACGAAAGCGTGGGTATCAAACA
>WK7.110
TGGGGAATATTGCACAATGGGGGAAACCCTGATGCAGCAACGCCGCGTGAGTGATGACGGCCTTCGGGTTGTAAAGCTCTGTCTTCAGGGACGATAATGACGGTACCTGAGGAGGAAGCCACGGCTAACTACGTGCCAGCAGCCGCGGTAATACGTAGGTGGCGAGCGTTGTCCGGATTTACTGGGCGTAAAGGGAGCGTAGGCGGATTTTTAAGTGAGATGTGAAATACTCGGGCTTAACCTGAGTGCTGCATTTCAAACTGGAAGTCTAGAGTGCAGGAGAGGAGAAGGGAATTCCTAGTGTAGCGGTGAAATGCGTAGAGATTAGGAAGAACACCAGTGGCGAAGGCGCTTCTCTGGACTGTAACTGACGCTGAGGCTCGAAAGCGTGGGGAGCAAACA
>WK7.111
TGGGGGATATTGCACAATGGGGGAAACCCTGATGCAGCGACGCCGCGTGAGTGAAGAAGTATTTCGGTATGTAAAGCTCTATCAGCAGGAAAGATAATGACGGTACCTGACTAAGAAGCACCGGCTAAATACGTGCCAGCAGCCGCGGTAATACGTATGGTGCAAGCGTTATCCGGATTTACTGGGTGTAAAGGGAGCGCAGACGGCATGGCAAGCCAGATGTGAAAGGTGGGGGCTCAACCCCCAAGCTGCATTTGGAACTGTCAAGCTAGAGTATCGGAGAGGTAAGTGGAATTCCTAGTGTAGCGGTGAAATGCGTAGATATTAGGAGGAACACCAGTGGCGAAGGCGGCTTACTGGACGATAACTGACGTTGAGGCTCGAAAGCGTGGGGAGCAAAC
>WK7.112
TGAGGGATATTGGGCAATGGGGGAAACCCTGACCCAGCAACGCCGCGTGAGGGATGACGGTTTTCGGATTGTAAACCTCTGTCCTATGGGACGAAGGAAGTGACGGTACCATAGGAGGAAGCCCCGGCTAACTACGTGCCAGCAGCCGCGGTAATACGTAGGGGGCGAGCGTTGTCCGGAATGATTGGGCGTAAAGGGCGCGTAGGCGGCCCGTTAAGTCTGGAGTGAAAGTCCTGCTTTCAAGGTGGGAATTGCTTTGGATACTGATGGGCTGGAGTGCAGGAGAGGAAAGCGGAATTACCGGTGTAGCGGTGAAATGCGTAGAGATCGGTAGGAACACCAGTGGCGAAGGCGGCTTTCTGGACTGAAACTGACGCTGAGGCGCGAAAGCGTGGGGAGCAAACA
>WK7.113
TGGGGAATATTGCACAATGGGGGAAACCCTGATGCAGCGACGCCGCGTGAGCGAAGAAGTATTTCGGTATGTAAAGCTCTATCAGCAGGGAAGAAAATGACGGTACCTGACTAAGAAGCCCCGGCTAACTACGTGCCAGCAGCCGCGGTAATACGTAGGGGGCAAGCGTTATCCGGATTTACTGGGTGTAAAGGGAGCGTAGACGGCTGCTGCAAGTCTGGAGTGAAAACCCGGGGCTCAACCCCGGGACTGCTTTGGAAACTGCAGAGCTTGAGTACCGGAGGGGTAAGCGGAATTCCTAGTGTAGCGGTGAAATGCGTAGATATTAGGAGGAACACCAGTGGCGAAGGCGGCTTACTGGACGGTAACTGACGTTGAGGCTCGAAAGCGTGGGGAGCAAACA
>WK7.114
TGGGGAATATTGCACAATGGGGGAAACCCTGATGCAGCAACGCCGCGTGAGTGATGACGGCCTTCGGGTTGTAAAGCTCTGTCTTCAGGGACGATAATGACGGTACCTGAGGAGGAAGCCACGGCTAACTACGTGCCAGCAGCCGCGGTAATACGTAGGTGGCGAGCGTTGTCCGGATTTACTGGGCGTAAAGGGAGCGTAGGCGGATTGGCAAGTCAGAAGTGAAATCCATGGGCTTAACCCATGAACTGCTTTTGAAACTGTTAGTCTTGAGTGAAGTAGAGGTAGGCGGAATTCCCGGTGTAGCGGTGAAATGCGTAGAGATCGGGAGGAACACCAGTGGCGAAGGCGGCCTACTGGGCTTTAACTGACGCTGAGGCACGAAAGTGTGGGTAGCAAAC
>WK7.115
TGAGGAATATTGGTCAATGGGCGGAAGCCTGAACCAGCCATGCCGCGTGAAGGAATAAGGCCCTATGGGTCGTAAACTTCTTTTGGCGGGGAGCAATAAGGTCTACGTGTAGACCGATGAGAGTACTCGTTGAATAAGCATCGGCTAACTCCGTGCCAGCAGCCGCGGTAATACGGAGGATGCGAGCGTTATCCGGATTTATTGGGTTTAAAGGGTGCGTAGGCTGTTTGTCAAGTCAGAGGTGAAAGGCCGCAGCTCAACTGTGGAATTGCCTTTGATACTGGCAGGCTTGAATACTGTTGCCGTGGGAGGAATGAGTAGTGTAGCGGTGAAATGCATAGATATTACTCAGAACACCGATTGCGAAGGCATCTCACGAAGCAGAGATTGACGCTGAGGCACGAAAGCGTGGGGATCAAACA
>WK7.116
TGGGGAATATTGCACAATGGGGGAAACCCTGATGCAGCAACGCCGCGTGAGTGATGACGGCCTTCGGGTTGTAAAGCTCTGTCTTCAGGGACGATAATGACGGTACCTGAGGAGGAAGCCACGGCTAACTACGTGCCAGCAGCCGCGGTAATACGTAGGTGGCGAGCGTTGTCCGGATTTACTGGGCGTAAAGGGAGCGTAGGCGGATTTTTAAGTGAGATGTGAAATACTCGGGCTTAACCTGAGTGCTGCATTTCAAACTGGAAGTCTAGAGTGCAGGAGAGGAGAAGGGAATTCCTAGTGTAGCGGTGAAATGCGTAGAGATTAGGAAGAACACCAGTGGCGAAGGCGCTTCTCTGGACTGTAACTGACGCTGAGGCTCGAAAGCGTGGGGAGCAAACA
>WK7.117
TGGGGAATATTGGGCAATGGGCGAAAGCCTGACCCAGCAACGCCGCGTGAGGGAAGAAGGGTTTCGGCTCGTAAACCTCTGTCCTATGGGACGAAGGAAGTGACGGTACCATAGGAGGAAGCCCCGGCTAACTACGTGCCAGCAGCCGCGGTAATACGTAGGGGGCGAGCGTTGTCCGGAATGATTGGGCGTAAAGGGCGCGTAGGCGGCCTGGTAAGTCTGGAGTGAAAGTCCTGCTTTTAAGGTGGGAATTGCTTTGGATACTGCTGGGCTCGAGTGCAGGAGAGGAAAGCGGAATTGCCGGTGTAGCGGTGAAATGCGTAGAGATCGGTAGGAACACCAGTGGCGAAGGCGACTAACTGGACTGTAACTGACGCTGAGGCGCGAAAGTGTGGGGAGCAAACA
>WK7.118
TGAGGAATATTGGTCAATGGGCGCAGGCCTGAACCAGCCAAGTCGCGTGAGGGAGGACGGTCCTACGGATTGTAAACCTCTTTTGTCGGGGAGTAACGTGCGGGACGCGTCCCGTATTGAGAGTACCCGAAGAAAAAGCATCGGCTAACTCCGTGCCAGCAGCCGCGGTAATACGGAGGATGCGAGCGTTATCCGGATTTATTGGGTTTAAAGGGTGCGCAGGCGGCGCGCCAAGTCAGCGGTCAAAGTTCCGGGCTCAACCCGGTGTCGCCGTTGAAACTGGCGTGCTCGAGTGCGTGCGAGGAAGGCGGAATGCGTTGTGTAGCGGTGAAATGCATAGATATGACGCAGAACTCCGATTGCGAAGGCAGCTTTCCAGCGCGCTACTGACGCTGAGGCACGAAAGCGTGGGGATCGAACA
>WK7.119
TGGGGAATATTGGGCAATGGGCGAAAGCCTGACCCAGCAACGCCGCGTGAGGGAAGAAGGTTTTCGGATTGTAAACCTCTGTCCTAAGTGACGAAGGAAGTGACGGTAGCTTAGGAGGAAGCCCCGGCTAACTACGTGCCAGCAGCCGCGGTAATACGTAGGGGGCGAGCGTTGTCCGGATTTACTGGGCGTAAAGGGAGCGTAGGCGGATTTTTAAGTGAGATGTGAAATACTCGGGCTTAACCTGAGTGCTGCATTTCAAACTGGAAGTCTAGAGTGCAGGAGAGGAGAAGGGAATTCCTAGTGTAGCGGTGAAATGCGTAGAGATTAGGAAGAACACCAGTGGCGAAGGCACTTCTCTGGACTGTAACTGACGCTGAGGCTCGAAAGCGTGGGGAGCAAACA
>WK7.120
TGAGGAATATTGGTCAATGGGCGCAGGCCTGAACCAGCCAAGTCGCGTGAGGGAGGACGGTCCTACGGATTGTAAACCTCTTTTGTCGGGGAGTAACGTGCGGGACGCGTCCCGTATTGAGAGTACCCGAAGAAAAAGCATCGGCTAACTCCGTGCCAGCAGCCGCGGTAATACGGAGGATGCGAGCGTTATCCGGATTTATTGGGTTTAAAGGGTGCGCAGGCGGCGCGCCAAGTCAGCGGTCAAAGTTCCGGGCTCAACCCGGTGTCGCCGTTGAAACTGGCGTGCTCGAGTGCGTGCGAGGAAGGCGGAATGCGTTGTGTAGCGGTGAAATGCATAGATATGACGCAGAACTCCGATTGCGAAGGCAGCTTTCCAGCGCGCTACTGACGCTGAGGCACGAAAGCGTGGGGATCGAACA
>WK7.121
TAGGGAATCTTCCACAATGGGCGCAAGCCTGATGGAGCAACACCGCGTGAGTGAAGAAGGGTTTCGGCTCGTAAAGCTCTGTTGTTGGAGAAGAACGTGCGTGAGAGTAACTGTTCACGCAGTGACGGTATCCAACCAGAAAGTCACGGCTAACTACGTGCCAGCAGCCGCGGTAATACGTAGGTGGCAAGCGTTATCCGGATTTATTGGGCGTAAAGCGAGCGCAGGCGGTTGCTTAGGTCTGATGTGAAAGCCTTCGGCTTAACCGAAGAAGTGCATCGGAAACCGGGCGACTTGAGTGCAGAAGAGGACAGTGGAACTCCATGTGTAGCGGTGGAATGCGTAGATATATGGAAGAACACCAGTGGCGAAGGCGGCTGTCTGGTCTGCAACTGACGCTGAGGCTCGAAAGCATGGGTAGCGAACA
>WK7.122
TGGGGAATATTGGGCAATGGGCGAAAGCCTGACCCAGCAACGCCGCGTGGAGGAAGAAGGTTTTCGGATCGTAAACTCCTGTCCTCAGGGAAGAGAAGGAGACGGTACCTGAGGAGGAAGCCCCGGCTAACTACGTGCCAGCAGCCGCGGTAATACGTAGGGGGCAAGCGTTGTCCGGAATGATTGGGCGTAAAGGGCGCGTAGGCGGCCCGGTAAGTCTGGAGTGAAAGTCCTGGCTTCAAGTTGGGAATTGCTTTGGATACTGTCGGGCTTGAGTGCAGGAGAGGTTAGTGGAATTCCCAGTGTAGCGGTGAAATGCGTAGAGATTGGGAGGAACACCAGTGGCGAAGGCGACTAACTGGACTGTAACTGACGCTGAGGCGCGAAAGTGTGGGGAGCAAACA
>WK7.123
TGGGGAATATTGCACAATGGGGGAAACCCTGATGCAGCAACGCCGCGTGAGTGATGACGGCCTTCGGGTTGTAAAGCTCTGTCTTCAGGGACGATAATGACGGTACTCTGAGAACAAGCCACGGCTAACTACGTGCCAGCAGCCGCGGTAATACGTAGGTGGCGAGCGTTATCCGGATTTACTGGGTGTAAAGGGAGCGCAGACGGCATGGCAAGCCAGATGTGAAAGGTGGGGGCTCAACCCCCAAGCTGCATTTGGAACTGTCAAGCTAGAGTATCGGAGAGGTAAGTGGAATTCCTAGTGTAGCGGTGAAATGCGTAGATATTAGGAGGAACACCAGTGGCGAAGGCGGCTTACTGGACGATAACTGACGTTGAGGCTCGAAAGCGTGGGGAGCAAACA
>WK7.124
TGGGGAATATTGGGCAATGGGCGAAAGCCTGACCCAGCAACGCCGCGTGAGGGAAGAAGGGTTTCGGCTCGTAAACCTCTGTCCTATGGGACGAATAAAGTGACGGTACCATAGGAGGAAGCCCCGGCTAACTACGTGCCAGCAGCCGCGGTAATACGTAGGGGGCGAGCGTTGTCCGGAATGATTGGGCGTAAAGGGCGCGTAGGCGGCCTGGTAAGTCTGGAGTGAAAGTCCTGCTTTTAAGGTGGGAATTGCTTTGGATACTGCTGGGCTTGAGTGCAGGAGAGGAAAGCGGAATTACCGGTGTAGCGGTGAAATGCGTAGAGATCGGTAGGAACACCAGTGGCGAAGGCGGCTTTCTGGACTGAAACTGACGCTGAGGCGCGAAAGCGTGGGGAGCAAACA
>WK7.125
TGGGGAATATTGCACAATGGGCGCAAGCCTGATGCAGCAACGCCGCGTGAAGGAAGAAGGCCTTTGGGTCGTAAACTTCTGTCCTAGGGGAAGATAATGACGGTACCCTTGGAGGAAGCCCCGGCTAACTACGTGCCAGCAGCCGCGGTAATACGTAGGGGGCAAGCGTTATCCGGAATTATTGGGCGTAAAGAGTGCGTAGGCGGTTTCTTAAGCGTGGGGTGAAAGGCTATGGCTTAACCATAGTTAGCCCCGCGAACTGGGAGACTTGAGTGCAGGAGAGGAAAGCGGAATTCCTAGTGTAGCGGTGAAATGCGTAGATATTAGGAGGAACACCAGTGGCGAAGGCGGCTTTCTGGACTGTAACTGACGCTGAGGCACGAAAGCGTGGGGAGCAAACA
>WK7.126
TGGGGAATATTGGGCAATGGGCGAAAGCCTGACCCAGCAACGCCGCGTGAAGGAAGAAGGTCTTCGGATTGTAAACTTCTTTTATCAGGGACGAAGATAGTGACGGTACCTGATGAATAAGCCACGGCTAACTACGTGCCAGCAGCCGCGGTAATACGTAGGTGGCAAGCGTTATCCGGATTTACTGGGTGTAAAGGGCGCGTAGGCGGGGATACAAGTCAGATGTGAAATCTATGGGCTTAACCCATAAACTGCATTTGAAACTGTATCTCTTGAGTGTCGGAGAGGTAGACGGAATTCCTAGTGTAGCGGTGAAATGCGTAGATATTAGGAGGAACACCAGTGGCGAAGGCGGTCTACTGGACGATAACTGACGCTGAGGCGCGAAAGCGTGGGGAGCAAACA
>WK7.127
TGAGGAATATTGGTCAATGGGCGCAGGCCTGAACCAGCCAAGTCGCGTGAGGGAAGACGGTCCTACGGATTGTAAACCTCTTTTGTCGGGGAGTAACGTGCGGGACGCGTCCCGTATTGAGAGTACCCGAAGAAAAAGCATCGGCTAACTCCGTGCCAGCAGCCGCGGTAATACGGAGGATGCGAGCGTTATCCGGATTTATTGGGTTTAAAGGGTGCGCAGGCGGCGCGCCAAGTCAGCGGTCAAAGTTCCGGGCTCAACCCGGTGTCGCCGTTGAAACTGGCGTGCTCGAGTGCGTGCGAGGAAGGCGGAATGCGTTGTGTAGCGGTGAAATGCATAGATATGACGCAGAACTCCGATTGCGAAGGCAGCTTTCCAGCGCGCTACTGACGCTGAGGCACGAAAGCGTGGGGATCGAACA
>WK7.128
TGGGGAATATTGCACAATGGGGGAAACCCTGATGCAGCAACGCCGCGTGAGTGATGACGGCCTTCGGGTTGTAAAGCTCTGTCTTCAGGGACGATAATGACGGTGCCTGAGGAGGAAGCCCCGGCTAACTACGTGCCAGCAGCCGCGGTAATACGTAGGGGGCGAGCGTTGTCCGGAATGATTGGGCGTAAAGGGCGCGTAGGCGGCCTGGTAAGTCTGGAGTGAAAGTCCTGCTTTTAAGGTGGGAATTGCTTTGGATACTGCTGGGCTCGAGTGCAGGAGAGGAAAGCGGAATTACCGGTGTAGCGGTGAAATGCGTAGAGATCGGTAGGAACACCAGTGGCGAAGGCGGCTTTCTGGACTGAAACTGACGCTGAGGCGCGAAAGCGTGGGGAGCAAACA
>WK7.129
TGGGGAATATTGGGCAATGGGCGAAAGCCTGACCCAGCAACGCCGCGTGAAGGAAGAAGGCCCTCGGGTTGTAAACTTCTTTTACCAGGGACGAAGGACGTGACGGTACCTGGAGAAAAAGCAACGGCTAACTACGTGCCAGCAGCCGCGGTAATACGTAGGTTGCAAGCGTTGTCCGGATTTACTGGGTGTAAAGGGCGTGTAGGCGGAGATGCAAGTTGGGAGTGAAATCCATGGGCTCAACCCATGAACTGCTTTCAAAACTGTATCCCTTGAGTATCGGAGAGGCAAGCGGAATTCCTAGTGTAGCGGTGAAATGCGTAGATATTAGGAGGAACACCAGTGGCGAAGGCGGCTTGCTGGACGACAACTGACGCTGAGGCGCGAAAGCGTGGGGAGCAAACA
>WK7.130
TAGGGAATATTGCTCAATGGGGGAAACCCTGAAGCAGCAACGCCGCGTGGAGGATGAAGGTTTTCGGATTGTAAACTCCTTTTGTGAGAGAAGATAATGACGGTATCTCACGAATAAGCACCGGCTAACTCCGTGCCAGCAGCCGCGGTAATACGGAGGGTGCAAGCGTTGTCCGGATTTACTGGGTGTAAAGGGAGCGCAGACGGCATGGCAAGCCAGATGTGAAAGGTGGGGGCTCAACCCCCAAGCTGCATTTGGAACTGTCAAGCTAGAGTATCGGAGAGGTAAGTGGAATTCCTAGTGTAGCGGTGAAATGCGTAGATATTAGGAGGAACACCAGTGGCGAAGGCGGCTTACTGGACGATAACTGACGTTGAGGCTCGAAAGCGTGGGGAGCAAACA
>WK7.131
TGAGGAATATTGGTCAATGGGCGGTAGCCTGAACCAGCCAAGTCGCGTGAGGGACGACGGCCCTACGGGTTGTAAACCTCTTTTACAAGGGAATAAAGATGGGGTCGAGACCCCAGTTGCATGTACCTTGTGAATAAGCATCGGCTAACTCCGTGCCAGCAGCCGCGGTAATACGGAGGATGCGAGCGTTATCCGGATTCATTGGGTTTAAAGGGTGCGTAGGTGGCCGATTAAGTCAGCGGTGAAAGTCAGTGGCTCAACCATTGAATTGCCGTTGAAACTGGTTGGCTTGAGTACGTACGGGGCAGGCGGAATGCGTGGTGTAGCGGTGAAATGCATAGATATCACGCAGAACCCCGATCGCGAAGGCAGCCTGCCAGGCCGTGACTGACACTGATGCACGAAAGCGTGGGTATCGAACA
>WK7.132
GCGCGAAACCTCCGCAATGTGAGAAATCGCGACGGGGGGATCCCAAGTGCCATTCTTAACGGGATGGCTTTTCTTTAGTGTAAAAAGCTTTTGGAATAAGAGCTGGGCAAGACCGGTGCCAGCCGCCGCGGTAACACCGGCAGCTCTAGTGGTAGCAATTTTTATTGGGCCTAAAGCGTCCGTAGCCGGTTTAATAAGTCTCTGGTGAAATCCTGTAGCTTAACTGTGGGAATTGCTGGAGATACTATTAGACTTGAGACCGGGAGAGGTTAGAGGTACTCCCAGGGTAGAGGTGAAATTCTGTAATCCTGGGAGGACCGCCTGTTGCGAAGGCGTCTAACTGGAACGGTTCTGACGGTGAGGGACGAAAGTTAGGGGCGCGAACC
>WK7.133
TGGGGAATATTGGGCAATGGGCGCAAGCCTGACCCAGCAACGCCGCGTGAAGGAAGAAGGCTTTCGGGTTGTAAACTTCCTTTGTCAGGGACGAGGAGAAGACGGTACCTGACGAATAAGCCACGGCTAACTACGTGCCAGCAGCCGCGGTAATACGTAGGTGGCAAGCGTTGTCCGGATTTACTGGGTGTAAAGGGAGCGCAGACGGCATGGCAAGCCAGATGTGAAAGGTGGGGGCTCAACCCCCAAGCTGCATTTGGAATTGTCAAGCTAGAGTATCGGAGAGGTAAGTGGAATTCCTAGTGTAGCGGTGAAATGCGTAGATATTAGGAGGAACACCAGTGGCGAAGGCGGCTTACTGGACGATAACTGACGCTGAGGCGCGAAAGCGTGGGGAGCAAACA
>WK7.134
TGAGGAATATTGGTCAATGGGCGCAGGCCTGAACCAGCCAAGTCGCGTGAGGGAAGACGGTCCTACGGATTGTAAACCTCTTTTGTCGGGGAGTAACGTGCGGGACGCGTCCCGTATTGAGAGTACCCGAAGAAAAAGCATCGGCTAACTCCGTGCCAGCAGCCGCGGTAATACGGAGGATGCGAGCGTTATCCGGATTTATTGGGTTTAAAGGGTGCGCAGGCGGCTCGTCAAGCCGGTGGTAAAATTGCGGGGCTCAACCCCGTACAGCCATCGGAACTGGCGAGCTTGAGTGGAGAAGAAGTATGCGGAATGCGAGGTGTAGCGGTGAAATGCATAGATATCGCGCAGAACTCCGATTGCGAAGGCAGCGTACTATCCTCCAACTGACGCTGAGGCACGAAAGCGTGGGGATCGAACA
>WK7.135
TGGGGAATATTGGGCAATGGGCGCAAGCCTGACCCAGCAACGCCGCGTGAAGGAAGAAGGCTTTCGGGTTGTAAACTTCTTTTGTCAGGGACGAGGAGAAGACGGTACCTGACGAATAAGCCACGGCTAACTACGTGCCAGCAGCCGCGGTAATACGTAGGTGGCAAGCGTTGTCCGGATTTACTGGGTGTAAAGGGCGTGTAGCCGGGTCGGCAAGTCAGATGTGAAAACTATGGGCTCAACCCATAGCCTGCATTTGAAACTGTACTTCTTGAGTACTGGAGAGGCAGGCGGAATTCCGTGTGTAGCGGTGAAATGCGTAGATATACGGAGGAACACCAGTGGCGAAGGCGGCCTGCTGGACATTAACTGACGCTGAGGAGCGAAAGCGTGGGGAGCAAACA
>WK7.136
TGGGGGATATTGCACAATGGGGGAAACCCTGATGCAGCGACGCCGCGTGAGTGAAGAAGTATTTCGGTATGTAAAGCTCTATCAGCAGGGAAGATAATGACGGTACCTGACTAAGAAGCACCGGCTAAATACGTGCCAGCAGCCGCGGTAATACGTATGGTGCAAGCGTTATCCGGATTTACTGGGTGTAAAGGGAGCGCAGACGGCATGGCAAGCCAGATGTGAAAGGTGGGGGCTCAACCCCCAAGCTGCATTTGGAACTGTCAAGCTAGAGTATCGGAGAGGTAAGTGGAATTCCTAGTGTAGCGGTGAAATGCGTAGATATTAGGAGGAACACCAGTGGCGAAGGCGGCTTACTGGACGATAACTGACGTTGAGGCTCGAAAGCGTGGGGAGCAAACA
>WK7.137
TGGGGAATATTGCACAATGGGCGAAAGCCTGATGCAGCAACGCCGCGTGAGCGATGAAGGCCTTCGGGTCGTAAAGCTCTGTCCTCAAGGAAGATAATGACGGTACTTGAGGAGGAAGCCCCGGCTAACTACGTGCCAGCAGCCGCGGTAATACGTAGGGGGCTAGCGTTATCCGGATTTACTGGGCGTAAAGGGTGCGTAGGTGGTTTCTTAAGTCAGGAGTGAAAGGCTACGGCTCAACCGTAGTAAGCTCTTGAAACTGGGAAACTTGAGTGCAGGAGAGGGAAGTGGAATTCCTAGTGTAGCGGTGAAATGCGTAGATATTAGGAGGAACACCAGTGGCGAAGGCGGCCTGCTGGACTGATACTGACACTGAGGCACGAAAGCGTGGGGAGCAAACA
>WK7.138
TGGGGAATATTGGGCAATGGGCGCAAGCCTGACCCAGCAACGCCGCGTGAAGGAAGAAGGCTTTCGGGTTGTAAACTTCTTTTGTCAGGGACGAGTAGAAGACGGTACCTGACGAATAAGCCACGGCTAACTACGTGCCAGCAGCCGCGGTAATACGTAGGTGGCAAGCGTTGTCCGGATTTACTGGGTGTAAAGGGCGTGTAGCCGGGAGGGCAAGTCAGATGTGAAATCCACGGGCTCAACTCGTGAACTGCATTTGAAACTACTCTTCTTGAGTATCGGAGAGGCAATCGGAATTCCTAGTGTAGCGGTGAAATGCGTAGATATTAGGAGGAACACCAGTGGCGAAGGCGGATTGCTGGACGACAACTGACGGTGAGACGCGAAAGCGTGGGGAGCAAACA
>WK7.139
TAGGGAATCTTCCACAATGGACGAAAGTCTGATGGAGCAACGTCGCGTGAGTGAAGAAGGGTTTCGGCTCGTAAAGCTCTGTTGGTAGTGAAGAAAGATAGAGGTAGTAACTGGCCTTTATTTGACGGTAATTACTTAGAAAGTCACGGCTAACTACGTGCCAGCAGCCGCGGTAATACGTAGGTGGCAAGCGTTGTCCGGATTTATTGGGCGTAAAGCGAGTGCAGGCGGTTCAATAAGTCTGATGTGAAAGCCTTCGGCTCAACCGGAGAATTGCATCAGAAACTGTTGAACTTGAGTGCAGAAGAGGAGAGTGGAACTCCATGTGTAGCGGTGGAATGCGTAGATATATGGAAGAACACCAGTGGCGAAGGCGGCTCTCTGGTCTGCAACTGACGCTGAGGCTCGAAAGCATGGGGAGCAAACA
>WK7.140
TGGGGAATTTTGCGCAATGGGGGCAACCCTGACGCAGCAACGCCGCGTGCGGGACGAAGGCCCTAGGGTTGTAAACCGCTTTCAGCAGGGAAGACACTGACGGTACCTGCAGAAGAAGCTCCGGCTAATTCCGTGCCAGCAGCCGCGGTAATACGGAAGGTCCGGGCGTTATCCGGATTTATTGGGTTTAAAGGGAGCGTAGGCCGCCTGGTAAGCGTGTTGTGAAATGTCGTTGCTCAACAACGTCACTGCAGCGCGAACTGCTGGGCTTGAGTGTGCGGAAAGCGGGCGGAATTTGTGGTGTAGCGGTGAAATTCTTAGATATCACGAAGAACTCCGATTGCGAAGGCAGCTCGCTGTAGCATTACTGACGCTGAAGCTCGAAGGTGCGGGTATCGAACA
>WK7.141
TGGGGAATATTGCACAATGGGGGAAACCCTGATGCAGCAACGCCGCGTGAGTGATGACGGCCTTCGGGTTGTAAAGCTCTGTCTTCAGGGACGATAATGACGGTACCTGAGGAGGAAGCCACGGCTAACTACGTGCCAGCAGCCGCGGTAATACGTAGGTGGCGAGCGTTGTCCGGATTTACTGGGCGTAAAGGGAGCGTAGGCGGATTTTTAAGTGAGATGTGAAATACTCGGGCTTAACCTGAGTGCTGCATTTCAAACTGGAAGTCTAGAGTGCAGGAGAGGAGAAGGGAATTCCTAGTGTAGCGGTGAAATGCGTAGAGATTAGGAAGAACACCAGTGGCGAAGGCGCTTCTCTGGACTGTAACTGACGCTGAGGCTCGAAAGCGTGGGGAGCAAACA
>WK7.142
TGAGGAATATTGGTCAATGGGCCCAGGCCTGAACCAGCCAAGTCGCGTGAGGGAGGACGGTCCTACGGATTGTAAACCTCTTTTGTCGGGGAGTAACGTGCGGGACGCGTCCCGTATTGAGAGTACCCGAAGAAAAAGCATCGGCTAACTCCGTGCCAGCAGCCGCGGTAATACGGAGGATGCGAGCGTTATCCGGATTTATTGGGTTTAAAGGGTGCGCAGGCGGCGCGCCAAGTCAGCGGTCAAAGTTCCGGGCTCAACCCGGTGTCGCCGTTGAAACTGGCGTGCTCGAGTGCGTGCGAGGAAGGCGGAATGCGTTGTGTAGCGGTGAAATGCATAGATATGACGCAGAACTCCGATTGCGAAGGCAGCTTTCCAGCGCGCTACTGACGCTGAGGCACGAAAGCGTGGGGATCGAACA
>WK7.143
TGGGGAATATTGGGCAATGGGCGCAAGCCTGACCCAGCAACGCCGCGTGAAGGAAGAAGGCTTTCGGGTTGTAAACTTCTTTTGTCAGGGACGAGTAGAAGACGGTACCTGACGAATAAGCCACGGCTAACTACGTGCCAGCAGCCGCGGTAATACGTAGGTGGCAAGCGTTGTCCGGATTTACTGGGTGTAAAGGGCGTGTAGCCGGGTCGGCAAGTCAGATGTGAAATCCACGGGCTCAACTCGTGAACTGCATTTGAAACTGTTGATCTTGAGTATCGGAGAGGCAATCGGAATTCCTAGTGTAGCGGTGAAATGCGTAGATATTAGGAGGAACACCAGTGGCGAAGGCGGATTGCTGGACGACAACTGACGGTGAGGCGCGAAAGCGTGGGGAGCAAACA
>WK7.144
TGAGGAATATTGGTCAATGGGCGCAGGCCTGAACCAGCCAAGTCGCGTGAGGGAGGACGGTCCTACGGATTGTAAACCTCTTTTGTCGGGGAGTAACGTGCGGGACGGGTCCCGTATTGAGAGTACCCGAAGAAAAAGCATCGGCTAACTCCGTGCCAGCAGCCGCGGTAATACGGAGGATGCGAGCGTTATCCGGATTTATTGGGTTTAAAGGGTGCGCAGGCGGCGCGCCAAGTCAGCGGTCAAAGTTCCGGGCTCAACCCGGTGTCGCCGTTGAAACTGGCGTGCTCGAGTGCGTGCGAGGAAGGCGGAATGCGTTGTGTAGCGGTGAAATGCATAGATATGACGCAGAACTCCGATTGCGAAGGCAGCTTTCCAGCGCGCTACTGACGCTGAGGCACGAAAGCGTGGGGATCGAACA
>WK7.145
TGAGGAATATTGGTCAATGGGCGCAGGCCTGAACCAGCCAAGTCGCGTGAGGGAGGACGGTCCTACGGATTGTAAACCTCTTTTGTCGGGGAGTAACGTGCGGGACGCGTCCCGTATTGAGAGTACCCGAAGAAAAAGCATCGGCTAACTCCGTGCCAGCAGCCGCGGTAATACGGAGGATGCGAGCGTTATCCGGATTTATTGGGTTTAAAGGGTGCGCAGGCGGCGCGCCAAGTCAGCGGTCAAAGTTCCGGGCTCAACCCGGTGTCGCCGTTGAAACTGGCGTGCTCGAGTGCGTGCGAGGAAGGCGGAATGCGTTGTGTAGCGGTGAAATGCATAGATATGACGCAGAACTCCGATTGCGAAGGCAGCTTTCCAGCGCGCTACTGACGCTGAGGCACGAAAGCGTGGGGATCGAACA
>WK7.146
TGAGGAATATTGGTCAATGGGCGCAGGCCTGAACCAGCCAAGTCGCGTGAGGGAGGACGGTCCTACGGGTTGTAAACCTCTTTTGTCGGGGAGTAACGTGCGGGACGCGTCCCGTATTGAGAGTACCCGAAGAAAAAGCATCGGCTAACTCCGTGCCAGCAGCCGCGGTAATACGGAGGATGCGAGCGTTATCCGGATTTATTGGGTTTAAAGGGTGCGCAGGCGGCGCGCCAAGTCAGCGGTCAAAGTTCCGGGCTCAACCCGGTGTCGCCGTTGAAACTGGCGTGCTCGAGTGCGTGCGAGGAAGGCGGAATGCGTTGTGTAGCGGTGAAATGCATAGATATGACGCAGAACTCCGATTGCGAAGGCAGCTTTCCAGCGCGCTACTGACGCTGAGGCACGAAAGCGTGGGGATCGAAC
>WK7.147
TGGGGAATATTGGGCAATGGGCGCAAGCCTGACCCAGCAACGCCGCGTGAAGGAAGAAGGCTTTCGGGTTGTAAACTTCTTTTGTCAGGGACGAGTAGAAGACGGTACCTGACGAATAAGCCACGGCTAACTACGTGCCAGCAGCCGCGGTAATACGTAGGTGGCAAGCGTTGTCCGGATTTACTGGGTGTAAAGGGCGTGTAGCCGGGTCGGCAAGTCAGATGTGGAATCCACGGGCTCAACTCGTGAACTGCATTTGAAACTGTTGATCTTGAGTATCGGAGAGGCAATCGGAATTCCTAGTGTAGCGGTGAAATGCGTAGATATTAGGAGGAACACCAGTGGCGAAGGCGGATTGCTGGACGACAACTGACGGTGAGGCGCGAAAGCGTGGGGAGCAAACA
>WK7.148
TGGGGAATATTGCACAATGGGGGAAACCCTGATGCAGCGACGCCGCGTGAGTGAAGAAGTATTTCGGTATGTAAAGCTCTATCAGCAGGGAAGAAAATGACGGTACCTGACTAAGAAGCCCCGGCTAACTACGTGCCAGCAGCCGCGGTAATACGTAGGGGGCAAGCGTTATCCGGATTTACTGGGTGTAAAGGGAGCGTAGACGGCGGTGCAAGTCTGATGTGAAAGCCCGGGGCTCAACCCTGGAACTGCATTGGAAACTGTACTGCTAGAGTGCAGGAGAGGTAAGCGGAATTCCTAGTGTAGCGGTGAAATGCGTAGATATTAGGAGGAACACCAGTGGCGAAGGCGGCTTACTGGACTGTAACTGACGTTGAGGCTCGAAAGCGTGGGGAGCAAACA
>WK7.149
TGGGGAATATTGCACAATGGAGGAAACTCTGATGCAGCGACGCCGCGTGAGGGAAGAAGGTCTTCGGATTGTAAACCTCTGTTGTCAGGGACGATAATGACGGTACCTGACGAGGAAGCCACGGCTAACTACGTGCCAGCAGCCGCGGTAAAACGTAGGTGGCAAGCGTTGTCCGGAATTACTGGGTGTAAAGGGAGCGCAGGCGGATTTGCAAGTTGGAAGTGAAACTCATGGGCTCAACCCATGAACTGCTTTCAAAACTGCAGATCTTGAGTGGTGTAGAGGTAGGCGGAATTCCCGGTGTAGCGGTGGAATGCGTAGATATCGGGAGGAACACCAGTGGCGAAGGCGGCCTACTGGGCACTAACTGACGCTGAGGCTCGAAAGCATGGGGAGCAAACA
>WK7.150
TGGGGAATATTGCACAATGGGGGAAACCCTGATGCAGCAACGCCGCGTGAAGGATGAAGGCCCTTGGGTCGTAAACTTCTGTTCTAAGGGAAGATAATGACGGTACCTTAGGAGCAAGTCCCGGCTAACTACGTGCCAGCAGCCGCGGTAATACGTAGGGGGCAAGCGTTATCCGGAATTATTGGGCGTAAAGCGTGCGTAGGCGGTTTCTTAAGCACGGGGTTTAAGGCTATGGCTTAACCATAGTTCGCCCTGTGAACTGGGAGACTTGAGTGCAGGAGAGGAAAGCGGAATTCCTAGTGTAGCGGTGAAATGCGTAGATATTAGGAGGAACACCAGTGGCGAAGGCGGCTTTCTGGACTGTAACTGACGCTGAGGCACGAAAGCGTGGGGAGCGAACA
>WK7.151
TGAGGAATATTGGTCAATGGGCGCAGGCCTGAACCAGCCAAGTCGCGTGAGGGAAGACGGTCCTACGGATTGTAAACCTCTTTTGTCGGGGAGTAACGTGCGGGACGCGTCCCGTATTGAGAGTACCCGAAGAAAAAGCATCGGCTAACTCCGTGCCAGCAGCTGCGGTAATACGGAGGATCCGAGCGTTATCCGGATTTATTGGGTTTAAAGGGTGCGCAGGCGGCCTTGCAAGTCAGCGGTCAAATCGTGGAGCTCAACTCCATTCCGCCGTTGATACTGCCGGGCTTGATTGCGGTTGAGGTTGGCGGAATTCGTCGTGTAGCGGTGAAATGCATAGATATGACGAAGAACCCCGATTGCGTAGGCAGCTGACCAAGCCGTAAATGACGCTCATGCACGAAAGTGCGGGGATCGAACA
>WK7.152
TGGGGAATATTGCACAATGGGCGAAAGCCTGATGCAGCAACGCCGCGTGAGCGATGAAGGCCTTCGGGTCGTAAAGCTCTGTCCTCAAGGAAGATAATGACGGTACTTGAGGAGGAAGCCCCGGCTAACTACGTGCCAGCAGCCGCGGTAATACGTAGGGGGCTAGCGTTATCCGGATTTACTGGGCGTAAAGGGTGCGTAGGTGGTTTCTTAAGTCAGGAGTGAAAGGCTACGGCTCAACCGTAGTAAGCTCTTGAAACTGGGAAACTTGAGTGCAGGAGAGGAAAGTGGAATTCCTAGTGTAGCGGTGAAATGCGTAGATATTAGGAGGAACACCAGTAGCGAAGGCGGCTTTCTGGACTGTAACTGACACTGAGGCACGAAAGCGTGGGGAGCAAACA
>WK7.153
TGAGGAATATTGGTCAATGGGCGCAGGCCTGAACCAGCCAAGTCGCGTGAGGGAGGACGGTCCTACGGATTGTAAACCTCTTTTGTCGGGGAGTAACGTGCGGGACGGGTCCCGTATTGAGAGTACCCGAAGAAAAAGCATCGGCTAACTCCGTGCCAGCAGCCGCGGTAATACGGAGGATGCGAGCGTTATCCGGATTTATTGGGTTTAAAGGGTGCGCAGGCGGCGCGCCAAGTCAGCGGTCAAAGTTCCGGGCTCAACCCGGTGTCGCCGTTGAAACTGGCGTGCTCGAGTGCGTGCGAGGAAGGCGGAATGCGTTGTGTAGCGGTGAAATGCATAGATATGACGCAGAACTCCGATTGCGAAGGCAGCTTTCCAGCGCGCTACTGACGCTGAGGCACGAAAGCGTGGGGATCGAACA
>WK7.154
TGGGGGATATTGCACAATGGGGGAAACCCTGATGCAGCGACGCCGCGTGAGTGAAGAAGTATTTCGGTATGTAAAGCTCTATCAGCAAGGAAGAAAATGACGGTACTTGACTAAGAAGCCCCGGCTAACTACGTGCCAGCAGCCGCGGTAATACGTAGGGGGCAAGCGTTATCCGGATTTACTGGGTGTAAAGGGAGCGTAGACGGCAAAGCAAGTCTGAAGTGAAAGCCCCGGGCTCAACCCGGGAACTGCTTTGGAAACTGTTTAGCTAGAGTGCAGGAGAGGTAAGTGGAATTCCTAGTGTAGCGGTGAAATGCGTAGATATTAGGAGGAACACCAGTGGCGAAGGCGGCTTACTGGACTGTAACTGACGTTGAGGCTCGAAAGCGTGGGGAGCAAAC
>WK7.155
TGGGGAATCTTCCGCAATGGGCGAAAGCCTGACGGAGCAATGCCGCGTGAGTGATGAAGGAATTCGTTCCGTAAAGCTCTTTTGTTTATGACGAATGTGCAGGTTGTGAATAATGACTTGTAATGACGGTAGTAAACGAATAAGCCACGGCTAACTACGTGCCAGCAGCCGCGGTAATACGTAGGTGGCGAGCGTTGTCCGGATTTACTGGGCGTAAAGGGAGCGTAGGCGGATTTTTAAGTGAGATGTGAAATACTCGGGCTTAACCTGAGTGCTGCATTTCAAACTGGAAGTCTAGAGTGCAGGAGAGGAGAAGGGAATTCCTAGTGTAGCGGTGAAATGCGTAGAGATTAGGAAGAACACCAGTGGCGAAGGCGCTTCTCTGGACTGTAACTGACGCTGAGGCTCGAAAGCGTGGGGAGCAAACA
>WK7.156
TGGGGGATATTGCACAATGGGGGAAACCCTGATGCAGCGACGCCGCGTGAGTGAAGAAGTATTTCGGTATGTAAAGCTCTATCAGCAGGAAAGATAATGACGGTACCTGACTAAGAAGCACCGGCTAAATACGTGCCAGCAGCCGCGGTAATACGTATGGTGCAAGCGTTATCCGGATTTACTGGGTGTAAAGGGAGCGCAGACGGCATGGCAAGCCAGATGTGAAAGGTGGGGGCTCAACCCCCAAGCTGCATTTGGAACTGTCAAGCTAGAGTATCGGAGAGGTAAGTGGAATTCCTAGTGTAGCGGTGAAATGCGTAGATATTAGGAGGAACACCAGTGGCGAAGGCGGCTTACTGGACGATAACTGACGTTGAGGCTCGAAAGCGTGGGGAGCAAACA
>WK7.157
TGGGGAATATTGCACAATGGGGGAAACCCTGATGCAGCAACGCCGCGTGAGTGATGACGGCCTTCGGGTTGTAAACTTCTTTTGTCAGGGACGAGGAGAAGACGGTACCTGACGAATAAGCCACGGCTAACTACGTGCCAGCAGCCGCGGTAATACGTAGGTGGCAAGCGTTGTTCGGATTTACTGGGCGTAAAGGGCGCGTAGGCGGTCTTGCGTGTCAGATGTGAAATCTCCGGGCTCAACCCGGAAAGTGCGTCTGAAACTACAGGACTCGAGTCTGGGAGAGGGAATCGGAATATAGGGTGTAGCGGTGAAATGCGTTGATATCCTATAGAACACCGGAGGCGAAGGCGGATTCCTTGAACAGCACTGACGCTGAGGCGCGAAAGTCGGGGGAGCAAACA
>WK7.158
TGAGGAATATTGGTCAATGGGCGCAGGCCTGAACCAGCCAAGTCGCGTGAGGGAAGACGGTCCTACGGATTGTAAACCTCTTTTGTCGGGGAGTAACGTGCGGGACGCGTCCCGTATTGAGAGTACCCGAAGAAAAAGCATCGGCTAACTCCGTGCCAGCAGCCGCGGTAATACGGAGGATGCGAGCGTTATCCGGATTTATTGGGTTTAAAGGGTGCGCAGGCGGCGCGCCAAGTCAGCGGTCAAAGTTCCGGGCTCAACCCGGTGTCGCCGTTGAAACTGGCGTGCTCGAGTGCGTGCGAGGAAGGCGGAATGCGTTGTGTAGCGGTGAAATGCATAGATATGACGCAGAACTCCGATTGCGAAGGCAGCTTTCCAGCGCGCTACTGACGCTGAGGCACGAAAGCGTGGGGATCGAACA
>WK7.159
TAGGGAATCTTCCACAATGGACGAAAGTCTGATGGAGCAACGCCGCGTGAGTGAAGAAGGGTTTCGGCTCGTAAAGCTCTGTTGGTAGTGAAGAAAGATAGAGGTAGTAACTGGCCTTTATTTGACGGTAATTACTTAGAAAGTCACGGCTAACTACGTGCCAGCAGCCGCGGTAATGCGTAGGTGGCAAGCGTTATCCGGATTTATTGGGCGTAAAGCGAGCGCAGGCGGTTGCTTAGGTCTGATGTGAAAGCCTTCGGCTTAACCGAAGAAGTGCATCGGAAACCGGGCGACTTGAGTGCAGAAGAGGACAGTGGAACTCCATGTGTAGCGGTGGAATGCGTAGATATATGGAAGAACACCAGTGGCGAAGGCGGCTGTCTGGTCTGCAACTGACGCTGAGGCTCGAAAGCATGGGTAGCGAACA
>WK7.160
GGGGAATATTGCACAATGGGCGAAAGCCTGATGCAGCAACGCCGCGTGAGCGATGAAGGCCTTCGGGTCGTAAAGCTCTGTCCTCAAGGAAGATAATGACGGTACTTGAGGAGGAAGCCCCGGCTAACTACGTGCCAGCAGCCGCGGTAATACGTAGGGGGCTAGCGTTATCCGGATTTACTGGGCGTAAAGGGTGCGTAGGTGGTTTCTTAAGTCAGGAGTGAAAGGCTACGGCTCAACCGTAGTAAGCTCTTGAAACTGGGAAACTTGAGTGCAGGAGAGGAAAGTGGAATTCCTAGTGTAGCGGTGAAATGCGTAGATATTAGGAGGAACACCAGTAGCGAAGGCGGCTTTCTGGACTGTAACTGACACTGAGGCACGAAAGCGTGGGGAGCAAACA
>WK7.161
TGAGGAATATTGGTCAATGGGCGAGAGCCTGAACCAGCCAAGTAGCGTGCAGGATGACGGCCCTATGGGTTGTAAACTGCTTTTATGCGGGGATAAAGTGTACCATGTATGGTGTTTTGCAGGTACCGCATGAATAAGGACCGGCTAATTCCGTGCCAGCAGCCGCGGTAATACGGAGGATGCGAGCGTTATCCGGATTTATTGGGTTTAAAGGGTGCGCAGGCGGCGCGCCAAGTCAGCGGTCAAAGTTCCGGGCTCAACCCGGTGTCGCCGTTGAAACTGGCGTGCTCGAGTGCGTGCGAGGAAGGCGGAATGCGTTGTGTAGCGGTGAAATGCATAGATATGACGCAGAACTCCGATTGCGAAGGCAGCTTTCCAGCGCGCTACTGACGCTGAGGCACGAAAGCGTGGGGATCGAACA
>WK7.162
TAGGGAATCTTCCACAATGGGCGCAAGCCTGATGGAGCAACACCGCGTGAGTGAAGAAGGGTTTCGGCTCGTAAAGCTCTGTTGTTGGAGAAGAACGTGCGTGAGAGTAACTGTTCACGCAGTGACGGTATCCAACCAGAAAGTCACGGCTAACTACGTGCCAGCAGCCGCGGTAATACGTAGGTGGCAAGCGTTATCCGGATTTATTGGGCGTAAAGCGAGCGCAGGCGGTTGCTTAGGTCTGATGTGAAAGCCTTCGGCTTAACCGAAGAAGTGCATCGGAAACCGGGCGACTTGAGTGCAGAAGAGGACAGTGGAACTCCATGTGTAGCGGTGGAATGCGTAGATATATGGAAGAACACCAGTGGCGAAGGCGGCTGTCTGGTCTGAAACTGACGCTGAGGCTCGAAAGCATGGGTAGCGAACA
>WK7.163
TGGGGGATATTGCACAATGGGGGAAACCCTGATGCAGCGACGCCGCGTGAGTGAAGAAGTATTTCGGTATGTAAAGCTCTATCAGCAGGAAAGATAATGACGGTACCTGACTAAGAAGCACCGGCTAAATACGTGCCAGCAGCCGCGGTAATACGTATGGTGCAAGCGTTATCCGGATTTACTGGGTGTAAAGGGAGCGCAGACGGCATGGCAAGCCAGATGTGAAAGGTGGGGGCTCAACCCCCAAGCTGCATTTGGAACTGTCAAGCTAGAGTATCGGAGAGGTAAGTGGAATTCCTAGTGTAGCGGTGAAATGCGTAGATATTAGGAGGAACACCAGTGGCGAAGGCGGCTTACTGGACGATAACTGACGTTGAGGCTCGAAAGCGTGGGGAGCAAACA
>WK7.164
TGGGGGATATTGCACAATGGGGGAAACCCTGATGCAGCGACGCCGCGTGAGTGAAGAAGTATTTCGGTATGTAAAGCTCTATCAGCAGGAAAGATAATGACGGTACCTGACTAAGAAGCACCGGCTAAATACGTGCCAGCAGCCGCGGTAATACGTATGGTGCAAGCGTTATCCGGATTTACTGGGTGTAAAGGGAGCGCAGACGGCATGGCAAGCCAGATGTGAAAGGTGGGGGCTCAACCCCCAAGCTGCATTTGGAACTGTCAAGCTAGAGTATCGGAGAGGTAAGTGGAATTCCTAGTGTAGCGGTGAAATGCGTAGATATTAGGAGGAACACCAGTGGCGAAGGCGGCTTACTGGACGATAACTGACGTTGAGGCTCGAAAGCGTGGGGAGCAAACA
>WK7.165
TGAGGAATATTGGTCAATGGGCGCAGGCCTGAACCAGCCAAGTCGCGTGAGGGAAGACGGTCCTACGGATTGTAAACCTCTTTTGTCGGGGAGTAACGTGCGGGACGCGTCCCGTATTGAGAGTACCCGAAGAAAAAGCATCGGCTAACTCCGTGCCAGCAGCCGCGGTAATACGGAGGATGCGAGCGTTATCCGGATTTATTGGGTTTAAAGGGTGCGCAGGCGGCGCGCCAAGTCAGCGGTCAAAGTTCCGGGCTCAACCCGGTGTCGCCGTTGAAACTGGCGTGCTCGAGTGCGTGCGAGGAAGGCGGAATGCGTTGTGTAGCGGTGAAATGCATAGATATGACGCAGAACTCCGATTGCGAAGGCAGCTTTCCAGCGCGCTACTGACGCTGAGGCACGAAAGCGTGGGGATCGAACA
>WK7.166
TGGGGAATCTTCCGCAATGGGCGCAAGCCTGACGGAGCAACGCCGCGTGAGTGAAGAAGGTTTTCGGATCGTAAAGCTCTGTTGAGAGGGACGAGAGATATAATCAGGAAATGGGTTATAGAGGACGGTACCTTTCGAGGAAGCCACGGTTAACTACGTGCCAGCAGCCGCGGTAATACGTAGGTGGCGAGCGTTGTCCGGATTTACTGGGCGTAAAGGGAGCGTAGGCGGGTCGGCAAGTCAGATGTGAAATCCACGGGCTCAACTCGTGAACTGCATTTGAAACTGTTGATCTTGAGTATCGGAGAGGCAATCGGAATTCCTAGTGTAGCGGTGAAATGCGTAGATATTAGGAGGAACACCAGTGGCGAAGGCGGATTGCTGGACGACAACTGACGGTGAGGCGCGAAAGCGTGGGGAGCAAACA
>WK7.167
TGGGGAATATTGCACAATGGGGGAAACCCTGATGCAGCAACGCCGCGTGAGTGATGACGGCCTTCGGGTTGTAAAGCTCTGTCTTCAGGGACGATAATGACGGTACCTGAGGAGGAAGCCACGGCTAACTACGTGCCAGCAGCCGCGGTAATACGTAGGTGGCGAGCGTTGTCCGGATTTACTGGGCGTAAAGGGAGCGTAGGCGGATTTTTAAGTGAGATGTGAAATACTCGGGCTTAACCTGAGTGCTGCATTTCAAACTGGAAGTCTAGAGTGCAGGAGAGGAGAAGGGAATTCCTAGTGTAGCGGTGAAATGCGTAGAGATTAGGAAGAACACCAGTGGCGAAGGCGCTTCTCTGGACTGTAACTGACGCTGAGGCTCGAAAGCGTGGGGAGCAAACA
>WK7.168
TGGGGAATATTGGGCAATGGGCGCAAGCCTGACCCAGCAACGCCGCGTGAAGGAAGAAGGCTTTCGGGTTGTAAACTTCTTTTGTCAGGGAAGAGCAGAAGACGGTACCTGACGAATAAGCCACGGCTAACTACGTGCCAGCAGCCGCGGTAATACGTAGGTGGCAAGCGTTGTCCGGATTTACTGGGTGTAAAGGGCGTGTAGCCGGGCCGACAAGTCAGATGTGAAATCCGCGGGCTTAACCCGCGAACTGCATTTGAAACTGTTGGTCTTGAGTATCGGAGAGGTAATCGGAATTCCTAGTGTAGCGGTGAAATGCGTAGATATTAGGAAGAACACCAGTGGCGAAGGCGGCTGTCTGGTCTGCAACTGACGCTGAGGCTCGAAAGCATGGGTAGCGAACA
>WK7.169
TGGGGAATATTGCACAATGGGGGAAACCCTGATGCAGCGACGCCGCGTGAGCGAAGAAGTATTTCGGTATGTAAAGCTCTATCAGCAGGGAAGAAGAAATGACGGTACCTGACTAAGAAGCCCCGGCTAACTACGTGCCAGCAGCCGCGGTAATACGTAGGGGGCAAGCGTTATCCGGATTTACTGGGTGTAAAGGGAGCGTAGGCGGCATGGCAAGTCTGATGTGAAAACCCAGGGCTCAACCCTGGGACTGCATTGGAAACTGTCAAGCTGGAGTGTCGGAGAGGTAAGCGGAATTCCTAGTGTAGCGGTGAAATGCGTAGATATTAGGAGGAACACCAGTGGCGAAGGCGGCTTACTGGACGATGACTGACGCTGAGGCGCGAAAGCGTGGGGAGCAAACA
>WK7.170
TGGGGAATATTGGGCAATGGGCGAAAGCCTGACCCAGCAACGCCGCGTGAAGGAAGAAGGCCTTCGGGTTGTAAACTTCTTTTACCAGGGACGAAGGACGTGACGGTACCTGGAGAAAAAGCAACGGCTAACTACGTGCCAGCAGCCGCGGTAATACGTAGGTTGCAAGCGTTGTCCGGATTTACTGGGTGTAAAGGGCGTGTAGGCGGAGATGCAAGTTGGGAGTGAAATCCATGGGCTCAACCCATGAACTGCTCTCAAAACTGTATCCCTTGAGTATCGGGGAGGCAAGCGGAATTCCTAGTGTAGCGGTGAAATGCGTAGAGATTGGGAAGAACACCAGTGGCGAAGGCGACTTACTGGGCTGTAACTGACGCTGAGGCGCGAAAGCGTGGGGAGCAAACA
>WK7.171
TGAGGAATATTGGTCAATGGGCGCAGGCCTGAACCAGCCAAGTCGCGTGAGGGAGGACGGTCCTACGGATTGTAAACCTCTTTTGTCGGGGAGTAACGTGCGGGACGGGTCCCGTATTGAGAGTACCCGAAGAAAAAGCATCGGCTAACTCCGTGCCAGCAGCCGCGGTAATACGGAGGATGCGAGCGTTATCCGGATTTATTGGGTTTAAAGGGTGCGCAGGCGGCGCGCCAAGTCAGCGGTCAAAGTTCCGGGCTCAACCCGGTGTCGCCGTTGAAACTGGCGTGCTCGAGTGCGTGCGAGGAAGGCGGAATGCGTTGTGTAGCGGTGAAATGCGTAGATATTAGGAGGAACACCAGTGGCGAAGGCGGCTTTCTGGACTGACACTGACGCTGAGGCTCGAAAGCGTGGGGAGCAAAC
>WK7.172
TGAGGAATATTGGTCAATGGGCGAGAGCCTGAACCAGCCAAGTAGCGTGCAGGACGACGGCCCTACGGGTTGTAAACTGCTTTTGCGGGAGAATAAAGTCGGCCACGCGTGGCCATTTGCAGGTATCCCGTGAATAAGGACCGGCTAATTCCGTGCCAGCAGCCGCGGTAATACGGAAGGTCCGGGCGTTATCCGGATTTATTGGGTTTAAAGGGAGCGCAGGCGGAGGATCAAGCCAGCCGTCAAATAGCGGTGCTCAACACCGTCCAGCGGTTGGAACTGGTTCCCTTGATTGCGGGAGAAGAAGGCGGAACTCGTGGTGTAGCGGTGAAATGCATAGATATCACGAAGAACTCCGATTGCGAAGGCAGCCTTCCGGCCCGCCAATGACGCTCATGCTCGAAGGCGCGGGTATCAAACA
>WK7.173
TGAGGAATATTGGTCAATGGGCGCAGGCCTGAACCAGCCAAGTCGCGTGAGGGAAGACGGTCCTACGGATTGTAAACCTCTTTTGTCGGGGAGTAACGTGCGGGACGCGTCCCGTATTGAGAGTACCCGAAGAAAAAGCATCGGCTAACTCCGTGCCAGCAGCCGCGGTAATACGGAGGATGCGAGCGTTATCCGGATTTATTGGGTTTAAAGGGTGCGCAGGCGGCGCGCCAAGTCAGCGGTCAAAGTTCCGGGCTCAACCCGGTGTCGCCGTTGAAACTGGCGTGCTCGAGTGCGTGCGAGGAAGGCGGAATGCGTTGTGTAGCGGTGAAATGCATAGATATGACGCAGAACTCCGATTGCGAAGGCAGCTTTCCAGCGCGCTACTGACGCTGAGGCACGAAAGCGTGGGGATCGAACA
>WK7.174
TAGGGAATCTTCCACAATGGACGAAAGTCTGATGGAGCAACGCCGCGTGAGTGAAGAAGGGTTTCGGCTCGTAAAGCTCTGTTGGTAGTGAAGAAAGATAGAGGTAGTAACTGGCCTTTATTTGACGGTAATTACTTAGAAAGTCACGGCTAACTACGTGCCAGCAGCCGCGGTAATACGTAGGTGGCAAGCGTTGTCCGGATTTATTGGGTTTAAAGGGTGCGCAGGCGGCGCGCCAAGTCAGCGGTCAAAGTTCCGGGCTCAACCCGGTGTCGCCGTTGAAACTGGCGTGCTCGAGTGCGTGCGAGGAAGGCGGAATGCGTTGTGTAGCGGTGAAATGCATAGATATGACGCAGAACTCCGATTGCGAAGGCAGCTTTCCAGCGCGCTACTGACGCTGAGGCACGAAAGCGTGGGGATCGAACA
>WK7.175
TGGGGAATATTGGGCAATGGGGGAAACCCTGACCCAGCAACGCCGCGTGAAGGAAGAAGGCCTTCGGGTTGTAAACTTCTTTTACCAGGGACGAAGGACGTGACGGTACCTGAGGAGGAAGCCACGGCTAACTACGTGCCAGCAGCCGCGGTAATACGTAGGTGGCGAGCGTTGTCCGGATTTACTGGGCGTAAAGGGAGCGTAGGCGGATTTTTAAGTGAGATGTGAAATACTCGGGCTTAACCTGAGTGCTGCATTTCAAACTGGAAGTCTAGAGTGCAGGAGAGGAGAAGGGAATTCCTAGTGTAGCGGTGAAATGCGTAGAGATTAGGAAGAACACCAGTGGCGAAGGCGCTTCTCTGGACTGTAACTGACGCTGAGGCTCGAAAGCGTGGGGAGCAAACA
>WK7.176
TGGGGAATATTGCACAATGGGGGAAACCCTGATGCAGCAACGCCGCGTGAGTGATGACGGCCTTCGGGTTGTAAAGCTCTGTCTTCAGGGACGATAATGACGGTACTTGACTAAGAAGCCCCGGCTAACTACGTGCCAGCAGCCGCGGTAATACGTAGGGGGCAAGCGTTATCCGGATTTACTGGGTGTAAAGGGAGCGTAGACGGCAAAGCAAGTCTGAAGTGAAAGCCCCGGGCTCAACCCGGGAACTGCTTTGGAAACTGTTTAGCTAGAGTGCAGGAGAGGTAAGTGGAATTCCTAGTGTAGCGGTGAAATGCGTAGATATTAGGAGGAACACCAGTGGCGAAGGCGGCTTACTGGACTGTAACTGACGTTGAGGCTCGAAAGCGTGGGGAGCAAACA
>WK7.177
TGGGGAATATTGCACAATGGGCGAAAGCCTGATGCAGCAACGCCGCGTGAGCGATGAAGGCCTTCGGGTCGTAAAGCTCTGTCCTCAAGGAAGATAATGACGGTACTTGAGGAGGAAGCCCCGGCTAACTACGTGCCAGCAGCCGCGGTAATACGTAGGGGGCTAGCGTTATCCGGATTTACTGGGCGTAAAGGGTGCGTAGGTGGTTTCTTAAGTCAGGAGTGAAAGGCTACGGCTCAACCGTAGTAAGCTCTTGAAACTGGGAAACTTGAGTGCAGGAGAGGAAAGTGGAATTCCTAGTGTAGCGGTGAAATGCGTAGATATTAGGAGGAACACCAGTAGCGAAGGCGGCTTTCTGGACTGTAACTGACACTGAGGCACGAAAGCGTGGGGAGCAAACA
>WK7.178
TGAGGAATATTGGTCAATGGGCGCAGGCCTGAACCAGCCAAGTCGCGTGAGGGAAGACGGTCCTACGGATTGTAAACCTCTTTTGTCGGGGAGTAACGTGCGGGACGCGTCCCGTATTGAGAGTACCCGAAGAAAAAGCATCGGCTAACTCCGTGCCAGCAGCCGCGGTAATACGGAGGATGCGAGCGTTATCCGGATTTATTGGGTTTAAAGGGTGCGCAGGCGGCGCGCCAAGTCAGCGGTCAAAGTTCCGGGCTCAACCCGGTGTCGCCGTTGAAACTGGCGTGCTCGAGTGCGTGCGAGGAAGGCGGAATGCGTTGTGTAGCGGTGAAATGCATAGATATGACGCAGAACTCCGATTGCGAAGGCAGCTTTCCAGCGCGCTACTGACGCTGAGGCACGAAAGCGTGGGGATCGAACA
>WK7.179
TGGGGAATATTGCACAATGGGCGAAAGCCTGATGCAGCAACGCCGCGTGAGCGATGAAGGCCTTCGGGTCGTAAAGCTCTGTCCTCAAGGAAGATAATGACGGTACTTGAGGAGGAAGCCCCGGCTAACTACGTGCCAGCAGCCGCGGTAATACGTAGGGGGCTAGCGTTATCCGGATTTACTGGGCGTAAAGGGTGCGTAGGTGGTTTCTTAAGTCAGGAGTGAAAGGCTACGGCTCAACCGTAGTAAGCTCTTGAAACTGGGAAACTTGAGTGCAGGAGAGGAAAGTGGAATTCCTAGTGTAGCGGTGAAATGCGTAGATATTAGGAGGAACACCAGTAGCGAAGGCGGCTTTCTGGACTGTAACTGACACTGAGGCACGAAAGCGTGGGGAGCAAACA
>WK7.180
TGAGGAATATTGGGCAATGGGCGAAAGCCTGACCCAGCAACGCCGCGTGAAGGAAGACGGTTTTCGGATTGTAAACTTCTTTTAAGAGGGACGATAATGACGGTACCTCTTGAATAAGCCACGGCTAACTACGTGCCAGCAGCCGCGGTAATACGTAGGTGGCAAGCGTTGTCCGGATTTACTGGGTGTAAAGGGCGAGTAGGCGGACCTGCAAGTCAGATGTGAAATCCCCGGGCTTAACCCGGGAACTGCATTTGAAACTGCAGGCCTTGAGTGATGGAGAGGCAGGCGGAATTCCCGGTGTAGCGGTGGAATGCGTAGATATCGGGAGGAACACCAGTGGCGAAGGCGGCCTGCTGGACATTAACTGACGCTGAGGAGCGAAAGCGTGGGGAGCAAACA
>WK7.181
TGGGGAATATTGCACAATGGGGGAAACCCTGATGCAGCGACGCCGCGTGGAGGAAGAAGGTCTTCGGATTGTAAACTCCTGTCGTTGGGGACGATAATGACGGTACCCAACAAGAAAGCCACGGCTAACTACGTGCCAGCAGCCGCGGTAAAACGTAGGTGGCAAGCGTTGTCCGGAATTACTGGGTGTAAAGGGAGCGCAGGCGGGAGGGCAAGTCAGATGTGAAATCCACGGGCTTAACTCGTGAACTGCATTTGAAACTGTTCTTCTTGAGTATCGGAGAGGCAATCGGAATTCCTAGTGTAGCGGTGAAATGCGTAGATATTAGGAGGAACACCAGTGGCGAAGGCGGATTGCTGGACGACAACTGACGGTGAGGCGCGAAAGCGTGGGGAGCAAACA
>WK7.182
TAGGGAATTTTCGGCAATGAGGGAAACCTTGACCGAGCAACGCCGCGTGAACGAGGAAGGTCTTTGGATCGCAGAGTTCTGTTGTAAGGGAAGAACACTATAGATAGGGAATGATCTATAGCTGACGGTACCTTGCCAGAAAGCCACGGCTAACTACGTGCCAGCAGCCGCGGTAATACGTAGGTGGCGAGCGTTATCCGGAATCATTGGGCGTAAAGGGTGCGTAGGCGGCAGATTAAGTTTGTGGTGAAAGAGCAAGGCTCAACCTTGTTAAGCCACAAAAACTGGTCAGCTAGAGTGCAGTAGAGGCAAGTGGAATTCCATGTGTAGCGGTAAAATGTGTAGATATTAGGAGGAACACCAGTGGCGAAGGCGGTCTACTGGACGATAACTGACGCTGAGGCGCGAAAGCGTGGGGAGCAAACA
>WK7.183
TGGGGAATATTGCACAATGGGCGAAAGCCTGATGCAGCAACGCCGCGTGAGCGATGAAGGCCTTCGGGTCGTAAAGCTCTGTCCTCAAGGAAGATAATGACGGTACTTGAGGAGGAAGCCCCGGCTAACTACGTGCCAGCAGCCGCGGTAATACGTAGGGGGCTAGCGTTATCCGGATTTACTGGGTGTAAAGGGCGTGTAGGCGGGAGTGCAAGTCAGATGTGAAAATTATGGGCTCAACCCATAACCTGCATTTGAAACTGTACTTCTTGAGTACTGGAGAGGCAGGCGGAATTCCGTGTGTAGCGGTGAAATGCGTAGATATACGGAGGAACACCAGTGGCGAAGGCGGCCTGCTGGACAGCAACTGACGCTGAGGCGCGAAAGCGTGGGGAGCAAACA
>WK7.184
TAGGGAATCTTCCACAATGGACGAAAGTCTGATGGAGCAACGCCGCGTGAGTGAAGAAGGGTTTCGGCTCGTAAAGCTCTGTTGGTAGTGAAGAAAGATAGAGGTAGTAACTGGCCTTTATTTGACGGTAATTACTTAGAAAGTCACGGCTAACTACGTGCCAGCAGCCGCGGTAATACGTAGGTGGCAAGCGTTGTCCGGATTTATTGGGCGTAAAGCGAGTGCAGGCGGTTCAATAAGTCTGATGTGAAAGCCTTCGGCTCAACCGGAGAATTGCATCAGAAACTGTTGAACTTGAGTGCAGAAGAGGAGAGTGGAACTCCATGTGTAGCGGTGGAATGCGTAGATATATGGAAGAACACCAGTGGCGAAGGCGGCTGTCTGGTCTGCAACTGACGCTGAGGCTCGAAAGCATGGGTAGCGAACA
>WK7.185
TGAGGAATATTGGTCAATGGGCGAGAGCCTGAACCAGCCAAGTCGCGTGAGGGATGACGGTCCTACGGATTGTAAACCTCTTTTGTCGGGGAACAACAGGGGGCACGCGTGCCTTTGTGAGTGTACCCGAAGAAAAAGTATCGGCTAACTCCGTGCCAGCAGCCGCGGTAATACGGAGGATGCGAGCGTTATCCGGATTTATTGGGTTTAAAGGGTGCGTAGGCTGTTTGTCAAGTCAGAGGTGAAAGGCCGCAGCTCAACTGTGGAATTGCCTTTGATACTGGCAGGCTTGAATACTGTTGCCGTGGGAGGAATGAGTAGTGTAGCGGTGAAATGCATAGATATTACTCAGAACACCGATTGCGAAGGCATCTCACGAAGCAGAGATTGACGCTGAGGCACGAAAGCGTGGGGATCAAACA
>WK7.186
TGGGGGATATTGCACAATGGGGGAAACCCTGATGCAGCGACGCCGCGTGAGTGAAGAAGTATTTCGGTATGTAAAGCTCTATCAGCAGGAAAGATAATGACGGTACCTGACTAAGAAGCACCGGCTAAATACGTGCCAGCAGCCGCGGTAATACGTATGGTGCAAGCGTTATCCGGATTTATTGGGTTTAAAGGGTGCGCAGGCGGCGCGCCAAGTCAGCGGTCAAAGTTCCGGGCTCAACCCGGTGTCGCCGTTGAAACTGGCGTGCTCGAGTGCGTGCGAGGAAGGCGGAATGCGTTGTGTAGCGGTGAAATGCATAGATATGACGCAGAACTCCGATTGCGAAGGCAGCTTTCCAGCGCGCTACTGACGCTGAGGCACGAAAGCGTGGGGATCGAACA
>WK7.187
TGGGGAATATTGGGCAATGGGCGCAAGCCTGACCCAGCAACGCCGCGTGAAGGAAGAAGGCTTTCGGGTTGTAAACTTCTTTTGTCGGGGACGAGTAGAAGACGGTACCTGGCGAATAAGCCACGGCTAACTACGTGCCAGCAGCCGCGGTAATACGGAGGATGCGAGCGTTATCCGGATTTATTGGGTTTAAAGGGTGCGCAGGCGGCGCGCCAAGTCAGCGGTCAAAGTTCCGGGCTCAACCCGGTGTCGCCGTTGAAACTGGCGTGCTCGAGTGCGTGCGAGGAAGGCGGAATGCGTTGTGTAGCGGTGAAATGCATAGATATGACGCAGAACTCCGATTGCGAAGGCAGCTTTCCAGCGCGCTACTGACGCTGAGGCACGAAAGCGTGGGGATCGAACA
>WK7.188
TGGGGAATATTGGGCAATGGGCGCAAGCCTGACCCAGCAACGCCGCGTGAAGGAAGAAGGCTTTCGGGTTGTAAACTTCTTTTAAGAGGGAAGAGCAGAAGACGGTACCTCTAGAATAAGCCACGGCTAACTACGTGCCAGCAGCCGCGGTAATACGTAGGTGGCAAGCGTTGTCCGGATTTACTGGGTGTAAAGGGCGTGCAGCCGGGTCTGCAAGTCAGATGTGAAATCCATGGGCTCAACCCATGAACTGCATTTGAAACTGTGGATCTTGAGTGTCGGAGGGGCAATCGGAATTCCTAGTGTAGCGGTGAAATGCGTAGATATTAGGAGGAACACCAGTGGCGAAGGCGGATTGCTGGACGATAACTGACGGTGAGGCGCGAAAGTGTGGGGAGCAAACA
>WK7.189
TGGGGAATATTGGGCAATGGGGGAAACCCTGACCCAGCAACGCCGCGTGAAGGAAGAAGGCTTTCGGGTTGTAAACTTCTTTTACCAGGGACGAAGGACGTGACGGTACCTGGAGAAAAAGCCACGGCTAACTACGTGCCAGCAGCCGCGGTAATACGTAGGTGGCAAGCGTTGTCCGGATTTACTGGGTGTAAAGGGCGTGTAGGCGGAGAAGCAAGTCAGAAGTGAAATCCATGGGCTTAACCCATGAACTGCTTTTGAAACTGTTTCCCTTGAGTATCGGAGAGGCAGGCGGAATTCCTAGTGTAGCGGTGAAATGCGTAGATATTAGGAGGAACACCAGTGGCGAAGGCGGCCTGCTGGACGACAACTGACGCTGAGGCGCGAAAGCGTGGGGAGCAAACA
>WK7.190
TGGGGGATATTGCACAATGGGGGAAACCCTGATGCAGCGACGCCGCGTGAGTGAAGAAGTATTTCGGTATGTAAAGCTCTATCAGCAGGAAAGATAATGACGGTACCTGACTAAGAAGCACCGGCTAAATACGTGCCAGCAGCCGCGGTAATACGTATGGTGCAAGCGTTATCCGGATTTACTGGGTGTAAAGGGAGCGCAGACGGCATGGCAAGCCAGATGTGAAAGGTGGGGGCTCAACCCCCAAGCTGCATTTGGAACTGTCAAGCTAGAGTATCGGAGAGGTAAGTGGAATTCCTAGTGTAGCGGTGAAATGCGTAGATATTAGGAGGAACACCAGTGGCGAAGGCGGCTTACTGGACGATAACTGACGTTGAGGCTCGAAAGCGTGGGGAGCAAACA
>WK7.191
TGAGGAATATTGGTCAATGGGCGCAGGCCTGAACCAGCCAAGTCGCGTGAGGGAAGACGGTCCTACGGATTGTAAACCTCTTTTGTCGGGGAGTAACGTGCGGGACGCGTCCCGTATTGAGAGTACCCGAAGAAAAAGCATCGGCTAACACCGTGCCAGCAGCCGCGGTAATACGGAGGATGCGAGCGTTATCCGGATTTATTGGGTTTAAAGGGTGCGCAGGCGGCGCGCCAAGTCAGCGGTCAAAGTTCCGGGCTCAACCCGGTGTCGCCGTTGAAACTGGCGTGCTCGAGTGCGTGCGAGGAAGGCGGAATGCGTTGTGTAGCGGTGAAATGCATAGATATCGCGCAGAACTCCGATTGCGAAGGCAGCGTACTATTCTCCAACTGACGCTGAGGCACGAAAGCGTGGGGATCGAACA
>WK7.192
TGGGGGATATTGCACAATGGGGGAAACCCTGATGCAGCGACGCCGCGTGAGTGAAGAAGTATTTCGGTATGTAAAGCTCTATCAGCAGGAAAGATAATGACGGTACCTGACTAAGAAGCACCGGCTAAATACGTGCCAGCAGCCGCGGTAATACGTATGGTGCAAGCGTTATCCGGATTTACTGGGTGTAAAGGGAGCGCAGACGGCATGGCAAGCCAGATGTGAAAGGTGGGGGCTCAACCCCCAAGCTGCATTTGGAACTGTCAAGCTAGAGTATCGGAGAGGTAAGTGGAATTCCTAGTGTAGCGGTGAAATGCGTAGATATTAGGAGGAACACCAGTGGCGAAGGCGGCTTACTGGACGATAACTGACGTTGAGGCTCGAAAGCGTGGGGAGCAAACA
>WK7.193
TAGGGAATCTTCCACAATGGGCGCAAGCCTGATGGAGCAACACCGCGTGAGTGAAGAAGGGTTTCGGCTCGTAAAGCTCTGTTGTTGGAGAAGAACGTGCGTGAGAGTAACTGTTCACGCAGTGACGGTATCCAACCAGAAAGTCACGGCTAACTACGTGCCAGCAGCCGCGGTAATACGTAGGTGGCAAGCGTTATCCGGATTTATTGGGCGTAAAGCGAGCGCAGGCGGTTGCTTAGGTCTGATGTGAAAGCCTTCGGCTTAACCGGAGAATTGCATCAGAAACTGTTGAACTTGAGTGCAGAAGAGGAGAGTGGAACTCCATGTGTAGCGGTGGAATGCGTAGATATATGGAAGAACACCAGTGGCGAAGGCGGCTCTCTGGTCTGCAACTGACGCTGAGGCTCGAAAGCATGGGTAGCGAACA
>WK7.194
TAGGGAATCTTCCACAATGGACGCAAGTCTGATGGAGCAACGCCGCGTGAGTGAAGAAGGTTTTCGGATCGTAAAGCTCTGTTGTTGGTGAAGAAGGATAGAGGTAGTAACTGGCCTTTATTTGACGGTAATCAACCAGAAAGTCACGGCTAACTACGTGCCAGCAGCCGCGGTAATACGTAGGTGGCAAGCGTTGTCCGGATTTATTGGGCGTAAAGCGAGCGCAGGCGGAAAAATAAGTCTAATGTGAAAGCCCTCGGCTTAACCGAGGAACTGCATCGGAAACTGTTTTTCTTGAGTGCAGAAGAGGAGAGTGGAACTCCATGTGTAGCGGTGGAATGCGTAGATATATGGAAGAACACCAGTGGCGAAGGCGGCTCTCTGGTCTGCAACTGACGCTGAGGCTCGAAAGCATGGGTAGCGAACA
>WK7.195
TGGGGAATATTGGGCAATGGGCGAAAGCCTGACCCAGCAACGCCGCGTGAGGGAAGAAGGGTTTCGGCTCGTAAACCTCTGTCCTATGGGACGAAGGAAGTGACGGTACCATAGGAGGAAGCCCCGGCTAACTACGTGCCAGCAGCCGCGGTAATACGTAGGGGGCGAGCGTTGTCCGGAATGATTGGGCGTAAAGGGCGCGTAGGCGGCCCGTTAAGTCTGGAGTGAAAGTCCTGCTTTCAAGGTGGGAATTGCTTTGGATACTGATGGGCTGGAGTGCAGGAGAGGAAAGCGGAATTACCGGTGTAGCGGTGAAATGCGTAGAGATCGGTAGGAACACCAGTGGCGAAGGCGGCTTTCTGGACTGAAACTGACGCTGAGGCGCGAAAGCGTGGGGAGCAAACA
>WK7.196
TGGGGGATATTGCACAATGGGGGAAACCCTGATGCAGCGACGCCGCGTGAGTGAAGAAGTATTTCGGTATGTAAAGCTCTATCAGCAGGAAAGATAATGACGGTACCTGACTAAGAAGCACCGGCTAAATACGTGCCAGCAGCCGCGGTAATACGTAGGTTGCAAGCGTTGTCCGGATTTACTGGGTGTAAAGGGCGTGTAGGCGGAGATGCAAGTTGGGAGTGAAATCCATGGGCTCAACCCATGAACTGCTCTCAAAACTGTATCCCTTGAGTATCGGAGAGGCAAGCGGAATTCCTAGTGTAGCGGTGAAATGCGTAGATATTAGGAGGAACACCAGTGGCGAAGGCGGCTTGCTGGACGACAACTGACGCTGAGGCGCGAAAGCGTGGGGAGCAAACA
>WK7.197
TGGGGAATATTGCACAATGGGGGAAACCCTGATGCAGCAACGCCGCGTGAGTGATGACGGCCTTCGGGTTGTAAAGCTCTGTCTTCAGGGACGATAATGACGGTACCTGACTAAGAAGCCCCGGCTAACTACGTGCCAGCAGCCGCGGTAATACGTAGGGGGCAAGCGTTATCCGGATTTACTGGGTGTAAAGGGAGCGCAGGCGGCAGTGCAAGTCTGATGTGAAAGCCCGGGGCTTAACCCCGGTACTGCATTGGAAACTGTCGGACTAGAGTGTCGGAGGGGTAAGTGGAATTCCTAGTGTAGCGGTGAAATGCGTAGATATTAGGAGGAACACCAGTGGCGAAGGCGGCTTACTGGACGACAACTGACGCTGAGGCTCGAAAGCGTGGGGAGCAAACA
>WK7.198
TGGGGAATATTGGGCAATGGGCGAAAGCCTGACCCAGCAACGCCGCGTGAGGGAAGAAGGGTTTCGGCTCGTAAACCTCTGTCCTATGGGACGAAGGAAGTGACGGTACCATAGGAGGAAGCCCCGGCTAACTACGTGCCAGCAGCCGCGGTAATACGTAGGGGGCGAGCGTTGTCCGGAATGATTGGGCGTAAAGGGCGCGTAGGCGGCCTGGTAAGTCTGGAGTGAAAGTCCTGCTTTTAAGGTGGGAATTGCTTTGGATACTGCTGGGCTCGAGTGCAGGAGAGGAAAGCGGAATTACCGGTGTAGCGGTGAAATGCGTAGAGATCGGTAGGAACACCAGTGGCGAAGGCGGCTTTCTGGACTGAAACTGACGCTGAGGCGCGAAAGCGTGGGGAGCAAACA
>WK7.199
TGGGGAATATTGGGCAATGGGCGAAAGCCTGACCCAGCAACGCCGCGTGAAGGAAGAAGGTTTTCGGATTGTAAACTTCTGTCCTAAGTGACGAAGGAAGTGACGGTAGCTTAGGAGGAAGCCCCGGCTAACTACGTGCCAGCAGCCGCGGTAATACGTAGGTGGCAAGCGTTGTCCGGATTTACTGGGTGTAAAGGGCGTGTAGCCGGGTCGGCAAGTCAGATGTGAAATCCACGGGCTTAACTCGTGAACTGCATTTGAAACTGTTGATCTTGAGTATCGGAGAGGCAATCGGAATTCCTAGTGTAGCGGTGAAATGCGTAGATATTAGGAGGAACACCAGTGGCGAAGGCGGATTGCTGGACGACAACTGACGGTGAGGCGCGAAAGCGTGGGGAGCAAACA
>WK7.200
TAGGGAATCTTCCACAATGGACGCAAGTCTGATGGAGCAACGCCGCGTGAGTGAAGAAGGTTTTCGGATCGTAAAGCTCTGTTGTTGGTGAAGAAGGATAGAGGTAGTAACTGGCCTTTATTTGACGGTAATCAACCAGAAAGTCACGGCTAACTACGTGCCAGCAGCCGCGGTAATACGTAGGTGGCAAGCGTTGTCCGGATTTATTGGGCGTAAAGCGAGCGCAGGCGGAAAAATAAGTCTAATGTGAAAGCCCTCGGCTTAACCGAGGAACTGCATCGGAAACTGTTTTTCTTGAGTGCAGAAGAGGAGAGTGGAACTCCATGTGTAGCGGTGGAATGCGTAGATATATGGAAGAACACCAGTGGCGAAGGCGGCTCTCTGGTCTGCAACTGACGCTGAGGCTCGAAAGCATGGGTAGCGAACA
>WK7.201
TGGGGAATATTGCACAATGGGCGAAAGCCTGATGCAGCAACGCCGCGTGAGCGATGAAGGCCTTCGGGTCGTAAAGCTCTGTCCTCAAGGAAGATAATGACGGTACTTGAGGAGGAAGCCCCGGCTAACTACGTGCCAGCAGCCGCGGTAATACGTAGGTGGCAAGCGTTATCCGGAATTATTGGGCGTAAAGGGTGCGCAGGCGGTTTGTTAAGTTTATGGTGAAAGCGTTGGGCTCAACCCAATACAGCCATAGATACTGGCAAACTAGAGTGCAGAAGAGGGTAGTGGAATTCCATGTGTAGCGGTAAAATGCGTAGATATATGGAGGAACACCAGTGGCGAAGGCGGCTACCTGGTCTGTAACTGACGCTCAGGCACGAAAGCGTGGGGAGCAAATA
>WK7.202
TGGGGAATATTGGGCAATGGGCGCAAGCCTGACCCAGCAACGCCGCGTGAAGGAAGAAGGCTTTCGGGTTGTAAACTTCTTTTGTCAGGGACGAGCAGAAGACGGTACCTGACGAATAAGCCACGGCTAACTACGTGCCAGCAGCCGCGGTAATACGTAGGTGGCAAGCGTTGTCCGGATTTATTGGGCGTAAAGCGAGCGCAGGCGGAAAAATAAGTCTAATGTGAAAGCCCTCGGCTTAACCGAGGAACTGCATCGGAAACTGTTTTTCTTGAGTGCAGAAGAGGAGAGTGGAACTCCATGTGTAGCGGTGGAATGCGTAGATATATGGAAGAACACCAGTGGCGAAGGCGGCTCTCTGGTCTGCAACTGACGCTGAGGCTCGAAAGCATGGGTAGCGAACA
>WK7.203
TGAGGAATATTGGTCAATGGGCGCAGGCCTGAACCAGCCAAGTCGCGTGAGGGAGGACGGTCCTACGGATTGTAAACCTCTTTTGTCGGGGAGTAACGTGCGGGACGCGTCCCGTATTGAGAGTACCCGAAGAAAAAGCATCGGCTAACTCCGTGCCAGCAGCCGCGGTAATACGGAGGATGCGAGCGTTATCCGGATTTATTGGGTTTAAAGGGTGCGCAGGCGGCGCGCCAAGTCAGCGGTCAAAGTTCCGGGCTCAACCCGGTGTCGCCGTTGAAACTGGCGTGCTCGAGTGCGTGCGAGGAAGGCGGAATGCGTTGTGTAGCGGTGAAATGCATAGATATGACGCAGAACTCCGATTGCGAAGGCAGCTTTCCAGCGCGCTACTGACGCTGAGGCACGAAAGCGTGGGGATCGAACA
>WK7.204
TGGGGAATATTGCACAATGGGCGAAAGCCTGATGCAGCAACGCCGCGTGAGCGATGAAGGCCTTCGGGTCGTAAAGCTCTGTCCTCAAGGAAGATAATGACGGTACTTGAGGAGGAAGCCCCGGCTAACTACGTGCCAGCAGCCGCGGTAATACGTAGGGGGCTAGCGTTATCCGGATTTACTGGGCGTAAAGGGTGCGTAGGTGGTTTCTTAAGTCAGGAGTGAAAGGCTACGGCTCAACCGTAGTAAGCTCTTGAAACTGGGAAACTTGAGTGCAGGAGAGGAAAGTGGAATTCCTAGTGTAGCGGTGAAATGCGTAGATATTAGGAGGAACACCAGTAGCGAAGGCGGCTTTCTGGACTGTAACTGACACTGAGGCACGAAAGCGTGGGGAGCGAACA
>WK7.205
TGAGGAATATTGGTCAATGGGCGCAGGCCTGAACCAGCCAAGTCGCGTGAGGGAGGACGGTCCTACGGATTGTAAACCTCTTTTGTCGGGGAGTAACGTGCGGGACGCGTCCCGTATTGAGAGTACCCGAAGAAAAAGCATCGGCTAACTCCGTGCCAGCAGCCGCGGTAATACGGAGGATGCGAGCGTTATCCGGATTTATTGGGTTTAAAGGGTGCGCAGGCGGCGCGCCAAGTCAGCGGTCAAAGTTCCGGGCTCAACCCGGTGTCGCCGTTGAAACTGGCGTGCTCGAGTGCGTGCGAGGAAGGCGGAATGCGTTGTGTAGCGGTGAAATGCATAGATATGACGCAGAACTCCGATTGCGAAGGCAGCTTTCCAGCGCGCTACTGACGCTGAGGCACGAAAGCGTGGGGATCGAACA
>WK7.206
TGAGGAATATTGGTCAATGGGCGCAGGCCTGAACCAGCCAAGTCGCGTGAGGGAGGACGGTCCTACGGATTGTAAACCTCTTTTGTCGGGGAGTAACGTGCGGGACGGGTCCCGTATTGAGAGTACCCGAAGAAAAAGCATCGGCTAACTCCGTGCCAGCAGCCGCGGTAATACGGAGGATGCGAGCGTTATCCGGATTTATTGGGTTTAAAGGGTGCGCAGGCGGCGCGCCAAGTCAGCGGTGAAAGTTCCGGGCTCAACCCGGTGTCGCCGTTGAAACTGGCGTGCTCGAGTGCGTGCGAGGAAGGCGGAATGCGTTGTGTAGCGGTGAAATGCATAGATATGACGCAGAACTCCGATTGCGAAGGCAGCTTTCCAGCGCGCTACTGACGCTGAGGCACGAAAGCGTGGGGATCGAACA
>WK7.207
TGAGGAATATTGGTCAATGGGCGCAGGCCTGAACCAGCCAAGTCGCGTGAGGGAGGACGGTCCTACGGATTGTAAACCTCTTTTGTCGGGGAGTAACGTGCGGGACGCGTCCCGTATTGAGAGTACCCGAAGAAAAAGCATCGGCTAACTCCGTGCCAGCAGCCGCGGTAATACGGAGGATGCGAGCGTTATCCGGATTTATTGGGTTTAAAGGGTGCGCAGGCGGCGCGCCAAGTCAGCGGTCAAAGTTCCGGGCTCAACCCGGTGTCGCCGTTGAAACTGGCGTGCTCGAGTGCGTGCGAGGAAGGCGGAATGCGTTGTGTAGCGGTGAAATGCATAGATATGACGCAGAACTCCGATTGCGAAGGCAGCTTTCCAGCGCGCTACTGACGCTGAGGCACGAAAGCGTAGGGATCGAACA
>WK7.208
TGAGGAATATTGGTCAATGGGCGGTAGCCTGAACCAGCCAAGTCGCGTGAGGGACGACGGCCCTACGGGTTGTAAACCTCTTTTACAAGGGAATAAAGATGGGGTCGAGACCCCAGTTGCATGTACCTTGTGAATAAGCATCGGCTAACTCCGTGCCAGCAGCCGCGGTAATACGGAGGATGCGAGCGTTATCCGGATTCATTGGGTTTAAAGGGTGCGTAGGTGGCCGATTAAGTCAGCGGTGAAAGTCAGTGGCTCAACCATTGAATTGCCGTTGAAACTGGTTGGCTTGAGTACGTACGGGGCAGGCGGAATGCGTGGTGTAGCGGTGAAATGCATAGATATCACGCAGAACCCCGATCGCGAAGGCAGCCTGCCAGGCCGTGACTGACACTGATGCACGAAAGCGTGGGTATCGAACA
>WK7.209
TGGGGAATATTGGACAATGGGGGAAACCCTGATCCAGCGACGCCGCGTGAGTGAAGAAGTATTTCGGTATGTAAAGCTCTATCAGCAAGGAAGAAAATGACGGTACTTGACTAAGAAGCCCCGGCTAACTACGTGCCAGCAGCCGCGGTAATACGTAGGGGGCAAGCGTTATCCGGATTTACTGGGTGTAAAGGGAGCGTAGACGGCAAAGCAAGTCTGAAGTGAAAGCCCCGGGCTCAACCCGGGAACTGCTTTGGAAACTGTTTAGCTAGAGTGCAGGAGAGGTAAGTGGAATTCCTAGTGTAGCGGTGAAATGCGTAGATATTAGGAGGAACACCAGTGGCGAAGGCGGCCTGCTGGGCTTTAACTGACGCTGAGGCGCGAAAGCGTGGGGAGCGAACA
>WK7.210
TGAGGAATATTGGTCAATGGGCGCAGGCCTGAACCAGCCAAGTCGCGTGAGGGAGGACGGTCCTACGGATTGTAAACCTCTTTTGTCGGGGAGTAACGTGCGGGACGCGTCCCGTATTGAGAGTACCCGAAGAAAAAGCATCGGCTAACTCCGTGCCAGCAGCCGCGGTAATACGGAGGATGCGAGCGTTATCCGGATTTATTGGGTTTAAAGGGTGCGCAGGCGGCGCGCCAAGTCAGCGGTCAAAGTTCCGGGCTCAACCCGGTGTCGCCGTTGAAACTGGCGTGCTCGAGTGCGTGCGAGGAAGGCGGAATGCGTTGTGTAGCGGTGAAATGCATAGATATGACGCAGAACTCCGATTGCGAAGGCAGCTTTCCAGCGCGCTACTGACGCTGAGGCACGAAAGCGTGGGGATCGAACA
>WK7.211
TAGGGAATTTTCGGCAATGGGCGCAAGCCTGACCGAGCAACGCCGCGTGAGTGAAGACGGCCTTCGGGTTGTAAAGCTCTGTTGTAAGGGAAGAACGGTCATATGAGAAATGTGACATGACGGTACCTTACCAGAAAGCCACGGCTAACTACGTGCCAGCAGCCGCGGTAATACGTAGGTGGCAAGCGTTATCCGGAATTATTGGGCGTAAAGGGTGCGCAGGCGGTTTGTTAAGTTTATGGTGAAAGCGTTGGGCTCAACCCAATACAGCCATAGATACTGGCAAACTAGAGTGCAGAAGAGGGTAGTGGAATTCCATGTGTAGCGGTAAAATGCGTAGATATATGGAGGAACACCAGTGGCGAAGGCGGCTACCTGGTCTGTAACTGACGCTCAGGCACGAAAGCGTGGGGAGCAAATA
>WK7.212
TGAGGAATATTGGTCAATGGGCGCAGGCCTGAACCAGCCAAGTCGCGTGAGGGAGGACGGTCCTACGGATTGTAAACCTCTTTTGTCGGGGAGTAACGTGCGGGACGGGTCCCGTATTGAGAGTACCCGAAGAAAAAGCATCGGCTAACTCCGTGCCAGCAGCCGCGGTAATACGGAGGATGCGAGCGTTATCCGGATTTATTGGGTTTAAAGGGTGCGCAGGCGGACTCGTCAAGTCAGCGGTAAAAATTCGGGGCTCAACCCCGTCCTGCCGTTGAAACTGCGAGACTGGAGTGCGACAGAGGAAAGCGGAATGCGAGGTGTAGCGGTGAAATGCATAGATATCGCGCAGAACTCCGATTGCGAAGGCAGCTTTCCATGTCGTAACTGACGCTGAGGCACGAAAGCGTGGGGATCGAACA
>WK7.213
TGGGGGATATTGCACAATGGGCGAAAGCCTGATGCAGCAACGCCGCGTGAGGGAAGAAGGTTTTCGGATTGTAAACCTCTGTCCTCGGTGACGAAACAAATGACGGTAGCCGAGGAGGAAGCCACGGCTAACTACGTGCCAGCAGCCTCGGTAATACGTAGGTGGCAAGCGTTGTCCGGAATTACTGGGTGTAAAGGGAGCGCAGGCGGGGAGGCAAGTCAGCGGTGAAATACATGGGCTTAACCCATGAACTGCCGTTGAAACTGTTTTTCTTGAGTGAAGTAGAGGCAGGCGGAATTCCGAGTGTAGCGGTGAAATGCGTAGATATTCGGAGGAACACCAGTGGCGAAGGCGGCCTGCTGGGCTTTTACTGACGCTGAGGCTCGAAAGTGTGGGGAGCAAACA
>WK7.214
TGGGGAATATTGGGCAATGGGCGAAAGCCTGACCCAGCAACGCCGCGTGAGGGAAGAAGGTTTTCGGATTGTAAACCTCTGTCCTCAGGGACGATAATGACGGTACCTGAGGAGGAAGCCACGGCTAACTACGTGCCAGCAGCCGCGGTAATACGTAGGGGGCAAGCGTTGTCCGGAATGATTGGGCGTAAAGGGCGCGTAGGCGGCTCGGTAAGTCTGGAGTGAAAGTCCTGCCTTCAAGGTGGGAATTGCTTTGGATACTGTCGGGCTTGAGTGCAGGAGAGGTAAGTGGAATTCCCAGTGTAGCGGTGAAATGCGTAGAGATTGGGAGGAACACCAGTGGCGAAGGCGACTTACTGGACTGTAACTGACGCTGAGGCGCGAAAGTGTGGGGAGCAAACA
>WK7.215
TGAGGAATATTGGTCAATGGGCGCAGGCCTGAACCAGCCAAGTCGCGTGAGGGAGGACGGTCCTAAGGGTTGTAAACCTCTTTTGCCGGGGAGCAAAAGCGCCGTGCGCGGTGCTATGAGAGTACCCGGAGAAAAAGCATCGGCTAACTCCGTGCCAGCAGCCGCGGTAATACGGAGGATGCGAGCGTTATCCGGATTTATTGGGTTTAAAGGGTGCGCAGGCGGACTCGTCAAGTCAGCGGTAAAAATTCGGGGCTCAACCCCGTCCTGCCGTTGAAACTGCGAGACTGGAGTGCGACAGAGGAAAGCGGAATGCGAGGTGTAGCGGTGAAATGCATAGATATCGCGCAGAACTCCGATTGCGAAGGCAGCTTTCCATGTCGTGACTGACGCTGAGGCACGAAAGCGTGGGGATCGAACA
>WK7.216
CTAAGAATATTCCGCAATGGAGGAAACTCTGACGGAGCAACGCCGCGTGGACGATGAAGGCCGGAAGGTTGTAAAGTCCTTTTATAATTGAGGAATAAGCGGGACAGGGAATGGTTCCGCGGTGACTGTAGATTATGAATAAGCACCGGCTAATTACGTGCCAGCAGCCGCGGTAACACGTAAGGTGCGAGCGTTATTCGGAATTATTGGGCGTAAAGGGCACGCAGGCGGCTTTGCAAGCTTGGTGTGAAATCTCAGGGCTCAACCCTGAAACTGCATTGAGAACTGCATGGCTAGAGTTAGTGAGGGGAAACCGGAATTCCAGGTGTAGGGGTGAAATCTGTAGATATCTGGAAGAACACCAATGGCGAAGGCAGGTTTCCAGCACATAACTGACGCTCAGGTGCGAAGGTGCGGGGATCAAACA
>WK7.217
TGGGGAATATTGCACAATGGGGGAAACCCTGATGCAGCAACGCCGCGTGAGTGATGACGGCCTTCGGGTTGTAAAGCTCTGTCTTCAGGGACGATAATGACGGTACCTGAGGAGGAAGCCACGGCTAACTACGTGCCAGCAGCCGCGGTAATACGTAGGTGGCGAGCGTTGTCCGGATTTACTGGGCGTAAAGGGAGCGTAGGCGGATTTTTAAGTGAGATGTGAAATACTCGGGCTTAACCTGAGTGCTGCATTTCAAACTGGAAGTCTAGAGTGCAGGAGAGGAGAAGGGAATTCCTAGTGTAGCGGTGAAATGCGTAGAGATTAGGAAGAACACCAGTGGCGAAGGCGCTTCTCTGGACTGTAACTGACGCTGAGGCTCGAAAGCGTGGGGAGCAAACA
>WK7.218
TGGGGAATATTGCACAATGGGGGAAACCCTGATGCAGCAACGCCGCGTGAGTGATGACGGCCTTCGGGTTGTAAAGCTCTGTCTTCAGGGACGATAATGACGGTACTTGAGGAGGAAGCCCCGGCTAACTACGTGCCAGCAGCCGCGGTAATACGTAGGGGGCTAGCGTTATCCGGATTTACTGGGCGTAAAGGGTGCGTAGGTGGTTTCTTAAGTCAGGAGTGAAAGGCTACGGCTCAACCGTAGTAAGCTCTTGAAACTGGGAAACTTGAGTGCAGGAGAGGAAAGTGGAATTCCTAGTGTAGCGGTGAAATGCGTAGATATTAGGAGGAACACCAGTAGCGAAGGCGGCTTTCTGGACTGTAACTGACACTGAGGCACGAAAGCGTGGGGAGTAAACA
>WK7.219
TGGGGAATATTGCACAATGGGGGAAACCCTGATGCAGCAACGCCGCGTGAGTGATGACGGCCTTCGGGTTGTAAAGCTCTGTCTTCAGGGACGATAATGACGGTACCTGAGGAGGAAGCCACGGCTAACTACGTGCCAGCAGCCGCGGTAATACGTAGGGGGCGAGCGTTGTCCGGAATGATTGGGCGTAAAGGGCGCGTAGGCGGCCCGTTAAGTCTGGAGTGAAAGTCCTGCTTTCAAGGTGGGAATTGCTTTGGATACTGATGGGCTGGAGTGCAGGAGAGGAAAGCGGAATTACCGGTGTAGCGGTGAAATGCGTAGAGATCGGTAGGAACACCAGTGGCGAAGGCGGCTTTCTGGACTGAAACTGACGCTGAGGCGCGAAAGCGTGGGGAGCAAACA
>WK7.220
TGGGGAATATTGCACAATGGGCGAAAGCCTGATGCAGCAACGCCGCGTGAGCGATGAAGGCCTTCGGGTCGTAAAGCTCTGTCCTCAAGGAAGATAATGACGGTACCTTAGGAGGAAGCCCCGGCTAACTACGTGCCAGCAGCCGCGGTAATACGTAGGGGGCGAGCGTTGTCCGGAATGACTGGGCGTAAAGGGCGTGTAGGCGGCAGTATAAGTCCGGAGTGAAAGTCCTGCTTTCAAGGTGGGAATTGCTTTGGAGACTGTACAGCTTGAGTGCGGAAGAGGTAAGTGGAATTCCCAGTGTAGCGGTGAAATGCGTAGATATTAGGAGGAACACCAGTGGCGAAGGCGGATTGCTGGACGACAACTGACGGTGAGGCGCGAAAGCGTGGGGAGCAAACA
>WK7.221
TGGGGAATATTGGGCAATGGGCGCAAGCCTGACCCAGCAACGCCGCGTGAAGGAAGAAGGCTTTCGGGTTGTAAACTTCTTTTGTCAGGGACGAGTAGAAGACGGTACCTGACGAATAAGCCATGGCTAACTACGTGCCAGCAGCCGCGGTAATACGTAGGTGGCAAGCGTTGTCCGGATTTACTGGGTGTAAAGGGCGTGTAGCCGGGTCGGCAAGTCAGATGTGAAATCCACGGGCTCAACTCGTGAACTGCATTTGAAACTGTTGATCTTGAGTATCGGAGAGGCAATCGGAATTCCTAGTGTAGCGGTGAAATGCGTAGATATTAGGAGGAACACCAGTGGCGAAGGCGGATTGCTGGACGACAACTGACGGTGAGGCGCGAAAGCGTGGGGAGCAAACA
>WK7.222
TGGGGAATATTGCACAATGGGGGAAACCCTGATGCAGCAACGCCGCGTGAGTGAAGAAGTATTTCGGTATGTAAAGCTCTATCAGCAGGGAAGATAATGACGGTACCTGACTAAGAAGCTCCGGCTAAATACGTGCCAGCAGCCGCGGTAATACGTATGGAGCAAGCGTTATCCGGATTTACTGGGTGTAAAGGGTGCGTAGGTGGCAGGGCAAGTCAGATGTGAAAGACCGGGGCTCAACCCCGGGGCTGCATTTGAAACTGCTTTGCTGGAGTGCAGGAGAGGCAGGCGGAATTCCTAGTGTAGCGGTGAAATGCGTAGATATTAGGAGGAACACCAGTGGCGAAGGCGGCCTGCTGGACTGATACTGACACTGAGGCACGAAAGCGTGGGGAGCAAACA
>WK7.223
TGGGGAATATTGGGCAATGGGCGCAAGCCTGACCCAGCAACGCCGCGTGAAGGAAGAAGGCTTTCGGGTTGTAAACTTCTTTTATCAGGGACGAACATAATGACGGTACCTGATGAATAAGCCCCGGCTAACTACGTGCCAGCAGCCGCGGTAATACGTAGGGGGCAAGCGTTATCCGGATTTACTGGGTGTAAAGGGAGCGTAGGCGGCATGGCAAGTCTGATGTGAAAACCCAGGGCTCAACTCTGGGACTGCATTGGAAACTGTCAAGCTGGAGTGTCGGAGAGGTAAGCGGAATTCCTAGTGTAGCGGTGAAATGCGTAGATATTAGGAGGAACACCAGTGGCGAAGGCGGCTTACTGGACGATGACTGACGCTGAGGCTCGAAAGCGTGGGGAGCAAACA
>WK7.224
TGAGGAATATTGGTCAATGGGCGCAGGCCTGAACCAGCCAAGTCGCGTGAGGGAAGACGGTCCTACGGATTGTAAACCTCTTTTGTCGGGGAGTAACGTGCGGGACGGGTCCCGTATTGAGAGTACCCGAAGAAAAAGCATCGGCTAACTCCGTGCCAGCAGCCGCGGTAATACGGAGGATGCGAGCGTTATCCGGATTTATTGGGTTTAAAGGGTGCGCAGGCGGCGCGCCAAGTCAGCGGTCAAAGTTCCGGGCTCAACCCGGTGTCGCCGTTGAAACTGGCGTGCTCGAGTGCGTGCGAGGAAGGCGGAATGCGTTGTGTAGCGGTGAAATGCATAGATATGACGCAGAACTCCGATTGCGAAGGCAGCTTTCCAGCGCGCTACTGACGCTGAGGCACGAAAGCGTGGGGATCGAACA
>WK7.225
GAGGAATATTGGTCAATGGGCGAGAGCCTGAACCAGCCAAGTCGCGTGAGGGAAGAAGGTCCTACGGATTGTAAACCTCTTTTGCCGGGGAGCAAAGGGGCCATTGATGGCAGGATGAGCGTACCCGGAGAAAAAGCATCGGCTAACTCCGTGCCAGCAGCCGCGGTAATACGGAGGATGCGAGCGTTATCCGGATTTATTGGGTTTAAAGGGTGCGCAGGCGGACTCGTCAAGTCAGCGGTAAAAATTCGGGGCTCAACCCCGTCCTGCCGTTGAAACTGCGAGACTGGAGTGCGACAGAGGAAAGCGGAATGCGAGGTGTAGCGGTGAAATGCATAGATATCGCGCAGAACTCCGATTGCGAAGGCAGCTTTCCATGTCGTAACTGACGCTGAGGCACGAAAGCGTGGGGATCGAACA
>WK7.226
TGGGGGATATTGCACAATGGGGGAAACCCTGATGCAGCGACGCCGCGTGAGTGAAGAAGTATTTCGGTATGTAAAGCTCTATCAGCAGGAAAGATAATGACGGTACCTGACTAAGAAGCACCGGCTAAATACGTGCCAGCAGCCGCGGTAATACGTATGGTGCAAGCGTTATCCGGATTTACTGGGTGTAAAGGGAGCGCAGACGGCATGGCAAGCCAGATGTGAAAGGTGGGGGCTCAACCCCCAAGCTGCATTTGGAACTGTCAAGCTAGAGTATCGGAGAGGTAAGTGGAATTCCTAGTGTAGCGGTGAAATGCGTAGATATTAGGAGGAACACCAGTGGCGAAGGCGGCTTACTGGACGATAACTGACGTTGAGGCTCGAAAGCGTGGGGAGCAAACA
>WK7.227
TGAGGAATATTGGTCAATGGGCGCAGGCCTGAACCAGCCAAGTCGCGTGAGGGAAGACGGTCCTACGGATTGTAAACCTCTTTTGTCGGGGAGTAACGTGCGGGACGGGTCCCGTATTGAGAGTACCCGAAGAAAAAGCATCGGCTAACTCCGTGCCAGCAGCCGCGGTAATACGGAGGATGCGAGCGTTATCCGGATTTATTGGGTTTAAAGGGTGCGCAGGCGGCGCGCCAAGTCAGCGGTCAAAGTTCCGGGCTCAACCCGGTGTCGCCGTTGAAACTGGCGTGCTCGAGTGCGTGCGAGGAAGGCGGAATGCGTTGTGTAGCGGTGAAATGCATAGATATGACGCAGAACTCCGATTGCGAAGGCAGCTTTCCAGCGCGCTACTGACGCTGAGGCACGAAAGCGTGGGGATCGAACA
>WK7.228
GGGGAATATTGCACAATGGGGGAAACCCTGATGCAGCAACGCCGCGTGAGTGATGACGGCCTTCGGGTTGTAAAGCTCTGTCTTCAGGGACGATAATGACGGTACCTGAGGAGGAAGCCACGGCTAACTACGTGCCAGCAGCCGCGGTAATACGTAGGTGGCGAGCGTTGTCCGGATTTACTGGGCGTAAAGGGAGCGTAGGTGGATTTTTAAGTGAGATGTGAAATACTCGGGCTTAACCTGAGTGCTGCATTTCAAACTGGAAGTCTAGAGTGCAGGAGAGGAGAAGGGAATTCCTAGTGTAGCGGTGAAATGCGTAGAGATTAGGAAGAACACCAGTGGCGAAGGCGCTTCTCTGGACTGTAACTGACGCTGAGGCTCGAAAGCGTGGGGATCGAACA
>WK7.229
TAGGGAATCTTCCACAATGGCCGAAAGTCTGATGGAGCAACGCCGCGTGAGTGAAGAAGGGTTTCGGCTCGTAAAGCTCTGTTGGTAGTGAAGAAAGATAGAGGTAGTAACTGGCCTTTATTTGACGGTAATTACTTAGAAAGTCACGGCTAACTACGTGCCAGCAGCCGCGGTAATACGTAGGTGACAAGCGTTGTCCGGATTTATTGGGCGTAAAGCGAGTGCAGGCGGTTCAATAAGTCTGATGTGAAAGCCTTCGGCTCAACCGGAGAATTGCATCAGAAACTGTTGAACTTGAGTGCAGAAGAGGAGAGTGGAACTCCATGTGTAGCGGTGGAATGCGTAGATATATGGAAGAACACCAGTGGCGAAGGCGGCTCTCTGGTCTGCAACTGACGCTGAGGCTCGAAAGCATGGGTAGCGAACA
>WK7.230
TCGGGAATATTGCGCAATGGAGGAAACTCTGACGCAGTGACGCCGCGTATAGGATGAAGGTTTTCGGATTGTAAACTATTGTCGTTAGGGAAGATAAAAGACAGTACCTAAGGAGGAAGCTCCGGCTAACTACGTGCCAGCAGCCGCGGTAATACGTAGGGAGCAAGCGTTATCCGGATTTATTGGGTTTAAAGGGTGCGCAGGCGGCGCGCCAAGTCAGCGGTCAAAGTTCCGGGCTCAACCCGGTGTCGCCGTTGAAACTGGCGTGCTCGAGTGCGTGCGAGGAAGGCGGAATGCGTTGTGTAGCGGTGAAATGCATAGATATGACGCAGAACTCCGATTGCGAAGGCAGCTTTCCAGCGCGCTACTGACGCTGAGGCACGAAAGCGTGGGGATCGAACA
>WK7.231
TGGGGAATATTGGGCAATGGGCGAAAGCCTGACCCAGCAACGCCGCGTGAGGGAAGAAGGGTTTCGGCTCGTAAACCTCTGTCCTATGGGACGAAGGAAGTGACGGTACCATAGGAGGAAGCCCCGGCTAACTACGTGCCAGCAGCCGCGGTAATACGTAGGGGGCGAGCGTTGTCCGGAATGATTGGGCGTAAAGGGCGCGTAGGCGGCCCGTTAAGTCTGGAGTGAAAGTCCTGCTTTCAAGGTGGGAATTGCTTTGGATACTGATGGGCTGGAGTGCAGGAGAGGAAAGCGGAATTACCGGTGTAGCGGTGAAATGCGTAGAGATCGGTAGGAACACCAGTGGCGAAGGCGGCTTTCTGGACTGAAACTGACGCTGAGGCGCGAAAGCGTGGGGAGCAAACA
>WK7.232
TGGGGGATATTGCACAATGGGGGAAACCCTGATGCAGCGACGCCGCGTGAGTGAAGAAGTATTTCGGTATGTAAAGCTCTATCAGCAGGAAAGATAATGACGGTACCTGACTAAGAAGCACCGGCTAAATACGTGCCAGCAGCCGCGGTAATACGTATGGTGCAAGCGTTATCCGGATTTACTGGGTGTAAAGGGAGCGCAGACGGCATGGCAAGCCAGATGTGAAAGGTGGGGGCTCAACCCCCAAGCTGCATTTGGAACTGTCAAGCTAGAGTATCGGAGAGGTAAGTGGAATTCCTAGTGTAGCGGTGAAATGCGTAGATATTAGGAGGAACACCAGTGGCGAAGGCGGCTTACTGGACGATAACTGACGTTGAGGCTCGAAAGCGTGGGGAGCAAACA
>WK7.233
TGGGGAATATTGCACAATGGGGGAAACCCTGATGCAGCAACGCCGCGTGAGTGATGACGGCCTTAGGGTTGTAAAGCTCTGTCTTCAGGGACGATAATGACGGTACCTGAGGAGGAAGCCACGGCTAACTACGTGCCAGCAGCCGCGGTAATACGTAGGTGGCGAGCGTTGTCCGGATTTACTGGGCGTAAAGGGAGCGTAGGCGGACTTTTAAGTGAGATGTGAAATACCCGGGCTCAACTTGGGTGCTGCATTTCAAACTGGAAGTCTAGAGTGCAGGAGAGGAGAATGGAATTCCTAGTGTAGCGGTGAAATGCGTAGAGATTAGGAAGAACACCAGTGGCGAAGGCGATTCTCTGGACTGTAACTGACGCTGAGGCTCGAAAGCGTGGGGAGCAAACA
>WK7.234
TGGGGAATATTGCACAATGGGGGAAACCCTGATGCAGCAACGCCGCGTGAGTGATGACGGCCTTCGGGTTGTAAAGCTCTGTCTTCAGGGACGATAATGACGGTACCTGAGGAGGAAGCCACGGCTAACTACGTGCCAGCAGCCGCGGTAATACGTAGGTGGCGAGCGTTGTCCGGATTTACTGGGCGTAAAGGGAGCGTAGGCGGATTTTTAAGTGAGATGTGAAATACTCGGGCTTAACCTGAGTGCTGCATTTCAAACTGGAAGTCTAGAGTGCAGGAGAGGAGAAGGGAATTCCTAGTGTAGCGGTGAAATGCGTAGAGATTAGGAAGAACACCAGTGGCGAAGGCGCTTCTCTGGACTGTAACTGACGCTGAGGCTCGAAAGCGTGGGGAGCAAACA
>WK7.235
TGGGGAATATTGGGCAATGGGCGAAAGCCTGACCCAGCAACGCCGCGTGGAGGAAGAAGGTTTTCGGATTGTAAACTCCTGTCCTCAGGGAAGAGAAGGAGACGGTACCTGAGGAGGAAGCCCCGGCTAACTACGTGCCAGCAGCCGCGGTAATACGTAGGGGGCAAGCGTTGTCCGGAATGATTGGGCGTAAAGGGCGCGTAGGCGGCCCGGTAAGTCTGGAGTGAAAGTCCTGCCTTCAAGGTGGGAATTGCTTTGGATACTGTCGGGCTTGAGTGCAGGAGAGGTAAGTGGAATTCCCAGTGTAGCGGTGAAATGCGTAGAGATTGGGAGGAACACCAGTGGCGAAGGCGACTTACTGGACTGTAACTGACGCTGAGGCGCGAAAGCGTGGGGAGCAAACA
>WK7.236
TGGGGAATATTGGGCAATGGGCGCAAGCCTGACCCAGCAACGCCGCGTGAAGGAAGAAGGTTTTCGGATTGTAAACTTCTGTCCTAAGTGACGAAGGAAGTGACGGTAGCTTAGGAGGAAGCCACGGCTAACTACGTGCCAGCAGCCGCGGTAATACGTAGGTGGCAAGCGTTGTCCGGATTTACTGGGCGTAAAGGGAGCGTAGGTGGATATTTAAGTGGGATGTGAAATACCCGGGCTTAACCTGGGTGCTGCATTCCAAACTGGATATCTAGAGTGCAGGAGAGGAAAGGAGAATTCCTAGTGTAGCGGTGAAATGCGTAGAGATTAGGAAGAATACCAGTGGCGAAGGCGCCTTTCTGGACTGTAACTGACACTGAGGCTCGAAAGCGTGGGGAGCAAACA
>WK7.237
TGGGGGATATTGCACAATGGGGGAAACCCTGATGCAGCGACGCCGCGTGAGTGAAGAAGTATTTCGGTATGTAAAGCTCTATCAGCAGGAAAGATAATGACGGTACCTGACTAAGAAGCACCGGCTAAATACGTGCCAGCAGCCGCGGTAATACGTATGGTGCAAGCGTTATCCGGATTTACTGGGTGTAGAGGGAGCGCAGACGGCATGGCAAGCCAGATGTGAAAGGTGGGGGCTCAACCCCCAAGCTGCATTTGGAACTGTCAAGCTAGAGTATCGGAGAGGTAAGTGGAATTCCTAGTGTAGCGGTGAAATGCGTAGATATTAGGAGGAACACCAGTGGCGAAGGCGGCTTACTGGACGATAACTGACGTTGAGGCTCGAAAGCGTGGGGAGCAAACA
>WK7.238
TGAGGAATATTGGTCAATGGGCGCAGGCCTGAACCAGCCAAGTCGCGTGAGGGAAGACGGTCCTACGGATTGTAAACCTCTTTTGTCGGGGAGTAACGTGCGGGACGCGTCCCGTATTGAGAGTACCCGAAGAAAAAGCATCGGCTAACTCCGTGCCAGCAGCCGCGGTAATACGGAGGATGCGAGCGTTATCCGGATTTATTGGGTTTAAAGGGTGCGTAGGCGGACAGTTAAGTCAGCGGTCAAAACGGGCGGCTCAACCGCCTGCCGCCGTTGAAACTGGCAGTCTAGAGTGGGCGAGAAGTACGCGGAATGCGCGGTGTAGCGGTGAAATGCATAGATATTGCGCAGAACTCCGATTGCGAAGGCAGCGTACCGGCGCCCGACTGACGCTGAGGCACGAAAGCGTGGGGATCGAACA
>WK7.239
TGGGGAATATTGGGCAATGGGCGAAAGCCTGACCCAGCAACGCCGCGTGAGGGAAGAAGGGTTTCGGCTCGTAAACCTCTGTCCTATGGGACGAAGGAAGTGACGGTACCATAGGAGGAAGCCCCGGCTAACTACGTGCCAGCAGCCGCGGTAATACGTAGGGGGCAAGCGTTGTCCGGAATGATTGGGCGTAAAGGGCGCGTAGGCGGCCCGGTAAGTCTGGAGTGAAAGTCCTGCTTTCAAGGTGGGAATTGCTTTGGAGACTGGTCGGCTTGAGTGCGGAAGAGGTAAGTGGAATTCCCAGTGTAGCGGTGAAATGCGTAGAGATTGGGAGGAACACCAGTGGCGAAGGCGACTTACTGGGCCGTAACTGACGCTGAGGCGCGAAAGCGTGGGGAGCGAACA
>WK7.240
TGAGGAATATTGGTCAATGGGCGCAGGCCTGAACCAGCCAAGTCGCGTGAGGGAGGACGGTCCTACGGATTGTAAACCTCTTTTGTCGGGGAGTAACGTGCGGGACGCGTCCCGTATTGAGAGTACCCGAAGAAAAAGCATCGGCTAACTCCGTGCCAGCAGCCGCGGTAATACGGAGGATGCGAGCGTTATCCGGATTTATTGGGTTTAAAGGGTGCGCAGGCGGCGCGCCAAGTCAGCGGTCAAAGTTCCGGGCTCAACCCGGTGTCGCCGTTGAAACTGGCGTGCTCGAGTGCGTGCGAGGAAGGCGGAATGCGTTGTGTAGCGGTGAAATGCATAGATATGACGCAGAACTCCGATTGCGAAGGCAGCTTTCCAGCGCGCTACTGACGCTGAGGCACGAAAGCGTGGGGATCGAACA
>WK7.241
TGGGGGATATTGCACAATGGGCGAAAGCCTGATGCAGCGACGCCGCGTGAGGGAAGACGGTTTTCGGATTGTAAACCTCTGTCTTCGGGGACGAAAATGACGGTACCCGAGGAGGAAGCCACGGCTAACTACGTGCCAGCAGCCGCGGTAATACGTAGGTGGCAAGCGTTGTCCGGAATTACTGGGTGTAAAGGGAGAGTAGGCGGGACTGCAAGTCCGTTGTTAAATCTATCGGCTCAACCGGTAGCTGCGGCGGAAACTGTAGTTCTTGAGTGAAGTAGAGGCAGGCGGAATTCCTAGTGTAGCGGTGAAATGCGTAGATATTAGGAGGAACACCAGTGGCGAAGGCGGCTTACTGGACGATAACTGACGTTGAGGCTCGAAAGCGTGGGGAGCAAAC
>WK7.242
TAGGGAATCTTCCACAATGGACGAAAGTCTGATGGAGCAACGCCGCGTGAGTGAAGAAGGGTTTCGGCTCGTAAAGCTCTGTTGGTAGTGAAGAAAGATAGAGGTAGTAACTGGCCTTTATTTGACGGTAATTACTTAGAAAGTCACGGCTAACTACGTGCCAGCAGCCGCGGTAATACGTAGGTGGCAAGCGTTGTCCGGATTTATTGGGCGTAAAGCGAGTGCAGGCGGTTCAATAAGTCTGATGTGAAAGCCTTCGGCTCAACCGGAGAATTGCATCAGAAACTGTTGAACTTGAGTGCAGAAGAGGAGAGTGGAACTCCATGTGTAGCGGTGGAATGCGTAGATATATGGAAGAACACCAGTGGCGAAGGCGGCTCTCTGGTCTGCAACTGACGCTGAGGCTCGAAAGCATGGGTAGCGAACA
>WK7.243
TGAGGAATATTGGTCAATGGGCGCAGGCCTGAACCAGCCAAGTCGCGTGAGGGAAGACGGTCCTACGGATTGTAAACCTCTTTTGTCGGGGAGTAACGTGCGGGACGGGTCCCGTATTGAGAGTACCCGAAGAAAAAGCATCGGCTAACTCCGTGCCAGCAGCCGCGGTAATACGGAGGATGCGAGCGTTATCCGGATTTATTGGGTTTAAAGGGTGCGCAGGCGGCGCGCCAAGTCAGCGGTCAAAGTTCCGGGCTCAACCCGGTGTCGCCGTTGAAACTGGCGTGCTCGAGTGCGTGCGAGGAAGGCGGAATGCGTTGTGTAGCGGTGAAATGCATAGATATGACGCAGAACTCCGATTGCGAAGGCAGCTTTCCAGCGCGCTACTGACGCTGAGGCACGAAAGCGTGGGGATCGAACA
>WK7.244
TGGGGAATATTGCACAATGGAGGAAACTCTGATGCAGCGACGCCGCGTGAGTGAAGAAGTAGTTCGCTATGTAAAGCTCTATCAGCAGGGAAGATAGTGACGGTACCTGACTAAGAAGCTCCGGCTAAATACGTGCCAGCAGCCGCGGTAATACGTATGGAGCAAGCGTTATCCGGATTTACTGGGTGTAAAGGGAGTGTAGGTGGCCATGCAAGTCAGAAGTGAAAATCCGGGGCTCAACCCCGGAACTGCTTTTGAAACTGTAAGGCTAGAGTGCAGGAGGGGTGAGTGGAATTCCTAGTGTAGCGGTGAAATGCGTAGATATTAGGAGGAACACCAGTGGCGAAGGCGGCTCACTGGACTGTAACTGACACTGAGGCTCGAAAGCGTGGGGAGCAAACA
>WK7.245
TAGGGAATCTTCCACAATGGCCGCAAGTCTGATGGAGCAACGCCGCGTGAGTGAAGAAGGTTTTCGGATCGTAAAGCTCTGTTGTTGGTGAAGAAGGATAGAGGTAGTAACTGGCCTTTATTTGACGGTAATCAACCAGAAAGTCACGGCTAACTACGTGCCAGCAGCCGCGGTAATACGTAGGTGGCAAGCGTTGTCCGGATTTACTGGGTGTAAAGGGCGTGTAGCCGGGTCGGCAAGTCAGATGTGAAATCCACGGGCTTAACTCGTGAACTGCATTTGAAACTGTTGATCTTGAGTATCGGAGAGGCAATCGGAATTCCTAGTGTAGCGGTGAAATGCGTAGATATTAGGAGGAACACCAGTGGCGAAGGCGGATTGCTGGACGACAACTGACGGTGAGGCGCGAAAGCGTGGGGAGCAAACA
>WK7.246
TGGGGAATATTGCACAATGGGGGAAACCCTGATGCAGCAACGCCGCGTGAGTGATGACGGCCTTCGGGTTGTAAAGCTCTGTCTTCAGGGACGATAATGACGGTACCTGAGGAGGAAGCCACGGCTAACTACGTGCCAGCAGCCGCGGTAATACGTAGGTGGCAAGCGTTGTCCGGATTTATTGGGCGTAAAGCGAGCGCAGGCGGAAAATTAAGTCTAATGTGAAAGCCCTCGGCTTAACCGAGGAACTGCATCGGAAACTGTTTTTCTTGAGTGCAGAAGAGGAGAGTGGAACTCCATGTGTAGCGGTGGAATGCGTAGATATATGGAAGAACACCAGTGGCGAAGGCGGCTCTCTGGTCTGCAACTGACGCTGAGGCTCGAAAGCATGGGTAGCGAACA
>WK7.247
TGGGGAATATTGCACAATGGGGGAAACCCTGATGCAGCAACGCCGCGTGAGTGATGACGGTCTTCGGATTGTAAAGCTCTGTCTTTAGGGACGATAATGACGGTACCTAAGGAGGAAGCCACGGCTAACTACGTGCCAGCAGCCGCGGTAATACGTAGGTGGCAAGCGTTGTCCGGATTTACTGGGCGTAAAGGGAGCGTAGGTGGATATTTAAGTGGGATGTGAAATACCCGGGCTTAACCTGGGTGCTGCATTCCAAACTGGATATCTAGAGTGCAGGAGAGGAAAGGAGAATTCCTAGTGTAGCGGTGAAATGCGTAGAGATTAGGAAGAATACCAGTGGCGAAGGCGCCTTTCTGGACTGTAACTGACACTGAGGCTCGAAAGCGTGGGGAGCAAACA
>WK7.248
TGGGGAATATTGCACAATGGGCGAAAGCCTGATGCAGCAACGCCGCGTGAGTGAAGAAGGGTTTCGGCTCGTAAAGCTCTGTTGGTAGTGAAGAAAGATAGAGGTAGTAACTGGCCTTTATTTGACGGTAATTACTTAGAAAGTCACGGCTAACTACGTGCCAGCAGCCGCGGTAATACGTAGGTGGCAAGCGTTGTCCGGATTTATTGGGCGTAAAGCGAGTGCAGGCGGTTCAATAAGTCTGATGTGAAAGCCTTCGGCTCAACCGGAGAATTGCATCAGAAACTGTTGAACTTGAGTGCAGAAGAGGAGAGTGGAACTCCATGTGTAGCGGTGGAATGCGTAGATATTAGGAGGAACACCAGTGGCGAAGGCGGTCTACTGGACGATAACTGACGCTGAGGCGCGAAAGCGTGGGGAGCAAACA
>WK7.249
TGAGGAATATTGGTCAATGGGCGCAGGCCTGAACCAGCCAAGTCGCGTGAGGGAGGACGGTCCTACGGATTGTAAACCTCTTTTGTCGGGGAGTAACGTGCGGGACGCGTCCCGTATTGAGAGTACCCGAAGAAAAAGCATCGGCTAACTCCGTGCCAGCAGCCGCGGTAATACGGAAGGTCCGGGCGTTATCCGGATTTATTGGGTTTAAAGGGAGCGTAGGCCGTCGTTTAAGCGTGTTGTGAAATGCCGCGGCTCAACCGTGGCACTGCAGCGCGAACTGGATGACTTGAGTTCGCGGGAGGTAGGCGGAATTCGTGGTGTAGCGGTGAAATGCTTAGATATCACGAAGAACTCCGATTGCGAAGGCAGCTTACCGTAGCGTTACTGACGCTGAAGCTCGAAAGTGCGGGTATCGAACA
>WK7.250
TGAGGAATATTGGTCAATGGGCGCAGGCCTGAACCAGCCAAGTCGCGTGAGGGAGGACGGTCCTACGGATTGTAAACCTCTTTTGCCGGGGAGCAAAAGCGCCGTGCGCGGTGCTATGAGAGTACCCGAAGAAAAAGCATCGGCTAACTCCGTGCCAGCAGCCGCGGTAATACGGAGGATGCGAGCGTTATCCGGATTTATTGGGTTTAAAGGGTGCGCAGGCGGCGCGCCAAGTCAGCGGTCAAAGTTCCGGGCTCAACCCGGTGTCGCCGTTGAAACTGGCGTGCTCGAGTGCGTGCGAGGAAGGCGGAATGCGTTGTGTAGCGGTGAAATGCATAGATATGACGCAGAACTCCGATTGCGAAGGCAGCTTTCCAGCGCGCTACTGACGCTGAGGCACGAAAGCGTGGGGATCGAACA
>WK7.251
GCGCGAAACCTCCGCAATGTGAGAAATCGCGACGGGGGGATCCCAAGTGCCATTCTTAACGGGATGGCTTTTCTTTAGTGTAAAAAGCTTTTGGAATAAGAGCTGGGCAAGACCGGTGCCAGCCGCCGCGGTAACACCGGCAGCTCTAGTGGTAGCAATTTTTATTGGGCCTAAAGCGTCCGTAGCCGGTTTAATAAGTCTCTGGTGAAATCCTGTAGCTTAACTGTGGGAATTGCTGGAGATACTATTAGACTTGAGACCGGGAGAGGTTAGAGGTACTCCCAGGGTAGGGGTGAAATTCTGTAATCCTGGGAGGACCGCCTGTTGCGAAGGCGTCTAACTGGAACGGTTCTGACGGTGAGGGACGAAAGTTAGGGGCGCGAACC
>WK7.252
TGGGGAATATTGCACAATGGGGGAAACCCTGATGCAGCAACGCCGCGTGAGTGATGACGGCCTTCGGGTTGTAAAGCTCTGTCTTCAGGGACGATAATGACGGTACCTGAGGAGGAAGCCACGGCTAACTACGTGCCAGCAGCCGCGGTAATACGTAGGTGGCGAGCGTTGTCCGGATTTACTGGGTGTAAAGGGCGTGCAGCCGGGTCTGCAAGTCAGATGTGAAATCCATGGGCTCAACCCATGAACTGCATTTGAAACTGTGGATCTTGAGTGTCGGAGGGGCAATCGGAATTCCTAGTGTAGCGGTGAAATGCGTAGATATTAGGAGGAACACCAGTGGCGAAGGCGGATTGCTGGACGATAACTGACGGTGAGGCGCGAAAGTGTGGGGAGCAAACA
>WK7.253
TAGGGAATCTTCCACAATGGACGCAAGTCTGATGGAGCAACGCCGCGTGAGTGAAGAAGGTTTTCGGATCGTAAAGCTCTGTTGTTGGTGAAGAAGGATAGAGGTAGTAACTGGCCTTTATTTGACGGTAATCAACCAGAAAGTCACGGCTAACTACGTGCCAGCAGCCGCGGTAATACGGAGGATGCGAGCGTTATCCGGATTTATTGGGTTTAAAGGGTGCGCAGGCGGCGCGCCAAGTCAGCGGTCAAAGTTCCGGGCTCAACCCGGTGTCGCCGTTGAAACTGGCGTGCTCGAGTGCGTGCGAGGAAGGCGGAATGCGTTGTGTAGCGGTGAAATGCATAGATATGACGCAGAACTCCGATTGCGAAGGCAGCTTTCCAGCGCGCTACTGACGCTGAGGCACGAAAGCGTGGGGATCGAACA
>WK7.254
TGAGGAATATTGGTCAATGGGCGCAGGCCTGAACCAGCCAAGTCGCGTGAGGGAGGACGGTCCTACGGATTGTAAACCTCTTTTGTCGGGGAGTAACGTGCGGGACGCGTCCCGTATTGAGAGTACCCGAAGAAAAAGCATCGGCTAACTCCGTGCCAGCAGCCGCGGTAATACGGAGGATGCGAGCGTTATCCGGATTTATTGGGTTTAAAGGGTGCGCAGGCGGCGCGCCAAGTCAGCGGTCAAAGTTCCGGGCTCAACCCGGTGTCGCCGTTGAAACTGGCGTGCTCGAGTGCGTGCGAGGAAGGCGGAATGCGTTGTGTAGCGGTGAAATGCATAGATATGACGCAGAACTCCGATTGCGAAGGCAGCTTTCCAGCGCGCTACTGACGCTGAGGCACGAAAGCGTGGGGATCGAACA
>WK7.255
TGAGGAATATTGGTCAATGGCCGTAAGGCTGAACCAGCCAAGTAGCGTGAAGGATGACCGCCCTATGGGTTGTAAACTTCTTTTATAAAGGATTAAAGTCGCCTACGTGTAGGCGTTTGTATGTACTTTATGAATAAGCATCGGCTAACTCCGTGCCAGCAGCCGCGGTAATACGGAGGATGCGAGCGTTATCCGGATTTATTGGGTTTAAAGGGAGCGCAGACGGGCTGTTAAGTCAGCTGTGAAATGCCGCGGCTCAACCGTGGACCTGCAGTTGATACTGGCGGCCTTGAGTGCGGTTGAGGCAGGCGGAATTCGTGGTGTAGCGGTGAAATGCTTAGATATCACGAAGAACCCCGATTGCGAAGGCAGCCTGCCAATCCGTTACTGACGTTCATGCTCGAAGGTGCGGGTATCAAACA
>WK7.256
TGGGGGATATTGCACAATGGGGGAAACCCTGATGCAGCGACGCCGCGTGAGTGAAGAAGTATTTCGGTATGTAAAGCTCTATCAGCAGGAAAGATAATGACGGTACCTGACTAAGAAGCACCGGCTAAATACGTGCCAGCAGCCGCGGTAATACGTATGGTGCAAGCGTTATCCGGATTTACTGGGTGTAAAGGGAGCGCAGACGGCATGGCAAGCCAGATGTGAAAGGTGGGGGCTCAACCCCCAAGCTGCATTTGGAACTGTCAAGCTAGAGTATCGGAGAGGTAAGTGGAATTCCTAGTGTAGCGGTGAAATGCGTAGATATTAGGAGGAACACCAGTGGCGAAGGCGGCTTACTGGACGATAACTGACGTTGAGGCTCGAAAGCGTGGGGAGCAAACA
>WK7.257
TGGGGAATATTGGACAATGGGGGAAACCCTGATGCAGCGACGCCGCGTGAGTGAAGAAGTATTTCGGTATGTAAAGCTCTATCAGCAGGAAAGATAATGACGGTACCTGACTAAGAAGCACCGGCTAAATACGTGCCAGCAGCCGCGGTAATACGTATGGTGCAAGCGTTATCCGGATTTACTGGGTGTAAAGGGAGCGCAGACGGCATGGCAAGCCAGATGTGAAAGGTGGGGGCTCAACCCCCAAGCTGCATTTGGAACTGTCAAGCTAGAGTATCGGAGAGGTAAGTGGAATTCCTAGTGTAGCGGTGAAATGCGTAGATATTAGGAGGAACACCAGTGGCGAAGGCGGCTTACTGGACGATAACTGACGTTGAGGCTCGAAAGCGTGGGGAGCAAACA
>WK7.258
TGGGGGATATTGCACAATGGGGGAAACCCTGATGCAGCAACGCCGCGTGAGTGATGATGGCCTTCGGGTTGTAAAGCTCTGTCTTCAGGGACGATAATGACGGTACCTGAGGAGGAAGCCCCGGCTAACTACGTGCCAGCAGCCGCGGTAATACGTAGGTGGCAAGCGTTGTCCGGATTTATTGGGCGTAAAGCGAGCGCAGGCGGAAAAATAAGTCTAATGTGAAAGCCCTCGGCTTAACCGAGGAACTGCATCGGAAACTGTTTTTCTTGAGTGCAGAAGAGGAGAGTGGAACTCCATGTGTAGCGGTGGAATGCGTAGATATATGGAAGAACACCAGTGGCGAAGGCGGCTCTCTGGTCTGCAACTGACGCTGAGGCTCGAAAGCATGGGTAGCGAACA
>WK7.259
TGAGGAATATTGGTCAATGGGCGGAAGCCTGAACCAGCCAAGTCGCGTGAAGGATGAAGGTATTATGTATTGTAAACTTCTTTAGCAGTGGAGAAATAAGGGGGTCGAGATCCCCGATGCTAGTACACTGAGAATAAGGATCGGCTAACTCCGTGCCAGCAGCCGCGGTAATACGGAGGATCCGAGCGTTATCCGGATTTATTGGGTTTAAAGGGTGCGCAGGCGGCCTTGCAAGTCAGCGGTCAAATCGTGGAGCTCAACTCCATTCCGCCGTTGATACTGCCGGGCTTGATTGCGGTTGAGGTTGGCGGAATTCGTCGTGTAGCGGTGAAATGCATAGATATGACGCAGAACTCCGATTGCGAAGGCAGCTTTCCAGCGCGCTACTGACGCTGAGGCACGAAAGCGTGGGGATCGAACA
>WK7.260
TGGGGAATATTGCACAATGGGGGAAACCCTGATGCAGCAACGCCGCGTGAGTGATGACGGCCTTCGGGTTGTAAAGCTCTGTCTTCAGGGACGATAATGACGGTACCTGAGGAGGAAGCCACGGCTAACTACGTGCCAGCAGCCGCGGTAATACGTAGGTGGCGAGCGTTGTCCGGATTTACTGGGCGTAAAGGGAGCGTAGGCGGATTTTTAAGTGAGATGTGAAATACTCGGGCTTAACCTGAGTGCTGCATTTCAAACTGGAAGTCTAGAGTGCAGGAGAGGAGAAGGGAATTCCTAGTGTAGCGGTGAAATGCGTAGAGATTAGGAAGAACACCAGTGGCGAAGGCGCTTCTCTGGACTGTAACTGACGCTGAGGCTCGAAAGCGTGGGGAGCAAACA
>WK7.261
TGGGGAATATTGGGCAATGGGGGAAACCCTGACCCAGCAACGCCGCGTGGAGGAAGAAGGTTTTCGGATCGTAAACTCCTGTCCTCAGGGAAGAGGAGAAGACGGTACCTGGGGAGGAAGCCCCGGCTAACTACGTGCCAGCAGCCGCGGTAATACGTAGGGGGCAAGCGTTGTCCGGAATGATTGGGCGTAAAGGGCGCGTAGGCGGCTCGGTAAGTCTGGAGTGAAAGTCCTGCCTTCAAGGTGGGAATTGCTTTGGATACTGTCGGGCTTGAGTGCAGGAGAGGTAAGTGGAATTCCCAGTGTAGCGGTGAAATGCGTAGAGATTGGGAGGAACACCAGTGGCGAAGGCGACTTACTGGACTGTAACTGACGCTGAGGCGCGAAAGTGTGGGGAGCAAACA
>WK7.262
TCGGGAATATTGCGCAATGGAGGAAACTCTGACGCAGTGACGCCGCGTATAGGAAGAAGGTTTTCGGATTGTAAACTATTTTAGACAGGGAAGAAATTGACAGTACCTGTAGAATAAGCTCCGGCTAACTACGTGCCAGCAGCCGCGGTAATACGTAGGGAGCGAGCGTTGTCCGGAATGATTGGGCGTAAAGGGCGCGTAGGCGGCCCGTTAAGTCTGGAGTGAAAGTCCTGCTTTCAAGGTGGGAATTGCTTTGGATACTGATGGGCTGGAGTGCAGGAGAGGAAAGCGGAATTACCGGTGTAGCGGTGAAATGCGTAGAGATCGGTAGGAACACCAGTGGCGAAGGCGGCTTTCTGGACTGAAACTGACGCTGAGGCGCGAAAGCGTGGGGAGCAAACA
>WK7.263
GGGGGAATATTGGGCAATGGGGGAAACCCTGACCCAGCAACGCCGCGTGAAGGAAGAAGGCCTTCGGGTTGTAAACTTCTGTGACAGGGGACGAAGGAAGTGACGGTACCCTGAGAGGAAGCTCCGGCAAACTACGTGCCAGCAGCCGCGGTAATACGTAGGGGGCTAGCGTTATCCGGATTTACTGGGCGTAAAGGGTGCGTAGGTGGTTTCTTAAGTCAGGAGTGAAAGGCTACGGCTCAACCGTAGTAAGCTCTTGAAACTGGGAAACTTGAGTGCAGGAGAGGAAAGTGGAATTCCTAGTGTAGCGGTGAAATGCGTAGATATTAGGAGGAACACCAGTAGCGAAGGCGGCTTTCTGGACTGTAACTGACACTGAGGCACGAAAGCGTGGGGAGCAAACA
>WK7.264
TGGGGGATATTGCACAATGGGGGAAACCCTGATGCAGCGACGCCGCGTGAGTGAAGAAGTATTTCGGTATGTAAAGCTCTATCAGCAGGAAAGATAATGACGGTACCTGACTAAGAAGCACCGGCTAAATACGTGCCAGCAGCCGCGGTAATACGTATGGTGCAAGCGTTATCCGGATTTACTGGGTGTAAAGGGAGCGCAGACGGCATGGCAAGCCAGATGTGAAAGGTGGGGGCTCAACCCCCAAGCTGCATTTGGAACTGTCAAGCTAGAGTATCGGAGAGGTAAGTGGAATTCCTAGTGTAGCGGTGAAATGCGTAGATATTAGGAGGAACACCAGTGGCGAAGGCGACTTACTGGACGATAACTGACGTTGAGGCTCGAAAGCGTGGGGAGCAAACA
>WK7.265
TAGGGAATCTTCCACAATGGACGCAAGTCTGATGGAGCAACGCCGCGTGAGTGAAGAAGGTTTTCGGATCGTAAAGCTCTGTTGTTGGTGAAGAAGGATAGAGGTAGTAACTGGCCTTTATTTGACGGTAATCAACCAGAAAGCCACGGCTAACTACGTGCCAGCAGCCGCGGTAATACGTAGGTGGCAAGCGTTGTCCGGATTTATTGGGCGTAAAGCGAGTGCAGGCGGTTCAATAAGTCTGATGTGAAAGCCTTCGGCTCAACCGGAGAATTGCATCAGAAACTGTTGAACTTGAGTGCAGAAGAGGAGAGTGGAACTCCATGTGTAGCGGTGGAATGCGTAGATATATGGAAGAACACCAGTGGCGAAGGCGGCTCTCTGGTCTACAACTGACGCTGAGGCTCGAAAGCATGGGTAGCGAACA
>WK7.266
TGAGGAATATTGGTCAATGGGCGCAGGCCTGAACCAGCCAAGTCGCGTGAGGGAGGACGGTCCTACGGATTGTAAACCTCTTTTGTCGGGGAGTAACGTGCGGGACGCGTCCCGTATTGAGAGTACCCGAAGAAAAAGCATCGGCTAACTCCGTGCCAGCAGCCGCGGTAATACGGAGGATGCGAGCGTTATCCGGATTTATTGGGTTTAAAGGGTGCGCAGGCGGCGCGCCAAGTCAGCGGTCAAAGTTCCGGGCTCAACCCGGTGTCGCCGTTGAAACTGGCGTGCTCGAGTGCGTGCGAGGAAGGCGGAATGCGTTGTGTAGCGGTGAAATGCATAGATATGACGCAGAACTCCGATTGCGAAGGCAGCTTTCCAGCGCGCTACTGACGCTGAGGCACGAAAGCGTGGGGATCGAACA
>WK7.267
TGGGGAATATTGCACAATGGGCGAAAGCCTGATGCAGCAACGCCGCGTGAGCGATGAAGGCCTTCGGGTCGTAAAGCTCTGTCCTCAAGGAAGATAATGACGGTACTTGAGGAGGAAGCCCCGGCTAACTACGTGCCAGCAGCCGCGGTAATACGTAGGGGGCTAGCGTTATCCGGATTTACTGGGCGTAAAGGGTGCGTAGGTGGTTTCTTAAGTCAGGAGTGAAAGGCTACGGCTCAACCGTAGTAAGCTCTTGAAACTGGGAAACTTGAGTGCAGGAGAGGAAAGTGGAATTCCTAGTGTAGCGGTGAAATGCGTAGATATTAGGAGGAACACCAGTAGCGAAGGCGGCTTTCTGGACTGTAACTGACACTGAGGCACGAAAGCGTGGGGAGCAAACA
>WK7.268
TGGGGAATATTGCACAATGGGGGAAACCCTGATGCAGCAACGCCGCGTGAGTGATGACGGCCTTCGGGTTGTAAAGCTCTGTCTTCAGGGACGATAATGACGGTACCTGAGGAGGAAGCCACGGCTAACTACGTGCCAGCAGCCGCGGTAATACGTAGGTGGCGAGCGTTGTCCGGATTTACTGGGCGTAAAGGGAGCGTAGGCGGACTTTTAAGTGGGATGTGAAATACCCGGGCTTAACCTGGGTGCTGCATTCCAAACTGGATATCTAGAGTGCAGGAGAGGAAAGGAGAATTCCTAGTGTAGCGGTGAAATGCGTAGAGATTAGGAAGAACACCAGTGGCGAAGGCGATTCTCTGGACTGTAACTGACGCTGAGGCTCGAAAGCATGGGTAGCGAACA
>WK7.269
TGGGGAATATTGGGCAATGGGCGCAAGCCTGACCCAGCAACGCCGCGTGAAGGAAGAAGGCTTTCGGGTTGTAAACTTCTTTTGTCAGGGACGAGTAGAAGACGGTACCTGACGAATAAGCCACGGCTAACTACGTGCCAGCAGCCGCGGTAATACGTAGGTGGCAAGCGTTGTCCGGATTTACTGGGTGTAAAGGGCGTGTAGCCGGGTCGGCAAGTCAGATGTGAAATCCACGGGCTCAACTCGTGAACTGCATTTGAAACTGTTGATCTTGAGTATCGGAGAGGCAATCGGAATTCCTAGTGTAGCGGTGAAATGCGTAGAGATTGGGAGGAACACCAGTGGCGAAGGCGACTTACTGGGCCGTAACTGACGCTGAGGCGCGAAAGCGTGGGGAGCGAACA
>WK7.270
TAGGGAATTTTCGGCAATGGGCGCAAGCCTGACCGAGCAACGCCGCGTGAGTGAAGACGGCTTTCGGGTTGTAAACTTCTTTTAAGAGGGAAGAGCAGAAGACGGTACCTCTAGAATAAGCCACGGCTAACTACGTGCCAGCAGCCGCGGTAATACGTAGGTGGCAAGCGTTGTCCGGATTTACTGGGCGTAAAGGGCGCGTAGGCGGTCTTGCGTGTCAGATGTGAAATCTCCGGGCTCAACCCGGAAAGTGCGTCTGAAACTACAGGACTCGAGTCTGGGAGAGGGAATCGGAATATAGGGTGTAGCGGTGAAATGCGTTGATATCCTATAGAACACCGGAGGCGAAGGCGGATTCCTTGAACAGCACTGACGCTGAGGCGCGAAAGTCGGGGGAGCAAACA
>WK7.271
TGAGGAATATTGGTCAATGGGCGCAGGCCTGAACCAGCCAAGTCGCGTGAGGGAAGACGGTCCTACGGATTGTAAACCTTTTTTGTCGGGGAGTAACGTGCGGGACGCGTCCCGTATTGAGAGTACCCGAAGAAAAAGCATCGGCTGACTCCGTGCCAGCAGCCGCGGTAATACGGAGGATGCGAGCGTTATCCGGATTTATTGGGTTTAAAGGGTGCGCAGGCGGCGCGCCAAGTCAGCGGTCAAAGTTCCGGGCTCAACCCGGTGTCGCCGTTGAAACTGGCGTGCTCGAGTGCGTGCGAGGAAGGCGGAATGCGTTGTGTAGCGGTGAAATGCATAGATATGACGCAGAACTCCGATTGCGAAGGCAGCTTTCCAGCGCGCTACTGACGCTGAGGCACGAAAGCGTGGGGATCGAACA
>WK7.272
TGAGGAATATTGGTCAATGGGCGCAGGCCTGAACCAGCCAAGTCGCGTGAGGGAGGACGGTCCTACGGATTGTAAACCTCTTTTGTCGGGGAGTAACGTGCGGGACGCGTCCCGTATTGAGAGTACCCGAAGAAAAAGCATCGGCTAACTCCGTGCCAGCAGCCGCGGTAATACGTATGGTGCAAGCGTTATCCGGATTTACTGGGTGTAAAGGGAGCGCAGACGGCATGGCAAGCCAGATGTGAAAGGTGGGGGCTCAACCCCCAAGCTGCATTTGGAACTGTCAAGCTAGAGTATCGGAGAGGTAAGTGGAATTCCTAGTGTAGCGGTGAAATGCGTAGAGATTAGGAAGAACACCAGTGGCGAAGGCGATTCTCTGGACTGTAACTGACGCTGAGGCTCGAAAGCGTGGGGAGCAAACA
>WK7.273
TGGGGGATATTGCACAATGGGGGAAACCCTGATGCAGCGACGCCGCGTGAGTGAAGAAGTATTTCGGTATGTAAAGCTCTATCAGCAGGAAAGATAATGACGGTACCTGACTAAGAAGCACCGGCTAAATACGTGCCAGCAGCCGCGGTAATACGTATGGTGCAAGCGTTATCCGGATTTACTGGGTGTAAAGGGAGCGCAGACGGCATGGCAAGCCAGATGTGAAAGGTGGGGGCTCAACCCCCAAGCTGCATTTGGAACTGTCAAGCTAGAGTATCGGAGAGGTAAGTGGAATTCCTAGTGTAGCGGTGAAATGCGTAGAGATTAGGAAGAACACCAGTGGCGAAGGCGATTCTCTGGACTGTAACTGACGCTGAGGCACGAAAGCGTGGGGATCGAACA
>WK7.274
TGGGGGATATTGCACAATGGGGGAAACCCTGATGCAGCAACGCCGCGTGAGTGATGACGGCCTTCGGGTTGTAAAGCTCTGTCTTCAGGGACGATAATGACGGTACCTGAGGAGGAAGCCACGGCTAACTACGTGCCAGCAGCCGCGGTAATACGTAGGTGGCGAGCGTTGTCCGGATTTACTGGGCGTAAAGGGAGCGTAGGCGGATTTTTAAGTGAGATGTGAAATACTCGGGCTTAACCTGAGTGCTGCATTTCAAACTGGAAGTCTAGAGTGCAGGAGAGGAGAAGGGAATTCCTAGTGTAGCGGTGAAATGCGTAGAGATTAGGAAGAACACCAGTGGCGAAGGCGCTTCTCTGGACTGTAACTGACGCTGAGGCTCGAAAGCGTGGGGAGCAAACA
>WK7.275
TAGGGAATCTTCCACAATGGACGAAAGTCTGATGGAGCAACGCCGCGTGAGTGAAGAAGGGTTTCGGCTCGTAAACCTCTGTCCTATGGGACGAAGGAAGTGACGGTACCATAGGAGGAAGCCCCGGCTAACTACGTGCCAGCAGCCGCGGTAATACGTAGGGGGCGAGCGTTGTCCGGAATGATTGGGCGTAAAGGGCGCGTAGGCGGCCCGTTAAGTCTGGAGTGAAAGTCCTGCTTTCAAGGTGGGAATTGCTTTGGATACTGATGGGCTGGAGTGCAGGAGAGGAAAGCGGAATTACCGGTGTAGCGGTGAAATGCGTAGAGATCGGTAGGAACACCAGTGGCGAAGGCGGCTTTCTGGACTGAAACTGACGCTGAGGCGCGAAAGCGTGGGGAGCAAACA
>WK7.276
TGGGGAATATTGGGCAATGGGCGAAAGCCTGACCCAGCAACGCCGCGTGAGGGAAGAAGGTTTTCGGATTGTAAACCTCTGTCCTAAGTGACGAAGGAAGTGACGGTAGCTTAGGAGGAAGCCCCGGCTAACTACGTGCCAGCAGCCGCGGTAATACGTAGGGGGCGAGCGTTGTCCGGAATGACTGGGCGTAAAGGGCGTGTAGGCGGCCGATTAAGTATGGAGTGAAATTCCAGCTTTCAAGGTTGGAATTGCTTTGTAGACTGGTTGGCTTGAGTGCGGAAGAGGTAAGTGGAATTCCCAGTGTAGCGGTGAAATGCGTAGAGATTGGGAGGAACACCAGTGGCGAAGGCGACTTACTGGGCCGTAACTGACGCTGAGGCGCGAAAGCGTGGGGAGCGAACA
>WK7.277
TAGGGAATCTTCCACAATGGGCGCAAGCCTGATGGAGCAACACCGCGTGAGTGAAGAAGGGTTTCGGCTCGTAAAGCTCTGTTGTTGGAGAAGAACGTGCGTGAGAGTAACTGTTCACGCAGTGACGGTATCCAACCAGAAAGTCACGGCTAACTACGTGCCAGCAGCCGCGGTAATACGTAGGTGGCAAGCGTTATCCGGATTTATTGGGCGTAAAGCGAGCGCAGGCGGTTGCTTAGGTCTGATGTGAAAGCCTTCGGCTTAACCGAAGAAGTGCATCGGAAACCGGGCGACTTGAGTGCAGAAGAGGACAGTGGAACTCCATGTGTAGCGGTGGAATGCGTAGATATATGGAAGAACACCAGTGGCGAAGGCGGCTGTCTGGTCTGCAACTGACGCTGAGGCTCGAAAGCATGGGTAGCGAACA
>WK7.278
TGAGGAATATTGGTCAATGGGCGCAGGCCTGAACCAGCCAAGTCGCGTGAGGGAGGACGGTCCTACGGATTGTAAACCTCTTTTGTCGGGGAGTAACGTGCGGGACGCGTCCCGTATTGAGAGTACCCGAAGAAAAAGCATCGGCTAACTCCGTGCCAGCAGCCGCGGTAATACGGAGGATGCGAGCGTTATCCGGATTTATTGGGTTTAAAGGGTGCGCAGGCGGCGCGCCAAGTCAGCGGTCAAAGTTCCGGGCTCAACCCGGTGTCGCCGTTGAAACTGGCGTGCTCGAGTGCGTGCGAGGAAGGCGGAATGCGTTGTGTAGCGGTGAAATGCATAGATATGACGCAGAACTCCGATTGCGAAGGCAGCTTTCCAGCGCGCTACTGACGCTGAGGCACGAAAGCGTGGGGATCGAACA
>WK7.279
TGAGGAATATTGGTCAATGGGCGCAGGCCTGAACCAGCCAAGTCGCGTGAGGGAGGACGGTCCTACGGATTGTAAACCTCTTTTGTCGGGGAGTAACGTGCGGGACGCGTCCCGTATTGAGAGTACCCGAAGAAAAAGCATCGGCTAACTCCGTGCCAGCAGCCGCGGTAATACGGAGGATGCGAGCGTTATCCGGATTTATTGGGTTTAAAGGGTGCGCAGGCGGCGCGCCAAGTCAGCGGTCAAAGTTCCGGGCTCAACCCGGTGTCGCCATTGAAACTGGCGTGCTCGAGTGCGTGCGAGGAAGGCGGAATGCGTTGTGTAGCGGTGAAATGCATAGATATGACGCAGAACTCCGATTGCGAAGGCAGCTTTCCAGCGCGCTACTGACGCTGAGGCACGAAAGCGTGGGGATCGAACA
>WK7.280
TGAGGAATATTGGTCAATGGGCGCAGGCCTGAACCAGCCAAGTCGCGTGAGGGAAGACGGTCCTACGGATTGTAAACCTCTTTTGTCGGGGAGTAACGTGCGGGACGCGTCCCGTATTGAGAGTACCCGAAGAAAAAGCATCGGCTAACTCCGTGCCAGCAGCCGCGGTAATACGGAGGATGCGAGCGTTATCCGGATTTATTGGGTTTAAAGGGTGCGCAGGCGGCGCGCCAAGTCAGCGGTCAAAGTTCCGGGCTCAACCCGGTGTCGCCGTTGAAACTGGCGTGCTCGAGTGCGTGCGAGGAAGGCGGAATGCGTTGTGTAGCGGTGAAATGCATAGATATGACGCAGAACTCCGATTGCGAAGGCAGCTTTCCAGCGCGCTACTGACGCTGAGGCACGAAAGCGTGGGGATCGAACA
>WK7.281
TGGGGAATATTGCACAATGGGGGAAACCCTGATGCAGCAACGCCGCGTGAGTGATGACGGCCTTCGGGTTGTAAAGCTCTGTCTTCAGGGACGATAATGACGGTACCTGAGGAGGAAGCCCCGGCTAACTACGTGCCAGCAGCCGCGGTAATACGTAGGGGGCAAGCGTTGTCCGGAATGATTGGGCGTAAAGGGCGCGTAGGCGGCCCGGTAAGTCTGGAGTGAAAGTCCTGGCTTCAAGTTGGGAATTGCTTTGGATACTGTCGGGCTTGAGTGCAGGAGAGGTTAGTGGAATTCCCAGTGTAGCGGTGAAATGCGTAGAGATTGGGAGGAACACCAGTGGCGAAGGCGACTAACTGGACTGTAACTGACGCTGAGGCGCGAAAGTGTGGGGAGCAAACA
>WK7.282
TGGGGGATATTGCACAATGGGGGAAACCCTGATGCAGCGACGCCGCGTGAGTGAAGAAGTATTTCGGTATGTAAAGCTCTATCAGCAGGAAAGATAATGACGGTACCTGACTAAGAAGCACCGGCTAAATACGTGCCAGCAGCCGCGGTAATACGTATGGTGCAAGCGTTATCCGGATTTACTGGGTGTAAAGGGAGCGCAGACGGCATGGCAAGCCAGATGTGAAAGGTGGGGGCTCAACCCCCAAGCTGCATTTGGAACTGTCAAGCTAGAGTATCGGAGAGGTAAGTGGAATTCCTAGTGTAGCGGTGAAATGCGTAGATATTAGGAGGAACACCAGTGGCGAAGGCGGCTTACTGGACGATAACTGACGTTGAGGCTCGAAAGCGTGGGGAGCAAACA
>WK7.283
TGGGGAATATTGCACAATGGGCGCAAGCCTGATGCAGCAACGCCGCGTGAGCGATGAAGGCCTTCGGGTCGTAAAGCTCTGTCCTCAAGGAAGATAATGACGGTACTTGAGGAGGAAGCCCCGGCTAACTACGTGCCAGCAGCCGCGGTAATACGTAGGTGGCAAGCGTTGTCCGGATTTATTGGGCGTAAAGCGAGTGCAGGCGGTTCAATAAGTCTGATGTGAAAGCCTTCGGCTCAACCGGAGAATTGCATCAGAAACTGTTGAACTTGAGTGCAGAAGAGGAGAGTGGAACTCCATGTGTAGCGGTGGAATGCGTAGATATATGGAAGAACACCAGTGGCGAAGGCGGCTCTCTGGTCTGCAACTGACGCTGAGGCTCGAAAGCATGGGTAGCGAACA
>WK7.284
TAAGGAATTTTCGGCAATGGAGGAAACTCTGACCGAGCAACGCCGCGTGAGTGATGAAGGCCTTCGGGTTGTAAAGCTCTGTTGTAAAGGAAGAATGTATAGAAAAGGAAATGTTTCTATAGTGACGGTACTTTACTAGAAAGTCACGGCTTACTACGTGCCAGCAGCCGCGGTAATACGTAGGTGGCAAGCGTTATCCGGATTTATTGGGCGTAAAGGGTGCGCAGGCGGATTGTTAAGTTCGAGGTGAAAGCGTTGGGCTCAACCCAATATAGCCTTAAATACTGGCAATCTAGAGTGCAGAAGAGGGTAATGGAATTCCATGTGTAGCGGTAAAATGCGTAGATATATGGAGGAACACCAGCGGCGAAGGCGGTTACCTGGTCTGTAACTGACGCTCAGGCACGAAAGCGTGGGGAGCAAATA
>WK7.285
TGGGGAATATTGCACAATGGGGGAAACCCTGATGCAGCAACGCCGCGTGAGTGATGACGGCCTTCGGGTTGTAAAGCTCTGTCTTCAGGGACGATAATGACGGTACCTGAGGAGGAAGCCACGGCTAACTACGTGCCAGCAGCCGCGGTAATACGTAGGTGGCGAGCGTTGTCCGGATTTACTGGGCGTAAAGGGAGCGTAGGCGGATTTTTAAGTGAGATGTGAAATACTCGGGCTTAACCTGAGTGCTGCATTTCAAACTGGAAGTCTAGAGTGCAGGAGAGGAGAAGGGAATTCCTAGTGTAGCGGTGAAATGCGTAGAGATTAGGAAGAACACCAGTGGCGAAGGCGCTTCTCTGGACTGTAACTGACGCTGAGGCTCGAAAGCGTGGGGAGCAAACA
>WK7.286
TGGGGAATATTGGGCAATGGGCGCAAGCCTGACCCAGCAACGCCGCGTGAGGGAAGAAGGTTTTCGGATTGTAAACCTCTGTCGCAGAAGACGAAGGAAGTGACGGTATTCTGTGAGGAAGCCCCGGCTAACTACGTGCCAGCAGCCGCGGTAATACGTAGGGGGCGAGCGTTGTCCGGAATTACTGGGCGTAAAGGGAGCGTAGGCGGTCTGATAAGTTGGATGTGAAATACCCGGGCTTAACTTGGGGGGTGCATCCAATACTGTTGGACTAGAGTACAGGAGAGGAAAGCGGAATTCCTAGTGTAGCGGTGAAATGCGTAGATATTAGGAGGAACACCAGTGGCGAAGGCGGCTTACTGGACGATAACTGACGCTGAGGCTCGAAAGCGTGGGGAGCAAACA
>WK7.287
TGGGGAATATTGGGCAATGGGCGAAAGCCTGACCCAGCAACGCCGCGTGAAGGAAGAAGGCTTTCGGGTTGTAAACTTCTTTTAAGAGGGAAGAGCAGAAGACGGTACCTCTAGAATAAGCCACGGCTAACTACGTGCCAGCAGCCGCGGTAATACGTAGGTGGCAAGCGTTGTCCGGATTTACTGGGTGTAAAGGGCGTGCAGCCGGGTCTGCAAGTCAGATGTGAAATCCATGGGCTCAACCCATGAACTGCATTTGAAACTGTCGTTCTTGAGTATCGGAGAGGCAAGCGGAATTCCTAGTGTAGCGGTGAAATGCGTAGATATTAGGAGGAACACCAGTGGCGAAGGCGGCTTGCTGGACGACAACTGACGCTGAGGCGCGAAAGCGTGGGGAGCAAACA
>WK7.288
TGAGGAATATTGGTCAATGGGCGAGAGCCTGAACCAGCCAAGTCGCGTGAGGGAAGACGGTCCTACGGATTGTAAACCTCTTTTGTCGGGGAGTAATAGGCGGGACGTGTCCTGCTGTGAGAGTACCCGAAGAAAAAGCATCGGCTAACTCCGTGCCAGCAGCCGCGGTAATACGGAGGATGCGAGCGTTATCCGGATTTATTGGGTTTAAAGGGTGCGCAGGCGGCGTGCCAAGTCAGCGGTCAAAGTTCCGGGCTCAACCCGGTGATGCCGTTGAAACTGGTGTGCTTGAGTGCGTGCGAGGGAGGCGGAATGCGTTGTGTAGCGGTGAAATGCATAGATATGACGCAGAACTCCGATTGCGAAGGCAGCTTTCCAGCACGCCACTGACGCTGAGGCACGAAAGCGTGGGGATCGAACA
>WK7.289
TGAGGAATATTGGTCAATGGGCGCAGGCCTGAACCAGCCAAGTCGCGTGAGGGATGACGGTCCTACGGATTGTAAACCTCTTTTGTCGGGGAGTAACGTGCGGGACGCGTCCCGTATTGAGAGTACCCGAAGAAAAAGCATCGGCTAACTCCGTGCCAGCAGCCGCGGTAATACGGAGGATGCGAGCGTTATCCGGATTTATTGGGTTTAAAGGGTGCGCAGGCGGCGCGCCAAGTCAGCGGTCAAAGTTCCGGGCTCAACCCGGTGTCGCCGTTGAAACTGGCGTGCTCGAGTGCGTGCGAGGAAGGCGGAATGCGTTGTGTAGCGGTGAAATGCATAGATATGACGCAGAACTCCGATTGCGAAGGCAGCTTTCCAGCGCGCTACTGACGCTGAGGCACGAAAGCGTGGGGAGCAAACA
>WK7.290
TGGGGAATATTGGGCAATGGGGGAAACCCTGACCCAGCAACGCCGCGTGAAGGAAGAAGGCTTTCGGGTTGTAAACTTCTTTTACCAGGGACGAAGGACGTGACGGTACCTGGAGAAAAAGCCACGGCTAACTACGTGCCAGCAGCCGCGGTAATACGTAGGGGGCTAGCGTTATCCGGATTTACTGGGTGTAAAGGGAGCGCAGACGGCATGGCAAGCCAGATGTGAAAGGTGGGGGCTCAACCCCCAAGCTGCATTTGGAACTGTCAAGCTAGAGTATCGGAGAGGTAAGTGGAATTCCTAGTGTAGCGGTGAAATGCGTAGATATTAGGAGGAACACCAGTGGCGAAGGCGGCTTACTGGACGATAACTGACGTTGAGGCTCGAAAGCGTGGGGAGCAAACA
>WK7.291
TGGGGAATATTGGGCAATGGGGGAAACCCTGACCCAGCAACGCCGCGTGAAGGAAGAAGGCTTTCGGGTTGTAAACTTCTTTTACCAGGGACGAAGACGTGACGGTACCTGGAGAAAAAGCCACGGCTAACTACGTGCCAGCAGCCGCGGTAATACGTAGGTGGCAAGCGTTGTCCGGATTTACTGGGTGTAAAGGGCGTGTAGGCGGAGCGGCAAGTCAGATGTGAAATCCCGGGGCTTAACCCCGGAACTGCATTTGAAACTGTCGCCCTTGAGTATCGGAGAGGCAGGCGGAATTCCTAGTGTAGCGGTGAAATGCGTAGATATTAGGAGGAACACCAGTGGCGAAGGCGGCCTGCTGGACGACAACTGACGCTGAGGCGCGAAAGCGTGGGGAGCAAACA
>WK7.292
TGGGGAATATTGGGCAATGGGCGCAAGCCTGACCCAGCAACGCCGCGTGAGGGAAGAAGGTTTTCGGATTGTAAACCTCTGTCGCAGAAGACGAAGGAAGTGACGGTATTCTGTGAGGAAGCCCCGGCTAACTACGTGCCAGCAGCCGCGGTAATACGTAGGGGGCGAGCGTTGTCCGGAATTACTGGGCGTAAAGGGAGTGTAGGCGGTCTGATAAGTTGGATGTGAAATACCCGGGCTTAACTTGGGGGGTGCATCCAATACTGTTGGACTAGAGTACAGGAGAGGAAAGCGGAATTCCTAGTGTAGCGGTGAAATGCATAGATATTAGGAGGAACATCGGTGGCGAAGGCGGCTTTCTGGACTGCAACTGACGCTGAGGCTCGAAAGCATGGGTAGCGAACA
>WK7.293
TGGGGAATATTGCACAATGGGGGAAACCCTGATGCAGCGACGCCGCGTGGAGGAAGAAGGTCTTCGGATTGTAAACTCCTGTCGTTGGGGACGATAATGACGGTACCCAACAAGAAAGCCACGGCTAACTACGTGCCAGCAGCCGCGGTAAAACGTAGGTGGCAAGCGTTGTCCGGAATTACTGGGTGTAAAGGGAGCGCAGGCGGAAGGACAAGTTGGAAGTGAAACCCACGGGCCCAACCCGTGAACTGCTTTCAAAACTGTTTTTCTTGAGTGGTGTAGAGGTAGGCGGAATTCCCGGTGTAGCGGTGGAATGCGTAGATATCGGGAGGAACACCAGTGGCGAAGGCGGCCTACTGGGCACTAACTGACGCTGAGGCTCGAAAGCATGGGTAGCAAACA
>WK7.294
TAGGGAATTTTCGTCAATGGGGGCAACCCTGAACGAGCAATGCCGCGTGAGTGAGGAAGGTCTTCGGATCGTAAAGCTCTGTTGCAGGAGAAAAACGGCAGATATAGGAAATGATATCTGAGTGATGGTAACCTGCCAGAAAGTCACGGCTAACTACGTGCCAGCAGCCGCGGTAATACGTAGGTGGCGAGCGTTATCCGGAATGATTGGGCGTAAAGGGTGCGTAGGTGGCCTTATAAGTCTGGAGTGAAAGGCGGCAGCTCAACTGCCGTATGCTCTGGAAACTGTGAGGCTGGAGTGCAGGAGAGGGCGATGGAACTCCTAGTGTAGCGGTGAAATGCGTAGATATTAGGAGGAACACCAGTGGCGAAGGCGGCTTACTGGACTGTAACTGACGTTGAGGCTCGAAAGCGTGGGGAGCAAA
>WK7.295
TGGGGAATATTGCACAATGGGGGAAACCCTGATGCAGCAACGCCGCGTGAGTGATGACGGCCTTCGGGTTGTAAAGCTCTGTCTTCAGGGACGATAATGACGGTACCTGAGGAGGAAGCCACGGCTAACTACGTGCCAGCAGCCGCGGTAATACGGAGGGTGCAAGCGTTAATCGGAATAACTGGGCGTAAAGGGCATGCAGGCGGTTATACAAGTAGGATGTGAAAGCCTGGGGCTCAACCTCAGAACTGCATTCTAAACTGTGTGACTAGAGTATTGCAGGGGGAGACGGAATTTCAGGTGTAGCGGTGGAATGCGTAGATATCTGAAAGAACACCAAAGGCGAAGGCAGTCTCCTGGGCAAATACTGACGCTCATATGCGAAAGCGTGGGTAGCAAACA
>WK7.296
TGAGGAATATTGGTCAATGGGCGCAGGCCTGAACCAGCCAAGTCGCGTGAGGGAGGACGGTCCTACGGATTGTAAACCTCTTTTGTCGGGGAGTAACGTGCGGGACGGGTCCCGTATTGAGAGTACCCGAAGAAAAAGCATCGGCTAACTCCGTGCCAGCAGCCGCGGTAATACGGAGGATGCGAGCGTTATCCGGATTTATTGGGTTTAAAGGGAGCGTAGGCGGGATGTTAAGTCAGTTGTGAAAGTTTGCGGCTCAACCGTAAAATTGCAGTTGATACTGGCGTACTTGAGTGCGGCAGAGGAAGGCGGAATTCGTGGTGTAGCGGTGAAATGCTTAGATATCACGAAGAACTCCGATTGCGAAGGCAGCTTTCTGGACCGTAACTGACGCTGATGCTCGAAAGTGCGGGTATCAAACA
>WK7.297
TGAGGAATATTGGTCAATGGGCGCAGGCCTGAACCAGCCAAGTCGCGTGAGGGATGACGGTCCTACGGATTGTAAACCTCTTTTGTCGGGGAGTAACGTGCGGGACGCGTCCCGTATTGAGAGTACCCGAAGAAAAAGCATCGGCTAACTCCGTGCCAGCAGCCGCGGTAATACGGAGGATGCGAGCGTTATCCGGATTTATTGGGTGTAAAGGGAGCGTAGACGGCAAAGCAAGTCTGAAGTGAAAGCCCCGGGCTCAACTCCGGGGCTGCCCTTGATACTGTCGCGCTGGAGTGCGGATGCCGCCGGAGGAATGAGTGGTGTAGCGGTGAAATGCTTAGATATCACTCAGAACACCGATTGCGAAGGCATCTGGCGAATCCGTAACTGACGCTGAGGCACGAAAGCGTGGGGATAGAACA
>WK7.298
TGGGGAATATTGCACAATGGAGGAAACTCTGATGCAGCGACGCCGCGTGAAGGATGAAGTATTTCGGTATGTAAACTTCTATCAGCAGGGAAGAAAATGACGGTACCTGACTAAGAAGCCCCGGCTAACTACGTGCCAGCAGCCGCGGTAATACGTAGGGGGCAAGCGTTATCCGGATTTACTGGGTGTAAAGGGAGCGTAGACGGCATGGCAAGCCAGATGTGAAAGCCCGGGGCTCAACCCCGGGACTGCATTTGGAACTGCTGAGCTAGAGTGTCGGAGAGGCAAGTGGAATTCCTAGTGTAGCGGTGAAATGCGTAGATATTAGGAGGAACACCAGTGGCGAAGGCGGCTTGCTGGACGATGACTGACGTTGAGGCTCGAAAGCGTGGGGAGCAAACA
>WK7.299
TGAGGAATATTGGTCAATGGGCGCAGGCCTGAACCAGCCAAGTCGCGTGAGGGAGGACGGTCCTACGGATTGTAAACCTCTTTTGTCGGGGAGTAACGTGCGGGACGCGTCCCGTATTGAGAGTACCCGAAGAAAAAGCATCGGCTAACTCCGTGCCAGCAACCGCGGTAATACGGAGGATGCGAGCGTTATCCGGATTTATTGGGTTTAAAGGGTGCGCAGGCGGCGCGCCAAGTCAGCGGTCAAAGTTCCGGGCTCAACCCGGTGTCGCCGTTGAAACTGGCGTGCTCGAGTGCGTGCGAGGAAGGCGGAATGCGTTGTGTAGCGGTGAAATGCATAGATATGACGCAGAACTCCGATTGCGAAGGCAGCTTTCCAGCGCGCTACTGACGCTGAGGCACGAAAGCGTGGGGATCGAACA
>WK7.300
TGAGGAATATTGGTCAATGGGCGCAGGCCTGAACCAGCCAAGTCGCGTGAGGGAAGACGGTCCTACGGATTGTAAACCTCTTTTGTCGGGGAGTAACGTGCGGGACGCGTCCCGTATTGAGAGTACCCGAAGAAAAAGCATCGGCTAACTCCGTGCCAGCAGCCGCGGTAATACGGAGGATGCGAGCGTTATCCGGATTTATTGGGTTTAAAGGGTGCGCAGGCGGCGCGCCAAGTCAGCGGTCAAAGTTCCGGGCTCAACCCGGTGTCGCCGTTGAAACTGGCGTGCTCGAGTGCGTGCGAGGAAGGCGGAATGCGTTGTGTAGCGGTGAAATGCATAGATATGACGCAGAACTCCGATTGCGAAGGCAGCTTTCCAGCGCGCTACTGACGCTGAGGCACGAAAGCGTGGGGATCGAACA
>WK7.301
GAGGAATATTGGTCAATGGGCGCAGGCCTGAACCAGCCAAGTCGCGTGAGGGATGACGGTCCTACGGATTGTAAACCTCTTTTGTCGGGGAGTAACGTGCGGGACGGGTCCCGTATTGAGAGTACCCGAAGAAAAAGCATCGGCTAACTCCGTGCCAGCAGCCGCGGTAATACGTATGGTGCAAGCGTTATCCGGATTTACTGGGTGTAAAGGGAGCGCAGGCGGTACGGCAAGTCTGATGTGAAAGCCCGGGGCTCAACCCCGGTACTGCATTGGAAACTGTCGGACTAGAGTGTCGGAGGGGTAAGTGGAATTCCTAGTGTAGCGGTGAAATGCGTAGATATTAGGAAGAACACCAGTGGCGAAGGCGGGTTACTGGACGACAACTGACGGTGAGGCGCGAAAGCGTGGGGAGCAAACA
>WK7.302
TGAGGAATATTGGTCAATGGACGAGAGTCTGAACCAGCCAAGTAGCGTGAAGGATGACTGCCCTATGGGTTGTAAACTTCTTTTATAAGGGAATAAAGTTCACCACGCGTGGTGTTTTGTATGTACCTTATGAATAAGGATCGGCTAACTCCGTGCCAGCAGCCGCGGTAATACGGAGGATCCGAGCGTTATCCGGATTTATTGGGTTTAAAGGGAGCGTAGGCGGCAGGTTAAGTCAGTTGTGAAAGTTTGCGGCTCAACCGTAAAATTGCAGTTGATACTGGCCTGCTTGAGTGCGGCAGAGGCAGGCGGAATTTGTGGTGTAGCGGTGAAATGCTTAGATATCACGAAGAACTCCGATTGCGAAGGCAGCTTGCTGGAGCGTAACTGACGCTGATGCTCGAAAGTGCGGGTATCAAACA
>WK7.303
TGGGGAATATTGCACAATGGGGGGAACCCTGATGCAGCGACGCCGCGTGAAGGAAGAAGGTATTCGTATTGTAAACTTCTGTCGCAGATGACGAAAAGATGACGGTAATCTGTAAGAAAGCACCGGCTAACTACGTGCCAGCAGCCGCGGTAAAACGTAGGGTGCTAGCGTTGTCCGGAATTACTGGGTGTAAAGGGAGCGCAGGTGGCAGTGCAAGTTGGATGTAAAATCTACGGGCTCAACCCGTATAAGCATTCAAAACTGTGCAGCTTGAGTGAAGTAGAGGTAGGTGGAATTTCCGGTGTAGCGGTGGAATGCGTAGATATCGGAAGGAACATCAGTGGCGAAGGCGACCTACTGGGCTTTAACTGACGCTGAGGCTCGAAAGCATGGGTAGCAAACA
>WK7.304
TGGGGGATATTGCACAATGGGGGAAACCCTGATGCAGCGACGCCGCGTGAGTGAAGAAGTATTTCGGTATGTAAAGCTCTATCAGCAGGAAAGATAATGACGGTACCTGACTAAGAAGCACCGGCTAAATACGTGCCAGCAGCCGCGGTAATACGTATGGTGCAAGCGTTATCCGGATTTACTGGGTGTAAAGGGAGCGCAGACGACATGGCAAGCCAGATGTGAAAGGTGGGGGCTCAACCCCCAAGCTGCATTTGGAACTGTCAAGCTAGAGTATCGGAGAGGTAAGTGGAATTCCTAGTGTAGCGGTGAAATGCGTAGATATTAGGAGGAACACCAGTGGCGAAGGCGGTCAACTGGACGATAACTGACGCTGAGGCGCGAAAGCGTGGGGAGCAAACA
>WK7.305
TGGGGAATATTGCACAATGGGGGAAACCCTGATGCAGCAACGCCGCGTGAGTGATGACGGCCTTCGGGTTGTAAAGCTCTGTCTTCAGGGACGATAATGACGGTACCTGAGGAGGAAGCCACGGCTAACTACGTGCCAGCAGCCGCGGTAATACGTAGGTGGCAAGCGTTGTCCGGATTTATTGGGCGTAAAGCGAGCGCAGGCGGTTGCTTAGGTCTGATGTGAAAGCCTTCGGCTTAACCGAAGAAGTGCATCGGAAACCGGGCGACTTGAGTGCAGAAGAGGACAGTGGAACTCCATGTGTAGCGGTGGAATGCGTAGATATATGGAAGAACACCAGTGGCGAAGGCGGCTGTCTGGTCCGCAACTGACGCTGAGGCTCGAAAGCATGGGTAGCGAACA
>WK7.306
TGGGGAATATTGGGCAATGGGCGAAAGCCTGACCCAGCAACGCCGCGTGGAGGAAGAAGGTTTTCGGATCGTAAACTCCTGTCCTCAGGGAAGAGAAGGAGACGGTACCTGAGGAGGAAGCCCCGGCTAACTACGTGCCAGCAGCCGCGGTAATACGTAGGGGGCAAGCGTTGTCCGGAATGATTGGGCGTAAAGGGCGCGTAGGCGGCCCGGTAAGTCTGAAGTGAAAGTCCTGGCTTCAAGTTGGGAATTGCTTTGGATACTGTCGGGCTTGAGTGCAGGAGAGGTTAGTGGAATTCCCAGTGTAGCGGTGAAATGCGTAGAGATTGGGAGGAACACCAGTGGCGAAGGCGACTAACTGGACTGTAACTGACGCTGAGGCGCGAAAGTGTGGGGAGCAAACA
>WK7.307
TGAGGAATATTGGTCAATGGGCGAGAGCCTGAACCAGCCAAGTCGCGTGAGGGGAGACGGTCCTACGGATTGTAAACCTCTTTTGTCGGGGAGTAATAGGCGGGACGTGTCCTGCTGTGAGAGTACCCGAAGAAAAAGCATCGGCTAACTCCGTGCCAGCAGCCGCGGTAATACGGAGGATGCGAGCGTTATCCGGATTTATTGGGTTTAAAGGGTGCGCAGGCGGCGTGCCAAGTCAGCGGTCAAAGTTCCGGGCTCAACCCGGCGATGCCGTTGAAACTGGTGTGCTTGAGTGCGTGCGAGGGAGGCGGAATGCGTTGTGTAGCGGTGAAATGCATAGATATGACGCAGAACTCCGATTGCGAAGGCAGCTTTCCAGCACGCCACTGACGCTGAGGCACGAAAGCGTGGGGATCGAACA
>WK7.308
TGAGGAATATTGGACAATGGAGGCAACTCTGATCCAGCCATGCCGCGTGAAGGACTAAGGCCCTATGGGTCGTAAACTTCTTTTGACGCAGAGCAATAAGGATTACGTGTAGTCTGATGAGAGTATGCGTCGAATAAGCATCGGCTAACTCCGTGCCAGCAGCCGCGGTAATACGGAGGATGCAAGCGTTATCCGGATTTATTGGGTTTAAAGGGTGCGCAGGCGGCGCGCCAAGTCAGCGGTCAAAGTTCCGGGCTCAACCCGGTGTCGCCGTTGAAACTGGCGTGCTCGAGTGCGTGCGAGGAAGGCGGAATGCGTTGTGTAGCGGTGAAATGCATAGATATGACGCAGAACTCCGATTGCGAAGGCAGCTTTCCAGCGCGCTACTGACGCTGAGGCACGAAAGCGTGGGGATCGAACA
>WK7.309
TAGGGAATCTTCCACAATGGACGCAAGTCTGATGGAGCAACGCCGCGTGTAGGAAGAAGGCTTTCGGGTTGTAAACTTCTTTTACCAGGGACGAAGGACGTGACGGTACCTGGAGAAAAAGCCACGGCTAACTACGTGCCAGCAGCCGCGGTAATACGTAGGTGGCGAGCGTTGTCCGGAATGACTGGGCGTAAAGGGCGTGTAGGCGGCCGATTAAGTATGGAGTGAAATTCCAGCTTTCAAGGTTGGAATTGCTTTGTAGACTGGTTGGCTTGAGTGCGGAAGAGGTAAGTGGAATTCCCAGTGTAGCGGTGAAATGCGTAGAGATTGGGAGGAACACCAGTGGCGAAGGCGACTTACTGGGCCGTAACTGACGCTGAGGCGCGAAAGCGTGGGGAGCGAACA
>WK7.310
TGGGGGATATTGCACAATGGGGGAAACCCTGATGCAGCGACGCCGCGTGAGTGAAGAAGTATTTCGGTATGTAAAGCTCTATCAGCAGGAAAGATAATGACGGTACCTGACTAAGAAGCACCGGCTAAATACGTGCCAGCAGCCGCGGTAATACGTATGGTGCAAGCGTTATCCGGATTTACTGGGTGTAAAGGGAGCGCAGACGGCATGGCAAGCCAGATGTGAAAGGTGGGGGCTCAACCCCCAAGCTGCATTTGGAACTGTCAAGCTAGAGTATCGGAGAGGTAAGTGGAATTCCTAGTGTAGCGGTGAAATGCGTAGATATTAGGAGGAACACCAGTGGCGAAGGCGGCTTACTGGACGATAACTGACGTTGAGGCTCGAAAGCGTGGGGAGCAAACA
>WK7.311
TAGGGAATCTTCCACAATGGGCGCAAGCCTGATGGAGCAACACCGCGTGAGTGAAGAAGGGTTTCGGCTCGTAAAGCTCTGTTGTTGGAGAAGAACGTGCGTGAGAGTAACTGTTCACGCAGTGACGGTATCCAACCAGAAAGTCACGGCTAACTACGTGCCAGCAGCCGCGGTAATACGTAGGTGGCAAGCGTTATCCGGATTTATTGGGCGTAAAGCGAGCGCAGGCGGTTGCTTAGGTCTGATGTGAAAGCCTTCGGCTTAACCGAAGAAGTGCATCGGAAACCGGGCGACTTGAGTGCAGAAGAGGACAGTGGAACTCCATGTGTAGCGGTGGAATGCGTAGATATATGGAAGAACACCAGTGGCGAAGGCGGCTGTCTGGTCTGCAACTGACGCTGAGGCTCGAAAGCATGGGTAGCGAACA
>WK7.312
TGAGGAATATTGGTCAATGGGCGCAGGCCTGAACCAGCCAAGTCGCGTGAGGGAAGACGGTCCTACGGATTGTAAACCTCTTTTGTCGGGGAGTAACGTGCGGGACGGGTCCCGTATTGAGAGTACCCGAAGAAAAAGCATCGGCTAACTCCGTGCCAGCAGCCGCGGTAATACGGAGGATGCGAGCGTTATCCGGATTTATTGGGTTTAAAGGGTGCGCAGGCGGCGCGCCAAGTCAGCGGTCAAAGTTCCGGGCTCAACCCGGTGTCGCCGTTGAAACTGGCGTGCTCGAGTGCGTGCGAGGAAGGCGGAATGCGTTGTGTAGCGGTGAAATGCATAGATATGACGCAGAACTCCGATTGCGAAGGCAGCTTTCCAGCGCGCTACTGACGCTGAGGCACGAAAGCGTGGGGATCGAACA
>WK7.313
TGGGGAATATTGGGCAATGGGCGCAAGCCTGACCCAGCAACGCCGCGTGAAGGAAGAAGGCTTTCGGGTTGTAAACTTCTTTTAAGAGGGACGAAGAAGTGACGGTACCTCTTGAATAAGCCACGGCTAACTACGTGCCAGCAGCCGCGGTAATACGTAGGTGGCGAGCGTTATCCGGATTTACTGGGTGTAAAGGGCGCGTAGGCGGGAATGCAAGTCAGATGTGAAATCCAAGGGCTCAACCCTTGAACTGCATTTGAAACTGTATTTCTTGAGTGTCGGAGAGGTTGACGGAATTCCTAGTGTAGCGGTGAAATGCGTAGATATTAGGAGGAACACCAGTGGCGAAGGCGGTCAACTGGACGATAACTGACGCTGAGGCGCGAAAGCGTGGGGAGCAAACA
>WK7.314
TGGGGGATATTGCACAATGGGGGAAACCCTGATGCAGCGACGCCGCGTGGAGGAAGAAGGTTTTCGGATTGTAAACTCCTGTCGTTAGGGACGATAATGACGGTACCTAACAAGAAAGCACCGGCTAACTACGTGCCAGCAGCCGCGGTAAAACGTAGGGTGCAAGCGTTGCCCGGAATTACTGGGTGTAAAGGGAGCGCAGGCGGACCGGCAAGTTGGAAGTGAAAACCATGGGCTCAACCCATGAATTGCTTTCAAAACTGCTGGCCTTGAGTAGTGCAGAGGTAGGTGGAATTCCCGGTGTAGCGGTGGAATGCGTAGATATCGGGAGGAACACCAGTGGCGAAGGCGACCTACTGGGCACCAACTGACGCTGAGGCTCGAAAGCATGGGTAGCAAACA
>WK7.315
TGAGGAATATTGGACAATGGCGGCAACTCTGATCCAGCCATGCCGCGTGAAGGACTAAGGCCCTATGGGCTGTAAACTTCTTTAGACGCAGAGCAATAAGGGCCACGTGTGGTCCGATGAGAGTATGCGTAGAATAAGCATCGGCTAACTCCGTGCCAGCAGCCGCGGTAATACGGGGGATGCGAGCGTTATCCGGATTCATTGGGTTTAAATGGTGCGTAGGCGGCTTTGCAAGTCAGCGGTGAAAGGCCCGGGCTCAACCCGGAAAGTGCCGTTGATACTGTGAGGCTGGAATGCGGATGCTGTGGGAGGAATGAGTGGTGTAGCGGTGAAATGCATAGATATCACTCAGAACACCGATTGCGAAGGCATCTCACAAATCCGCAATTGACGCTGAGGCACGAAAGCGTGGGGATCGAACA
>WK7.316
TGGGGAATATTGGACAATGGGGGAAACCCTGATCCAGCGACGCCGCGTGAGTGAAGAAGTATTTCGGTATGTAAAGCTCTATCAGCAAGGAAGAAAATGACGGTACCTGACTAAGAAGCACCGGCTAAATACGTGCCAGCAGCCGCGGTAATACGTATGGTGCAAGCGTTATCCGGATTTACTGGGTGTAAAGGGAGCGCAGACGGCATGGCAAGCCAGATGTGAAAGGTGGGGGCTCAACCCCCAAGCTGCATTTGGAACTGTCAAGCTAGAGTATCGGAGAGGTAAGTGGAATTCCTAGTGTAGCGGTGAAATGCGTAGATATTAGGAGGAACACCAGTGGCGAAGGCGGCTTACTGGACGATAACTGACGTTGAGGCTCGAAAGCGTGGGGAGCAAACA
>WK7.317
TGGGGAATATTGGGCAATGGGCGCAAGCCTGACCCAGCAACGCCGCGTGAAGGAAGAAGGCTTTCGGGTTGTAAACTTCTTTTGTCAGGGACGAGTAGAAGACGGTACCTGACGAATAAGCCACGGCTAACTACGTGCCAGCAGCCGCGGTAATACGTAGGTGGCAAGCGTTGTCCGGATTTACTGGGTGTAAAGGGCGTGTAGCCGGGTCGGCAAGTCAGATGTGAAATCCACGGGCTCAACTCGTGAACTGCATTTGAAACTGTTGATCTTGAGTATCGGAGAGGCAATCGGAATTCCTAGTGTAGCGGTGAAATGCGTAGATATTAGGAGGAACACCAGTGGCGAAGGCGGATTGCTGGACGACAACTGACGGTGAGGCGCGAAAGCGTGGGGAGCAAACA
>WK7.318
TGGGGAATATTGCACAATGGGGGAAACCCTGATGCAGCAACGCCGCGTGAAGGAAGAAGGCTTTCGGGTTGTAAACTTCTTTTGTCAGGGACGAGTAGAAGACGGTACCTGACGAATAAGCCACGGCTAACTACGTGCCAGCAGCCGCGGTAATACGTAGGTGGCAAGCGTTGTCCGGATTTACTGGGTGTAAAGGGCGTGTAGCCGGGTCGGCAAGTCAGATGTGAAATCCACGGGCTCAACTCGTGAACTGCATTTGAAACTGTTGATCTTGAGTATCGGAGAGGCAATCGGAATTCCTAGTGTAGCGGTGAAATGCGTAGATATTAGGAGGAACACCAGTGGCGAAGGCGGATTGCTGGACGACAACTGACGGTGAGGCGCGAAAGCGTGGGGAGCAAACA
>WK7.319
TGAGGAATATTGGTCAATGGGCGCAGGCCTGAACCAGCCAAGTCGCGTGAGGGAGGACGGTCCTACGGATTGTAAACCTCTTTTGTCGGGGAGTAACGTGCGGGACGGGTCCCGTATTGAGAGTACCCGAAGAAAAAGCATCGGCTAACTCCGTGCCAGCAGCCGCGGTAATACGGAGGATGCGAGCGTTATCCGGATTTATTGGGTTTAAAGGGTGCGCAGGCGGCGCGCCAAGTCAGCGGTCAAAGTTCCGGGCTCAACCCGGTGTCGCCGTTGAAACTGGCGTGCTCGAGTGCGTGCGAGGAAGGCGGAATGCGTTGTGTAGCGGTGAAATGCATAGATATGACGCAGAACTCCGATTGCGAAGGCAGCTTTCCAGCGCGCTACTGACGCTGAGGCACGAAAGCGTGGGGATCGAACA
>WK7.320
TGGGGAATATTGGGCAATGGACGCAAGTCTGACCCAGCAACGCCGCGTGAAGGAAGAAGGCTTTCGGGTTGTAAACTTCTTTTAAGGGGGAAGAGCAGAAGACGGTACCCCTTGAATAAGCCACGGCTAACTACGTGCCAGCAGCCGCGGTAATACGTAGGTGGCAAGCGTTGTCCGGATTTACTGGGTGTAAAGGGCGTGTAGCCGGGCCGACAAGTCAGATGTGAAATCCACGGGCTTAACCCGTGAACTGCATTTGAAACTGTTGGTCTTGAGTATCGGAGAGGTAACCGGAATTCCTAGTGTAGCGGTGAAATGCGTAGATATTAGGAAGAACACCGGTGGCGAAGGCGGCTTACTGGACATTAACTGACGTTGAGGCGCGAAAGTGTGGGGAGCAAACA
>WK7.321
TGGGGAATATTGGGCAATGGGCGCAAGCCTGACCCAGCAACGCCGCGTGAGGGAAGAAGGTTTTCGGATCGTAAACCTCTGTTGTAGGGGACGAGGAAAAGACGGTACCCTACGAGGAAGCTCCGGCTAACTACGTGCCAGCAGCCGCGGTAATACGTAGGGAGCGAGCGTTGTCCGGAATGACTGGGCGTAAAGGGCGCGTAGGCGGTTTTGTAAGTCTGGAGTGAAACCCCCGTTTTCAAGGCGGGGCCTGCTTTGGAGACTGCAGGACTTGAGTGATGGAGAGGATAGCGGAATTCCCGGTGTAGCGGTGAAATGCGTAGAGATCGGGAGGAACACCAGTGGCGAAGGCGGCTATCTGGACATAGACTGACGCTGAGGCGCGAAAGCGTGGGGAGCAAACA
>WK7.322
CTAAGAATATTCCGCAATGGACGAAAGTCTGACGGAGCGACGCCGCGTGGATGATGAAGGTCGGAAGATTGTAAAATCCTTTTATAACTGAGGAATAAGCAGTGTGAGAGAAACGCATTGTGGTGACTGTAGGTTATGAATAAGCAACGGCTAATTACGTGCCAGCAGCCGCGGTAACACGTAAGTTGCGAGCGTTGTTCGGAATTATTGGGCGTAAAGGGCATGTAGGCGGTTTTGCAAGCTTGATGTGAAAGGCAGGAGCTTAACTCCTGGACTGCGTTGAGAACTGCATGACTGGAGTCACTGAGGGGCAATCAGAATTCCTGGTGTAGGGGTGAAATCTGTAGATATCAGGAAGAATACCAATGGCGAAGGCAGGTTACCAGCAGATGACTGACGCTGAGGTGCGAAGGTGCGGGGAGCAAACA
>WK7.323
TGAGGAATATTGGTCAATGGGCGAGAGCCTGAACCAGCCAAGTCGCGTGAGGGAAGACGGTCCTACGGATTGTAAACCTCTTTTGTCGGGGAGTAATAGGCGGGACGTGTCCTGCTGTGAGAGTACCCGAAGAAAAAGCATCGGCTAACTCCGTGCCAGCAGCCGCGGTAATACGGAGGATGCGAGCGTTATCCGGATTTATTGGGTTTAAAGGGTGCGCAGGCGGCGTGCCAAGTCAGCGGTCAAAGTTCCGGGCTCAACCCGGTGATGCCGTTGAAACTGGTGTGCTTGAGTGCGTGCGAGGGAGGCGGAATGCGTTGTGTAGCGGTGAAATGCATAGATATGACGCAGAACTCCGATTGCGAAGGCAGCTTTCCAGCGCGCTACTGACGCTGAGGCACGAAAGCGTGGGGATCGAACA
>WK7.324
TGGGGAATATTGCACAATGGGCGAAAGCCTGATGCAGCAACGCCGCGTGAGCGATGAAGGCCTTCGGGTCGTAAAGCTCTGTCCTCAAGGAAGATAATGACGGTACTTGAGGAGGAAGCCCCGGCTAACTACGTGCCAGCAGCCGCGGTAATACGTAGGGGGCTAGCGTTATCCGGATTTACTGGGCGTAAAGGGTGCGTAGGTGGTTTCTTAAGTCAGGAGTGAAAGGCTACGGCTCAACCGTAGTAAGCTCTTGAAACTGGGAAACTTGAGTGCAGGAGAGGAAAGTGGAATTCCTAGTGTAGCGGTGAAATGCGTAGATATTAGGAGGAACACCAGTGGCGAAGGCGGCTCTCTGGTCTGCAACTGACGCTGAGGCTCGAAAGCATGGGTAGCGAACA
>WK7.325
TGGGGAATATTGGACAATGGGGGAAACCCTGATGCAGCAACGCCGCGTGAGTGATGAAGGCCTTCGGGTTGTAAAGCTCTGTCTTCAGGGACGATAATGACGGTACCTGAGGAGGAAGCCACGGCTAACTACGTGCCAGCAGCCGCGGTAATACGTAGGTGGCGAGCGTTGTCCGGAATTATTGGGCGTAAAGAGCATGTAGGCGGTTTTTTAAGTCCGGAGTGAAAATGCGGGGCTCAACCCCGTATGGCTCTGGATACTGGAAGACTTGAGTGCAGGAGAGGAAAGGGGAATTCCCAGTGTAGCGGTGAAATGCGTAGATATTGGGAGGAACACCAGTGGCGAAGGCGCCTTTCTGGACTGTGTCTGACGCTGAGATGCGAAAGCCAGGGTAGCGAACG
>WK7.326
GAGGAATATTGGTCAATGGGCGCAGGCCTGAACCAGCCAAGTCGCGTGAGGGAGGACGGTCCTACGGATTGTAAACCTCTTTTGTCGGGGAGTAACGTGCGGGACGCGTCCCGTATTGAGAGTACCCGAAGAAAAAGCATCGGCTAACTCCGTGCCAGCAGCCGCGGTAATACGGAGGATGCGAGCGTTATCCGGATTTATTGGGTTTAAAGGGTGCGCAGGCGGCGCGCCAAGTCAGCGGTCAAAGTTCCGGGCTCAACCCGGTGTCGCCGTTGAAACTGGCGTGCTCGAGTGCGTGCGAGGAAGGCGGAATGCGTTGTGTAGCGGTGAAATGCATAGATATGACGCAGAACTCCGATTGCGAAGGCAGCTTTCCAGCGCGCTACTGACGCTGAGGCACGAAAGCGTGGGGATCGAACA
>WK7.327
TAGGGAATCTTCCACAATGGACGAAAGTCTGATGGAGCAACGCCGCGTGAGTGAAGAAGGGTTTCGGCTCGTAAAGCTCTGTTGGTAGTGAAGAAAGATAGAGGTAGTAACTGGCCTTTATTTGACGGTAATTACTTAGAAAGTCACGGCTAACTACGTGCCAGCAGCCGCGGTAATACGTAGGTGGCGAGCGTTGTCCGGATTTACTGGGCGTAAAGGGAGCGTAGGTGGATTTTTAAGTGAGATGTGAAATACTCGGGCTTAACCTGAGTGCTGCATTTCAAACTGGAAGTCTAGAGTGCAGGAGAGGAGAAGGGAATTCCTAGTGTAGCGGTGAAATGCGTAGATATTAGGAGGAACACCAGTGGCGAAGGCGGCTTACTGGACGACAACTGACGCTGAGGCTCGAAAGCGTGGGGAGCAAACA
>WK7.328
GGGGAATATTGCACAATGGGGGAAACCCTGATGCAGCAACGCCGCGTGAGTGATGACGGCCTTCGGGTTGTAAAGCTCTGTCTTCAGGGACGATAATGACGGTACCTGAGGAGGAAGCCACGGCTAACTACGTGCCAGCAGCCGCGGTAATACGTAGGTGGCGAGCGTTGTCCGGATTTACTGGGCGTAAAGGGAGCGTAGGCGGACTTTTAAGTGAGATGTGAAATACCCGGGCTCAACTTGGGTGCTGCATTTCAAACTGGAAGTCTAGAGTGCAGGAGAGGAGAATGGAATTCCTAGTGTAGCGGTGAAATGCGTAGAGATTAGGAAGAACACCAGTGGCGAAGGCGGCTTTCTGGACTGTAACTGACGCTGAGGCTCGAAAGCGTGGGGAGCGAACA
>WK7.329
TGAGGAATATTGGTCAATGGACGAGAGTCTGAACCAGCCAAGTAGCGTGCAGGATGACGGCCCTATGGGTTGTAAACTGCTTTTATGTGGGAATAAATAAGATTACGTGTAATCTGTTGCATGTACCACATGAATAAGGACCGGCTAATTCCGTGCCAGCAGCCGCGGTAATACGGAAGGTCCAGGCGTTATCCGGATTTATTGGGTTTAAAGGGAGCGTAGGCGGTCTGTTAAGCGTGTTGTGAAATGTAACGGCTCAACCGTTGACTTGCAGCGCGAACTGGCAGTCTTGAGTGCGCAGGAAGTAGGCGGAATTCGTGGTGTAGCGGTGAAATGCTTAGATATCACGAAGAACTCCGATTGCGAAGGCAGCTTACTGTAGCGTAACTGACGCTGAAGCTCGAAAGTGCGGGTATCGAACA
>WK7.330
TGGGGAATATTGGGCAATGGGCGAAAGCCTGACCCAGCAACGCCGCGTGAAGGAAGAAGGCCTTCGGGTTGTAAACTTCTTTTAAGAGGGACGAAGAAGTGACGGTACCTCTTGAATAAGCCACGGCTAACTACGTGCCAGCAGCCGCGGTAATACGTAGGTGGCGAGCGTTATCCGGATTTACTGGGTGTAAAGGGCGCGTAGGCGGGAATGCAAGTCAGATGTGAAATCCAAGGGCTCAACCCTTGAACTGCATTTGAAACTGTATTTCTTGAGTGTCGGAGAGGTTGACGGAATTCCTAGTGTAGCGGTGAAATGCGTAGATATTAGGAGGAACACCAGTGGCGAAGGCGGTCAACTGGACGATAACTGACGCTGAGGCGCGAAAGCGTGGGGAGCAAACA
>WK7.331
TGGGGAATATTGCACAATGGGGGAAACCCTGATGCAGCAACGCCGCGTGAGTGATGACGGCCTTCGGGTTGTAAAGCTCTGTCTTCAGGGACGATAATGACGGTACCTGAGGAGGAAGCCACGGCTAACTACGTGCCAGCAGCCGCGGTAATACGTAGGTGGCGAGCGTTGTCCGGATTTACTGGGCGTAAAGGGAGCGTAGGCGGATTTTTAAGTGAGATGTGAAATACTCGGGCTTAACCTGAGTGCTGCATTTCAAACTGGAAGTCTAGAGTGCAGGAGAGGAGAAGGGAATTCCTAGTGTAGCGGTGAAATGCGTAGAGATTAGGAAGAACACCAGTGGCGAAGGCGCTTCTCTGGACTGTAACTGACGCTGAGGCTCGAAAGCGTGGGGAGCAAACA
>WK7.332
TAGGGAATCTTCCACAATGGGCGCAAGCCTGATGGAGCAACACCGCGTGAGTGAAGAAGGGTTTCGGCTCGTAAAGCTCTGTTGTTGGAGAAGAACGTGCGTGAGAGTAACTGTTCACGCAGTGACGGTATCCAACCAGAAAGTCACGGCTAACTACGTGCCAGCAGCCGCGGTAATACGTAGGTGGCAAGCGTTATCCGGATTTATTGGGCGTAAAGCGAGCGCAGGCGGTCGCTTAGGTCTGATGTGAAAGCCTTCGGCTTAACCGAAGAAGTGCATCGGAAACCGGGCGACTTGAGTGCAGAAGAGGACAGTGGAACTCCATGTGTAGCGGTGGAATGCGTAGATATATGGAAGAACACCAGTGGCGAAGGCGGCTGTCTGGTCTGCAACTGACGCTGAGGCTCGAAAGCATGGGTAGCGAACA
>WK7.333
TGGGGAATATTGCACAATGGGCGAAAGCCTGATGCAGCAACGCCGCGTGAGCGATGAAGGCCTTCGGGTCGTAAAGCTCTGTCCTCAAGGAAGATAATGACGGTACTTGAGGAGGAAGCCCCGGCTAACTACGTGCCAGCAGCCGCGGTAATACGTAGGGGGCTAGCGTTATCCGGATTTACTGGGCGTAAAGGGTGCGTAGGTGGTTTCTTAAGTCAGGAGTGAAAGGCTACGGCTCAACCGTAGTAAGCTCTTGAAACTGGGAAACTTGAGTGCAGGAGAGGAAAGTGGAATTCCTAGTGTAGCGGTGAAATGCGTAGATATTAGGAGGAACACCAGTAGCGAAGGCGGCTTTCTGGACTGTAACTGACACTGAGGCACGAAAGCGTGGGGAGCAAACA
>WK7.334
TGGGGAATATTGCACAATGGGGGAAACCCTGATGCAGCAACGCCGCGTGAAGGATGAAGGCCTTTGGGTCGTAAACTTCTGTCCTTGGGGAAGATAATGACGGTACCCTTGGAGGAAGCCCCGGCTAACTACGTGCCAGCAGCCGCGGTAATACGTAGGGGGCAAGCGTTATCCGGAATTATTGGGCGTAAAGAGTGCGTAGGCGGTTTTTTAAGCGCGGGGTGAAAGGCAATGGCTTAACCATTGTTAGCCCTGCGAACTGGGAGACTTGAGTGCAGGAGAGGAAAGCGGAATTCCTAGTGTAGCGGTGAAATGCGTAGATATTAGGAGGAACACCAGTGGCGAAGGCGGCTTTCTGGACTGTAACTGACGCTGAGGCACGAAAGTGTGGGGAGCAAACA
>WK7.335
TGGGGAATATTGCACAATGGGGGAAACCCTGATGCAGCAACGCCGCGTGAGTGATGACGGCCTTCGGGTTGTAAAGCTCTGTCTTCAGGGACGATAATGACGGTACCTGAGGAGGAAGCCACGGCTAACTACGTGCCAGCAGCCGCGGTAATACGTAGGTGGCGAGCGTTGTCCGGATTTACTGGGCGTAAAGGGAGCGTAGGCGGATTTTTAAGTGAGATGTGAAATACTCGGGCTTAACCTGAGTGCTGCATTTCAAACTGGAAGTCTAGAGTGCAGGAGAGGAGAAGGGAATTCCTAGTGTAGCGGTGAAATGCGTAGAGATTAGGAAGAACACCAGTGGCGAAGGCGCTTCTCTGGACTGTAACTGACGCTGAGGCTCGAAAGCGTGGGGAGCAAACA
>WK7.336
TAGGGAATCTTCCACAATGGGCGCAAGCCTGATGGAGCAACACCGCGTGAGTGAAGAAGGGTTTCGGCTCGTAAAGCTCTGTTGTTGGAGAAGAACGTGCGTGAGAGTAACTGTTCACGCAGTGACGGTATCCAACCAGAAAGTCACGGCTAACTACGTGCCAGCAGCCGCGGTAATACGTAGGTGGCAAGCGTTATCCGGATTTATTGGGCGTAAAGCGAGCGCAGGCGGTTGCTTAGGTCTGATGTGAAAGCCTTCGGCTTAACCGAAGAAGTGCATCGGAAACCGGGCGACTTGAGTGCAGAAGAGGACAGTGGAACTCCATGTGTAGCGGTGGAATGCGTAGATATATGGAAGAACACCAGTGGCGAAGGCGGCTGTCTGGTCTGCAACTGACGCTGAGGCTCGAAAGCATGGGTAGCGAACA
>WK7.337
TGGGGAATATTGCACAATGGGCGAAAGCCTGATGCAGCAACGCCGCGTGGGTGATGAAGGTTTTCGGATCGTAAAGCCCTGTCTTTTGGGACGATAATGACGGTACCAAAGGAGGAAGCCACGGCTAACTACGTGCCAGCAGCCGCGGTAATACGTAGGTGGCAAGCGTTGTCCGGATTTACTGGGCGTAAAGGGAGCGTAGGCGGACCTTTAAGTGAGATGTGAAATACCCGAGCTCAACTTGGGTGCTGCATTTCAAACTGGAGGTCTAGAGTGTCGGAGAGGTAAGTGGAATTCCTAGTGTAGCGGGGAAATGCGTAGAGATTAGGAAGAACCCCGGTGGCGAAGGCGACTTACTGGACGATAACTGACGCTGAGGCTCGAAAGCGTGGGGAGCAAACA
>WK7.338
TGGGGAATATTGGACAATGGGGGAAACCCTGATCCAGCGACGCCGCGTGAGTGAAGAAGTATTTCGGTATGTAAAGCTCTATCAGCAAGGAAGAAAATGACGGTACTTGACTAAGAAGCCCCGGCTAACTACGTGCCAGCAGCCGCGGTAATACGTAGGGGGCAAGCGTTATCCGGATTTACTGGGTGTAAAGGGAGCGTAGACGGCAAAGCAAGTCTGAAGTGAAAGCCCCGGGCTCAACCCGGGAACTGCTTTGGAAACTGTTTAGCTAGAGTGCAGGAGAGGTAAGTGGAATTCCTAGTGTAGCGGTGAAATGCGTAGATATTAGGAGGAACACCAGTGGCGAAGGCGGCTTACTGGACTGTAACTGACGTTGAGGCTCGAAAGCGTGGGGAGCAAACA
>WK7.339
TGGGGAATATTGGGCAATGGGCGAAAGCCTGACCCAGCAACGCCGCGTGGAGGAAGAAGGTTTTCGGATCGTAAACTCCTGTCCTCAGGGAAGAGAAGGAGACGGTACCTGAGGAGGAAGCCCTGGCTAACTACGTGCCAGCAGCCGCGGTAATACGTAGGGGGCGAGCGTTGTCCGGAATGATTGGGCGTAAAGGGCGCGTAGGCGGCCTGGTAAGTCTGGAGTGAAAGTCCTGCTTTCAAGGTGGGAATTGCTTTGGATACTGTCGGGCTGGAGTGCAGGAGAGGTAAGCGGAATTCCCGGTGTAGCGGTGAAATGCGTAGAGATCGGGAGGAACACCAGTGGCGAAGGCGGATTGCTGGACGACAACTGACGGTGAGGCGCGAAAGCGTGGGGAGCAAACA
>WK7.340
TGGGGAATATTGGGCAATGGGCGAAAGCCTGACCCAGCAACGCCGCGTGAGGGAAGAAGGTTTTCGGATTGTAAACCTCTGTCCTAAGTGACGAAGGAAGTGACGGTAGCTTAGGAGGAAGCCCCGGCTAACTACGTGCCAGCAGCCGCGGTAATACGTAGGGGGCGAGCGTTGTCCGGAATGACTGGGCGTAAAGGGCGTGTAGGCGGCCGATTAAGTATGGAGTGAAATTCCAGCTTTCAAGGTTGGAATTGCTTTGTAGACTGGTTGGCTTGAGTGCGGAAGAGGTAAGTGGAATTCCCGGTGTAGCGGTGAAATGCGTTGAGATCGGGAGGAACACCAGTGGCGAAGGCGGCCTACTGGGCTTTAACTGACGCTGAGGCACGAAAGTGTGGGTAGCAAACA
>WK7.341
TGGGGGATATTGCACAATGGGGGAAACCCTGATGCAGCGACGCCGCGTGAGTGAAGAAGTATTTCGGTATGTAAAGCTCTATCAGCAGGAAAGATAATGACGGTACCTGACTAAGAAGCACCGGCTAACTACGTGCCAGCAGCCGCGGTAATACGTAGGGGGCTAGCGTTATCCGGATTTACTGGGCGTAAAGGGTGCGTAGGTGGTTTCTTAAGTCAGGAGTGAAAGGCTACGGCTCAACCGTAGTAAGCTCTTGAAACTGGGAAACTTGAGTGCAGGAGAGGAAAGTGGAATTCCTAGTGTAGCGGTGAAATGCGTAGAGATCGGGAGGAACACCAGTGGCGAAGGCGGCCTACTGGGCTTTAACTGACGCTGAGGCACGAAAGTGTGGGTAGCAAACA
>WK7.342
TGGGGAATATTGGGCAATGGGCGAAAGCCTGACCCAGCAACGCCGCGTGAGGGAAGAAGGTTTTCGGATTGTAAACCTCTGTCCTAAGGGACGAAGGAAGTGACGGTACCTTAGGAGGAAGCCCCGGCTAACTACGTGCCAGCAGCCGCGGTAATACGTAGGGGGCGAGCGTTGTCCGGAATGACTGGGCGTAAAGGGCGTGTAGGCGGCAGTATAAGTCCGGAGTGAAAGTCCTGCTTTCAAGGTGGGAATTGCTTTGGAGACTGTACAGCTTGAGTGCGGAAGAGGTAAGTGGAATTCCCAGTGTAGCGGTGAAATGCGTAGAGATTGGGAGGAACACCAGTGGCGAAGGCGACTTACTGGGCCGTAACTGACGCTGAGGCGCGAAAGCGTGGGGAGCGAACA
>WK7.343
TGAGGAATATTGGTCAATGGGCGGAAGCCTGAACCAGCCAAGTCGCGTGAGGGATGAAGGTCCTATGGATTGTAAACCTCTTTTGTCGGGGAACAAGAGGCGGCACGCGTGCCGCTGTGAGTGTACCCGAAGAAAAAGCATCGGCTAACTCCGTGCCAGCAGCCGCGGTAATACGGAGGATGCGAGCGTTATCCGGATTTATTGGGTTTAAAGGGTGCGCAGGCGGCGCGTCAAGCCGGTGGTAAAATTGCGGGGCTCAACCCCGTACAGCCATCGGAACTGGCGTGCGTGAGTGGAGAAGAAGTATGCGGAATGCGAGGTGTAGCGGTGAAATGCATAGATATCGCGCAGAACTCCGATTGCGAAGGCAGCGTACTATCCTCCAACTGACGCTGAGGCACGAAAGCGTGGGGATCGAACA
>WK7.344
TGGGGAATATTGCACAATGGGCGAAAGCCTGATGCAGCAACGCCGCGTGAGCGATGAAGGCCTTCGGGTCGTAAAGCTCTGTCCTCAAGGAAGATAATGACGGTACCTGACTAAGAAGCACCGGCTAAATACGTGCCAGCAGCCGCGGTAATACGTATGGTGCAAGCGTTATCCGGATTTACTGGGTGTAAAGGGAGCGCAGACGGCATGGCAAGCCAGATGTGAAAGGTGGGGGCTCAACCCCCAAGCTGCATTTGGAACTGTCAAGCTAGAGTATCGGAGAGGTAAGTGGAATTCCTAGTGTAGCGGTGAAATGCGTAGATATTAGGAGGAACACCAGTGGCGAAGGCGGCTTACTGGACGATAACTGACGTTGAGGCTCGAAAGCGTGGGGAGCAAACA
>WK7.345
TGGGGAATCTTGCGCAATGGGGGCAACCCTGACGCAGCGACGCCGCGTGCGGGACGAAGGCCTTCGGGTCGTAAACCGCTTTCAGCAGGGACGAGGCCGAAAGGTGACGGTACCTGCAGAAGAAGCCCCGGCTAACTACGTGCCAGCAGCCGCGGTAATACGTAGGGGGCAAGCGTTATCCGGATTTACTGGGCGTAAAGGGAGCGTAGGCGGATTTTTAAGTGAGATGTGAAATACTCGGGCTTAACCTGAGTGCTGCATTTCAAACTGGAAGTCTAGAGTGCAGGAGAGGAGAAGGGAATTCCTAGTGTAGCGGTGAAATGCGTAGAGATTAGGAAGAACACCAGTGGCGAAGGCGCTTCTCTGGACTGTAACTGACGCTGAGGCTCGAAAGCGTGGGGAGCAAACA
>WK7.346
TAGGGAATCTTCCACAATGGACGCAAGTCTGATGGAGCAACGCCGCGTGAGTGAAGAAGGTTTTCGGATCGTAAAGCTCTGTTGTTGGTGAAGAAGGAAAGAGGTAGTAACTGGCCTTTATTTGACGGTAATCAACCAGAAAGTCACGGCTAACTACGTGCCAGCAGCCGCGGTAATACGTAGGTGGCAAGCGTTGTCCGGATTTATTGGGCGTAAAGCGAGCGCAGGCGGAAAAATAAGTCTAATGTGAAAGCCCTCGGCTTAACCGAGGAACTGCATCGGAAACTGTTTTTCTTGAGTGCAGAAGAGGAGAGTGGAACTCCATGTGTAGCGGTGGAATGCGTAGATATATGGAAGAACACCAGTGGCGAAGGCGGCTCTCTGGTCTGCAACTGACGCTGAGGCTCGAAAGCATGGGTAGCGAACA
>WK7.347
TGAGGAATATTGGTCAATGGACGGAAGTCTGAACCAGCCAAGTAGCGTGCAGGAAGACGGCCCTATGGGTTGTAAACTGCTTTTATGTGGGAATAAAGTCAGGGACGTGTCCCTGTTTGCATGTACCACAGGAATAAGGACCGGCTAATTCCGTGCCAGCAGCCGCGGTAATACGGAAGGTCCGGGCGTTATCCGGATTTATTGGGTTTAAAGGGAGCGTAGGCCGGAGGGTAAGCGTGTTGTGAAATGCAGTTGCTCAACATCTGCACTGCAGCGCGAACTGTTCTCCTTGAGTGCGCAGGAAGTAGGCGGAATTCGTCGTGTAGCGGTGAAATGCTTAGATATGACGAAGAACTCCGATTGGGAAGCCAGCTTACTGTAGCGCCACTGACGCTGATGCTCGAAAGTGCGGGTATCGAACA
>WK7.348
TGAGGAATATTGGTCAATGGGCGCAGGCCTGAACCAGCCAAGTCGCGTGAGGGAGGACGGTCCTACGGATTGTAAACCTCTTTTGTCGGGGAGTAACGTGCGGGACGCGTCCCGTATTGAGAGTACCCGAAGAAAAAGCATCGGCTAACTCCGTGCCAGCAGCCGCGGTAATACGGAGGATGCGAGCGTTATCCGGATTTATTGGGTTTAAAGGGTGCGCAGGCGGCGCGCCAAGTCAGCGGTCAAAGTTCCGGGCTCAACCCGGTGTCGCCGTTGAAACTGGCGTGCTCGAGTGCGTGCGAGGAAGGCGGAATGCGTTGTGTAGCGGTGAAATGCATAGATATGACGCAGAACTCCGATTGCGAAGGCAGCTTTCCAGCGCGCTACTGACGCTGAGGCACGAAAGCGTGGGGATCGAACA
>WK7.349
TAGGGAATCTTCCACAATGGCCGCAAGTCTGATGGAGCAACGCCGCGTGAGTGAAGAAGGTTTTCGGATCGTAAAGCTCTGTTGTTGGTGAAGAAGGATAGAGGTAGTAACTGGCCTTTATTTGACGGTAATCAACCAGAAAGTCACGGCTAACTACGTGCCAGCAGCCGCGGTAATACGTAGGTGGCAAGCGTTGTCCGGATTTATTGGGCGTAAAGCGAGCGCAGGCGGAAAAATAAGTCTAATGTGAAAGCCCTCGGCTTAACCGAGGAACTGCATCGGAAACTGTTTTTCTTGAGTGCAGAAGAGGAGAGTGGAACTCCATGTGTAGCGGTGGAATGCGTAGATATATGGAAGAACACCAGTGGCGAAGGCGGCTCTCTGGTCTGCAACTGACGCTGAGGCTCGAAAGCATGGGTAGCGAACA
>WK7.350
TGAGGAATATTGGTCAATGGGCGGTAGCCTGAACCAGCCAAGTCGCGTGAGGGACGACGGCCCTACGGGTTGTAAACCTCTTTTACAAGGGAATAAAGATGGGGTCGAGACCCCAGTTGCATGTACCTTGTGAATAAGCATCGGCTAACTCCGTGCCAGCAGCCGCGGTAATACGGAGGATGCGAGCGTTATCCGGATTTATTGGGTTTAAAGGGTGCGCAGGCGGCGCGCCAAGTCAGCGGTCAAAGTTCCGGGCTCAACCCGGTGTCGCCGTTGAAACTGGCGTGCTCGAGTGCGTGCGAGGAAGGCGGAATGCGTTGTGTAGCGGTGAAATGCATAGATATGACGCAGAACTCCGATTGCGAAGGCAGCTTTCCAGCGCGCTACTGACGCTGAGGCACGAAAGCGTGGGGATCGAACA
>WK7.351
TGGGGAATATTGCACAATGGGGGAAACCCTGATGCAGCAACGCCGCGTGAGTGATGACGGCCTTCGGGTTGTAAAGCTCTGTCTTCAGGGACGATAATGACGGTACCTGAGGAGGAAGCCACGGCTAACTACGTGCCAGCAGCCGCGGTAATACGTAGGTGGCGAGCGTTGTCCGGATTTACTGGGCGTAAAGGGAGCGTAGGCGGATTTTTAAGTGAGATGTGAAATACTCGGGCTTAACCTGAGTGCTGCATTTCAAACTGGAAGTCTAGAGTGCAGGAGAGGAGAAGGGAATTCCTAGTGTAGCGGTGAAATGCGTAGAGATTAGGAAGAACACCAGTGGCGAAGGCGCCTTTCTGGACTGTAACTGACACTGAGGCTCGAAAGCGTGGGGAGCAAACA
>WK7.352
TAGGGAATCTTCCACAATGGACGCAAGTCTGATGGAGCAACGCCGCGTGAGTGAAGAAGGTTTTCGGATCGTAAAGCTCTGTTGTTGGTGAAGAAGGATAGAGGTAGTAACTGGCCTTTATTTGACGGTAATCAACCAGAAAGTCACGGCTAACTACGTGCCAGCAGCCGCGGTAATACGTAGGTGGCAAGCGTTGTCCGGATTTATTGGGCGTAAAGCGAGCGCAGGCGGAAAAATAAGTCTAATGTGAAAGCCCTCGGCTTAACCGAGGAACTGCATCGGAAACTGTTTTTCTTGAGTGCAGAAGAGGAGAGTGGAACTCCATGTGTAGCGGTGGAATGCGTAGATATATGGAAGAACACCAGTGGCGAAGGCGGCTCTCTGGTCTGCAACTGACGCTGAGGCTCGAAAGCATGGGTAGCGAACA
>WK7.353
TGGGGAATATTGCACAATGGGGGAAACCCTGATGCAGCAACGCCGCGTGAGTGATGACGGCCTTCGGGTTGTAAAGCTCTGTCTTCAGGGACGATAATGACGGTACCTGAGGAGGAAGCCACGGCTAACTACGTGCCAGCAGCCGCGGTAATACGTAGGTGGCGAGCGTTGTCCGGATTTACTGGGCGTAAAGGGAGCGTAGGCGGATTTTTAAGTGAGATGTGAAATACTCAGGCTTAACCTGAGTGCTGCATTTCAAACTGGAAGTCTAGAGTGCAGGAGAGGAGAAGGGAATTCCTAGTGTAGCGGTGAAATGCGTAGAGATTAGGAAGAACACCAGTGGCGAAGGCGCTTCTCTGGACTGTAACTGACGCTGAGGCTCGAAAGCGTGGGGAGCAAACA
>WK7.354
TGGGGAATATTGCACAATGGGGGAAACCCTGATGCAGCAACGCCGCGTGAGTGATGACGGCCTTCGGGTTGTAAAGCTCTGTCTTCAGGGACGATAATGACGGTACCTGAGGAGGAAGCCACGGCTAACTACGTGCCAGCAGCCGCGGTAATACGTAGGTGGCGAGCGTTGTCCGGATTTACTGGGCGTAAAGGGAGCGTAGGCGGATTTTTAAGTGAGATGTGAAATACTCGGGCTTAACCTGAGTGCTGCATTTCAAACTGGAAGTCTAGAGTGCAGGAGAGGAGAAGGGAATTCCTAGTGTAGCGGTGAAATGCGTAGAGATTAGGAAGAACACCAGTGGCGAAGGCGCTTCTCTGGACTGTAACTGACGCTGAGGCTCGAAAGCGTGGGGAGCAAACA
>WK7.355
TGGGGAATATTGGGCAATGGGCGCAAGCCTGACCCAGCAACGCCGCGTGAAGGAAGAAGGCTTTCGGGTTGTAAACTTCTTTTGTCAGGGACGAGGAGAAGACGGTACCTGACGAATAAGCCACGGCTAACTACGTGCCAGCAGCCGCGGTAATACGTAGGTGGCAAGCGTTGTCCGGATTTACTGGGTGTAAAGGGCGTGTAGCCGGGTCGGCAAGTCAGATGTGAAATCCACGGGCTTAACTCGTGAACTGCATTTGAAACTGTTGATCTTGAGTATCGGAGAGGCAATCGGAATTCCTAGTGTAGCGGTGAAATGCGTAGATATTAGGAGGAACACCAGTGGCGAAGGCGGATTGCTGGACGACAACTGACGGTGAGGCGCTAAAGCGTGGGGAGCAAACA
>WK7.356
TAAGGAATTTTCGGCAATGGGGGCAACCCTGACCGAGCAACGCCGCGTGAGTGATGAAGGTCTTCGGATCGTAAAACTCTGTTGTAAAGGAAGAATGTCATATATAGGAAATGATATATGAGTGACGGTACTTTACTAGAAAGTCACGGCTAACTACGTGCCAGCAGCCGCGGTAATACGTAGGTGGCAAGCGTTGTCCGGATTTATTGGGCGTAAAGCGAGCGCAGGCGGAAAAATAAGTCTAATGTGAAAGCCCTCGGCTTAACCGAGGAACTGCATCGGAAACTGTTTTTCTTGAGTGCAGAAGAGGAGAGTGGAACTCCATGTGTAGCGGTGGAATGCGTAGATATATGGAAGAACACCAGTGGCGAAGGCGGCTCTCTGGTCTGCAACTGACGCTGAGGCTCGAAAGCATGGGTAGCGAACA
>WK7.357
TGGGGAATATTGGGCAATGGGCGAAAGCCTGACCCAGCAACGCCGCGTGAAGGAAGAAGGTCTTCGGATTGTAAACTTCTTTTATCAGGGACGAAGATAGTGACGGTACCTGATGAATAAGCCACGGCTAACTACGTGCCAGCAGCTGCGGTAATACGTAGGTGGCAAGCGTTATCCGGATTTACTGGGTGTAAAGGGCGCGTAGGCGGGGATACAAGTCAGATGTGAAATCTATGGGCTTAACCCATAAACTGCATTTGAAACTGTATCTCTTGAGTGTCGGAGAGGTAGACGGAATTCCTAGTGTAGCGGTGAAATGCGTAGATATTAGGAGGAACACCAGTGGCGAAGGCGGTCTACTGGACGATAACTGACGCTGAGGCGCGAAAGCGTGGGGAGCAAACA
>WK7.358
TAAGGAATTTTCGGCAATGGGGGCAACCCTGATCGAGCAACGCCGCGTGAGTGATGAAGGTCTTCGGATCGTAAAACTCTGTTGTAAAGGAAGAATGTCATATATAGGAAATGATATATGAGTGACGGTACTTTACTAGAAAGTCACGGCTTACTACGTGCCAGCAGCCGCGGTAATACGTAGGTGGCAAGCGTTATCCGGATTTATTGGGCGTAAAGGGTGCGCAGGCGGTCTGTTAAGTTTGGTGTGAAAGCGTGGGGCTCAACCCCATACAGCATCGAATACTGGCAGACTAGAGTGCAGAAGAGGGTAATGGAACTCCATGTGTAGCGGTAAAATGCGTAGATATATGGAAGAACACCAGCGGCGAAGGCGGTTACCTGGTCTGTAACTGACGCTCAGGCACGAAAGCGTGGGGAGCAAATA
>WK7.359
TGAGGAATATTGGTCAATGGGCGCAGGCCTGAACCAGCCAAGTCGCGTGAGGGAGGACGGTCCTACGGATTGTAAACCTCTTTTGTCGGGGAGTAACGTGCGGGACGCGTCCCGTATTGAGAGTACCCGAAGAAAAAGCATCGGCTAACTCCGTGCCAGCAGCCGCGGTAATACGGAGGATGCGAGCGTTATCCGGATTCATTGGGTTTAAAGGGTGCGCAGGCGGGCCTGCAAGCCCGCGGTGAAACCCCGGGGCTCAACCCCGGGCCTGCCGCGGGAACTGCCGGCCTTGAGTCGCGGCGAGGGCTGCGGAACGCGGGGTGTAGCGGTGAAATGCTTAGATACCCCGCAGAACTCCGATTGCGAAGGCAGCAGCCCAGGGGCGTACTGACGCTGAGGCACGAAGGCATGGGGATCGAACA
>WK7.360
TGAGGAATATTGGTCAATGGGCGCAGGCCTGAACCAGCCAAGTCGCGTGAGGGAAGACGGTCCTACGGATTGTAAACCTCTTTTGTCGGGGAGTAACGTGCGGGACGCGTCCCGTATTGAGAGTACCCGAAGAAAAAGCATCGGCTAACTCCGTGCCAGCAGCCGCGGTAATACGGAGGATGCGAGCGTTATCCGGATTTATTGGGTTTAAAGGGTGCGCAGGCGGCGCGCCAAGTCAGCGGTCAAAGTTCCGGGCTCAACCCGGTGTCGCCGTTGAAACTGGCGTGCTCGAGTGCGTGCGAGGAAGGCGGAATGCGTTGTGTAGCGGTGAAATGCATAGATATGACGCAGAACTCCGATTGCGAAGGCAGCTTTCCAGCGCGCTACTGACGCTGAGGCACGAAAGCGTGGGGATCGAACA
>WK7.361
TAGGGAATCTTCCACAATGGACGCAAGTCTGATGGAGCAACGCCGCGTGAGTGAAGAAGGTTTTCGGATCGTAAAGCTCTGTTGTTGGTGAAGAAGGATAGAGGTAGTAACTGGCCTTTATTTGACGGTAATCAACCAGAAAGTCACGGCTAACTACGTGCCAGCAGCCGCGGTAATACGTAGGTGGCAAGCGTTGTCCGGATTTATTGGGCGTAAAGCGAGCGCAGGCGGAAAAATAAGTCTAATGTGAAAGCCCTCGGCTTAACCGAGGAACTGCATCGGAAACTGTTTTTCTTGAGTGCAGAAGAGGAGAGTGGAACTCCATGTGTAGCGGTGGAATGCGTAGATATATGGAAGAACACCAGTGGCGAAGGCGGCTCTCTGGTCTGCAACTGACGCTGAGGCTCGAAAGCATGGGTAGCGAACA
>WK7.362
TGGGGAATATTGCACAATGGGGGAAACCCTGATGCAGCAACGCCGCGTGAGTGATGACGGCCTTCGGGTTGTAAAGCTCTGTCTTCAGGGACGATAATGACGGTACCTGAGGAGGAAGCCACGGCTAACTACGTGCCAGCAGCCGCGGTAATACGTAGGTGGCGAGCGTTGTCCGGATTTACTGGGCGTAAAGGGAGCGTAGGCGGACTTTTAAGTGAGATGTGAAATACCCGGGCTCAACTTGGGTGCTGCATTTCAAACTGGAAGTCTAGAGTGCAGGAGAGGAGAATGGAATTCCTAGTGTAGCGGTGAAATGCGTAGAGATTAGGAAGAACACCAGTGGCGAAGGCGATTCTCTGGACTGTAACTGACGCTGAGGCTCGAAAGCGTGGGGAGCAAACA
>WK7.363
TGGGGAATATTGGGCAATGGGCGCAAGCCTGACCCAGCAACGCCGCGTGAAGGAAGAAGGCTTTCGGGTCGTAAACTTTTGTCTGGAGGGACGATAGTGACGGTACCTCCGGAGGAAGCCACGGCTAACTACGTGCCAGCAGCCGCGGTAATACGTAGGTGGCGAGCGTTGTCCGGATTTACTGGGCGTAAAGGGAGCGTAGGCGGATTTTTAAGTGAGATGTGAAATACTTGGGCTTAACCTGAGTGCTGCATTTCAAACTGGAAGTCTAGAGTGCAGGAGAGGAGAAGGGAATTCCTAGTGTAGCGGTGAAATGCGTAGAGATTAGGAAGAACACCAGTGGCGAAGGCGCTTCTCTGGACTGTAACTGACGCTGAGGCTCGAAAGCGTGGGGAGCAAACA
>WK7.364
TGAGGAATATTGGTCAATGGGCGCAGGCCTGAACCAGCCAAGTCGCGTGAGGGATGACGGTCCTACGGATTGTAAACCTCTTTTGTCGGGGAGTAACGTGCGGGACGCGTCCCGTATTGAGAGTACCCGAAGAAAAAGCATCGGCTAACTCCGTGCCAGCAGCCGCGGTAATACGGAGGATGCGAGCGTTATCCGGATTTATTGGGTTTAAAGGGTGCGCAGGCGGCGCGCCAAGTCAGCGGTCAAAGTTCCGGGCTCAACCCGGTGTCGCCGTTGAAACTGGCGTGCTCGAGTGCGTGCGAGGAAGGCGGAATGCGTTGTGTAGCGGTGAAATGCATAGATATGACGCAGAACTCCGATTGCGAAGGCAGCTTTCCAGCGCGCTACTGACGCTGAGGCACGAAAGCGTGGGGATCGAACA
>WK7.365
TGGGGAATCTTGCGCAATGGAGGAAACTCTGACGCAGCCATGCCGCGTGAGTGATGAAGGCCTTCGGGTTGTAAAGCTCTGTCTAAGGGGAAAAATGATGCGATGTCGAATAGGCATGGCAAGTGATGGTACCCTTAAAGAAAACACCGGCTAACTCCGTGCCAGCAGCCGCGGCAATACGGGGGGTGTAAGCGTTGTTCGGAATTACTGGGCGTAAAGGGCGTGCAGGCGGCCACCGCAAGTTGAATGTGAAATCCCCGGGCTTAACCCGGGAAGTGCGTTCAAGACTGCGGGGCTTGAATACGGGAGAGGATCGTGGAATTCCTGGTGTAGAGGTGAAATTCGTAGATATCAGGAGGAACACTCGTGGCGAAGGCGACGGTCTGGACCGATATTGACGCTGAGACGCGAAAGCGTGGGTAGCAAACA
>WK7.366
TGGGGAATATTGCACAATGGGGGAAACCCTGATGCAGCAACGCCGCGTGAGTGATGACGGCCTTCGGGTTGTAAAGCTCTGTCTTCAGGGACGATAATGACGGTACCTGAGGAGGAAGCCACGGCTAACTACGTGCCAGCAGCCGCGGTAATACGTAGGTGGCGAGCGTTGTCCGGATTTACTGGGCGTAAAGGGAGCGTAGGCGGATTTTTAAGTGAGATGTGAAATACTCGGGCTTAACCTGAGTGCTGCATTTCAAACTGGAAGTCTAGAGTGCAGGAGAGGAGAAGGGAATTCCTAGTGTAGCGGTGAAATGCGTAGAGATTAGGAAGAACACCAGTGGCGAAGGCGCTTCTCTGGACTGTAACTGACGCTGAGGCTCGAAAGCGTGGGGAGCAAACA
>WK7.367
TGGGGAATCTTGCGCAATGGGGGCAACCCTGACGCAGCAACGCCGCGTGCGGGAAGACGGCCTTCGGGTTGTAAACCGCTTTCAGCGGGGACGATTATGACGGTACCCGCAGAAGAAGCTCCGGCTAACTACGTGCCAGCAGCCGCGGTAATACGTAGGGAGCGAGCGTTATCCGGATTCATTGGGCGTAAAGCGCGCGTAGGCGGATGCCTAAGCGGGACCTCTAACCCGGGGGCTCAACCCCCGGCCGGGTCCCGAACTGGGCGTCTCGAGTGCGGTAGGGGCAGGTGGAATTCCATGTGTAGCGGTGGAATGCGCAGATATATGGAAGAACACCGACGGCGAAGGCAGCCTGCTGGGCCGACACTGACGCTGAGGTGCGAAAGCGCGGGGAGCGAACA
>WK7.368
TAGGGAATCTTCCACAATGGACGCAAGTCTGATGGAGCAACGCCGCGTGAGTGAAGAAGGTTTTCGGATCGTAAAGCTCTGTTGTTGGTGAAGAAGGATAGAGGTAGTAACTGGCCTTTATTTGACGGTAATCAACCAGAAAGTCACGGCTAACTACGTGCCAGCAGCCGCGGTAATACGTAGGTGGCAAGCGTTGTCCGGATTTATTGGGCGTAAAGCGAGCGCAGGCGGAAAAATAAGTCTAATGTGAAAGCCCTCGGCTTAACCGAGGAACTGCATCGGAAACTGTTTTTCTTGAGTGCAGAAGAGGAGAGTGGAACTCCATGTGTAGCGGTGGAATGCGTAGATATATGGAAGAACACCAGTGGCGAAGGCGGCTCTCTGGTCTGCAACTGACGCTGAGGCTCGAAAGCATGGGTAGCGAACA
>WK7.369
TGGGGAATATTGCACAATGGGCGAAAGCCTGATGCAGCAACGCCGCGTGAGCGATGAAGGCCTTCGGGTCGTAAAGCTCTGTCCTCAAGGAAGATAATGACGGTACTTGAGGAGGAAGCCCCGGCTAACTACGTGCCAGCAGCCGCGGTAATACGTAGGGGGCTAGCGTTATCCGGATTTACTGGGCGTAAAGGGTGCGTAGGTGGTTTCTTAAGTCAGGAGTGAAAGGCTACGGCTCAACCGTAGTAAGCTCTTGAAACTGGGAAACTTGAGTGCAGGAGAGGAAAGTGGAATTCCTAGTGTAGCGGTGAAATGCGTAGAGATTGGGAAGAACACCAGTGGCGAAGGCGACTTACTGGGCTGTAACTGACGCTGAGGCGCGAAAGCGTGGGGAGCAAACA
>WK7.370
TGGGGAATATTGGACAATGGGGGAAACCCTGATCCAGCGACGCCGCGTGAGTGAAGAAGTATTTCGGTATGTAAAGCTCTATCAGCAAGGAAGAAAATGACGGTACTTGACTAAGAAGCCCCGGCTAACTACGTGCCAGCAGCCGCGGTAATACGTAGGGGGCAAGCGTTATCCGGATTTACTGGGTGTAAAGGGAGCGCAGACGGCATGGCAAGCCAGATGTGAAAGGTGGGGGCTCAACCCCCAAGCTGCATTTGGAACTGTCAAGCTAGAGTATCGGAGAGGTAAGTGGAATTCCTAGTGTAGCGGTGAAATGCGTAGATATTAGGAGGAACACCAGTGGCGAAGGCGGCTTACTGGACGATAACTGACGTTGAGGCTCGAAAGCGTGGGGAGCAAACA
>WK7.371
TGGGGAATATTGGGCAATGGGCGAAAGCCTGACCCAGCAACGCCGCGTGGAGGAAGAAGGTTTTCGGATTGTAAACTCCTGTCCTCAGGGAAGAGAAGGAGACGGTACCTGAGGAGGAAGCCCCGGCTAACTACGTGCCAGCAGCCGCGGTAATACGTAGGGGGCAAGCGTTGTCCGGAATGATTGGGCGTAAAGGGCGCGTAGGCGGCCCGGTAAGTCTGGAGTGAAAGTCCTGGCTTCAAGTTGGGAATTGCTTTGGATACTGTCGGGCTTGAGTGCAGGAGAGGTTAGTGGAATTCCCAGTGTAGCGGTGAAATGCGTAGATATTAGGAGGAACACCAGTGGCGAAGGCGGTCTACTGGACGATAACTGACGCTGAGGCGCGAAAGCGTGGGGAGCAAACA
>WK7.372
TGGGGAATATTGCACAATGGGGGAAACCCTGATGCAGCGACGCCGCGTGAGCGATGAAGTATTTCGGTATGTAAAGCTCTATCAGCAGGGAAGAAAAATGACGGTACCTGACTAAGAAGCACCGGCTAAATACGTGCCAGCAGCCGCGGTAATACGTATGGTGCAAGCGTTATCCGGATTTACTGGGTGTAAAGGGAGCGCAGGCGGTGCGGCAAGTCTGATGTGAAAGCCCGGGGCTCAACCCCGGTACTGCATTGGAAACTGTCGTACTAGAGTGTCGGAGGGGTAAGTGGAATTCCTAGTGTAGCGGTGAAATGCATAGATATGACGCAGAACTCCGATTGCGAAGGCAGCTTTCCAGCGCGCTACTGACGCTGAGGCACGAAAGCGTGGGGATCGAACA
>WK7.373
TGAGGAATATTGGTCAATGGGCGCAGGCCTGAACCAGCCAAGTCGCGTGAGGGAAGACGGTCCTACGGATTGTAAACCTCTTTTGTCGGGGAGTAACGTGCGGGACGCGTCCCGTATTGAGAGTACCCGAAGAAAAAGCATCGGCTAACTCCGTGCCAGCAGCCGCGGTAATACGGAGGATGCGAGCGTTATCCGGATTTATTGGGTTTAAAGGGTGCGCAGGCGGCGCGCCAAGTCAGCGGTCAAAGTTCCGGGCTCAACCCGGTGTCGCCGTTGAAACTGGCGTGCTCGAGTGCGTGCGAGGAAGGCGGAATGCGTTGTGTAGCGGTGAAATGCATAGATATGACGCAGAACTCCGATTGCGAAGGCAGCTTTCCAGCGCGCTACTGACGCTGAGGCACGAAAGCGTGGGGATCGAACA
>WK7.374
TGGGGGATATTGCACAATGGGGGAAACCCTGATGCAGCGACGCCGCGTGAGTGAAGAAGTATTTCGGTATGTAAAGCTCTATCAGCAGGAAAGATAATGACGGTACCTGACTAAGAAGCACCGGCTAAATACGTGCCAGCAGCCGCGGTAATACGTATGGTGCAAGCGTTATCCGGATTTACTGGGTGTAAAGGGAGCGCAGACGGCATGGCAAGCCAGATGTGAAAGGTGGGGGCTCAACCCCCAAGCTGCATTTGGAACTGTCAAGCTAGAGTATCGGAGAGGTAAGTGGAATTCCTAGTGTAGCGGTGAAATGCGTAGATATTAGGAGGAACACCAGTGGCGAAGGCGGCTTACTGGACGATAACTGACGTTGAGGCTCGAAAGCGTGGGGAGCAAACA
>WK7.375
TGAGGAATATTGGTCAATGGGCGAGAGCCTGAACCAGCCAAGTAGCGTGCAGGATGACGGCCCTATGGGTTGTAAACTGCTTTTATGCGGGGATAAAGTGAGGGATGCGTCCCTTTTTGCAGGTACCGCATGAATAAGGACCGGCTAATTCCGTGCCAGCAGCCGCGGTAATACGGAAGGTCCGGGCGTTATCCGGATTTATTGGGTTTAAAGGGAGCGTAGGCCGGCTTTTAAGCGTGTTGTGAAATGCCGCGGCTCAACCGTGGCACTGCAGCGCGAACTGGAGGCCTTGAGTGCGCAGGAGGTAGGCGGAATTCGTGGTGTAGCGGTGAAATGCTTAGATATCACGAAGAACTCCGATTGCGAAGGCAGCTTACCGTAGCGTTACTGACGCTGAAGCTCGAAAGTGCGGGTATCGAACA
>WK7.376
TGGGGAATATTGGACAATGGGGGAAACCCTGATCCAGCGACGCCGCGTGAGTGAAGAAGTATTTCGGTATGTAAAGCTCTATCAGCAAGGAAGAAAATGACGGTACTTGACTAAGAAGCCCCGGCTAACTACGTGCCAGCAGCCGCGGTAATACGTAGGGGGCAAGCGTTATCCGGATTTACTGGGTGTAAAGGGAGCGTAGACGGCAAAGCAAGTCTGAAGTGAAAGCCCCGGGCTCAACCCGGGAACTGCTTTGGAAACTGTTTAGCTAGAGTGCAGGAGAGGTAAGTGGAATTCCTAGTGTAGCGGTGAAATGCGTAGATATTAGGAGGAACACCAGTGGCGAAGGCGGCTTACTGGACTGTAACTGACGTTGAGGCTCGAAAGCGTGGGGAGCAAACA
>WK7.377
TGGGGAATATTGGACAATGGGGGAAACCCTGATCCAGCGACGCCGCGTGAGTGAAGAAGTATTTCGGTATGTAAAGCTCTATCAGCAAGGAAGAAAATGACGGTACTTGACTAAGAAGCCCCGGCTAACTACGTGCCAGCAGCCGCGGTAATACGTAGGGGGCAAGCGTTATCCGGATTTACTGGGTGTAAAGGGAGCGTAGACGGCAAAGCAAGTCTGAAGTGAAAGCCCCGGGCTCAACCCGGGAACTGCTTTGGAAACTGTTTAGCTAGAGTGCAGGAGAGGTAAGTGGAATTCCTAGTGTAGCGGTGAAATGCGTAGATATTAGGAGGAACACCAGTGGCGAAGGCGGCTTACTGGACTGTAACTGACGTTGAGGCTCGAAAGCGTGGGGAGCAAACA
>WK7.378
TTAGGAATATTCGGCAATGGGCGAAAGCCTGACCGAGCAATGCCGCGTGTGAGATGAAGGTCCTTTGGATTGTAAATCACTTTTATTTGGGAAGAACAGTAAGCATAGGAAATGATGCTTACTTGACGGTACCTTTTGAATAAGCCCCGGCTAACTACGTGCCAGCAGCCGCGGTAATACGTAGGGGGCGAGCGTTATCCGGATTTATTGGGCGTAAAGCGTGTGTAGGCGGTTTGTTAAGTCTGAGATGAAAGGCTATGGCTCAACCATAGTTTGTTTCAGAAACTGGTAGACTAGAGTGCAGTAGAGGCAAATGGAATTCATAGTGTAGCGGTGGAATGCGTAGATATTATGAGGAACATCAGTGGCGAAGGCGATTTGCTGGGCTGTTACTGACGCTGAGACACGAAAGCGTGGGGAGCAAATA
>WK7.379
TGGGGAATATTGCACAATGGGCGAAAGCCTGATGCAGCAACGCCGCGTGAGCGATGAAGGCCTTCGGGTCGTAAAGCTCTGTCCTCAAGGAAGATAATGACGGTACTTGAGGAGGAAGCCCCGGCTAACTACGTGCCAGCAGCCGCGGTAATACGTAGGGGGCTAGCGTTATCCGGATTTACTGGGCGTAAAGGGTGCGTAGGTGGTTTCTTAAGTCAGGAGTGAAAGGCTACGGCTCAACCGTAGTAAGCTCTTGAAACTGGGAAACTTGAGTGCAGGAGAGGAAAGTGGAATTCCTAGTGTAGCGGTGAAATGCGTAGATATTAGGAGGAACACCAGTAGCGAAGGCGGCTTTCTGGACTGTAACTGACACTGAGGCATGAAAGCGTGGGGAGCAAACA
>WK7.380
TGGGGAATATTGGACAATGGGGGAAACCCTGATCCAGCGACGCCGCGTGAGTGAAGAAGTATTTCGGTATGTAAAGCTCTATCAGCAAGGAAGAAAATGACGGTACTTGACTAAGAAGCCCCGGCTAACTACGTGCCAGCAGCCGCGGTAATACGTAGGGGGCAAGCGTTATCCGGATTTACTGGGTGTAAAGGGAGCGTAGACGGCAAAGCAAGTCTGAAGTGAAAGCCCCGGGCTCAACCCGGGAACTGCTTTGGAAACTGTACAGCTTGAGTGCGGAAGAGGTAAGTGGAATTCCCAGTGTAGCGGTGAAATGCGTAGAGATTGGGAGGAACACCAGTGGCGAAGGCGACTTACTGGGCCGTAACTGACGCTGAGGCGCGAAAGCGTGGGGAGCGAACA
>WK7.381
TAGGGAATCTTCCACAATGGACGAAAGTCTGATGGAGCAACGCCGCGTGAGTGAAGAAGGGTTTCGGCTCGTAAAGCTCTGTTGGTAGTGAAGAAAGATAGAGGTAGTAACTGGCCTTTATTTGACGGTAATTACTTAGAAAGTCACGGCTAACTACGTGCCAGCAGCCGCGGTAACACGTAAGTTGCGAGCGTTGTTCGGAATTATTGGGCGTAAAGGGCATGTAGGCGGTTTTGCAAGCTTGATGTGAAAGGCAGGAGCTTAACTCCTGGACTGCGTTGAGAACTGCATGACTGGAGTCACTGAGGGGCAATCAGAATTCCTGGTGTAGGGGTGAAATCTGTAGATATCAGGAAGAATACCAATGGCGAAGGCAGGTTACCAGCAGATGACTGACGCTGAGGTGCGAAGGTGCGGGGAGCAAACA
>WK7.382
TGGGGAATCTTGCGCAATGGGGGCAACCCTGACGCAGCAACGCCGCGTGCGGGAAGACGGCCTTCGGGTTGTAAACCGCTTTCAGCGGGGACGATTATGACGGTACCCGCAGAAGAAGCTCCGGCTAACTACGTGCCAGCAGCCGCGGTAATACGGAGGGTGCAAGCGTTGTCCGGAATCATTGGGCGTAAAGAGTTCGTAGGTGGTTTGTTAAGTTTGGTGTTAAATGCAGGGGCTCAACCTCTGTTCGGCATCGGATACTGGCAGACTAGAATGCGGTAGAGGTAAAGGGAATTCCTGGTGTAGCGGTGAAATGCGTAGATATCAGGAGGAACATCGGTGGCGTAAGCGCTTTACTGGGCCGTAATTGACACTGAGGAACGAAAGCCAGGGTAGCAAAT
>WK7.383
TGAGGAATATTGGTCAATGGGCGCAGGCCTGAACCAGCCAAGTCGCGTGAGGGAGGACGGCCCTACGGGTTGTAAACTGCTTTTATGAAGGAATAAAGTCACCCACGTGTGGGTGTTTGCATGTACTTTATGAATAAGGACCGGCTAATTCCGTGCCAGCAGCCGCGGTAATACGTATGGTGCAAGCGTTATCCGGATTTACTGGGTGTAAAGGGAGCGTAGGCGGTTTTATAAGTCTGATGTGAAATATATGGGCTCAACCCGTAGGCTGCATTCTGAACTGGAACTCTTGAGGGCAGGAGAGGAAAGTGGAATTCCTAGTGTAGCGGTGAAATGCGTAGATATTAGGAGGAACACCAGTGGCGAAGGCGACTTTCTGGACTGTACCTGACGCTGAGGCGCGAAAGCGTGGGGAGCAAACA
>WK7.384
TGGGGAATATTGCACAATGGGCGAAAGCCTGATGCAGCAACGCCGCGTGGGTGATGAAGGTTTTCGGATCGTAAAGCCCTGTCTTTTGGGACGATAATGACGGTACCAAAGGAGGAAGCCACGGCTAACTACGTGCCAGCAGCCGCGGTAATACGTAGGTGGCAAGCGTTGTCCGGATTTACTGGGTGTAAAGGGCGTGCAGCCGGGCTGACAAGTCAGATGTGAAATCCCGAGGCTTAACCTCGGAACTGCATTTGAAACTGTTGGTCTTGAGTATCGGAGAGGTCATCGGAATTCCTTGTGTAGCGGTGAAATGCGTAGATATAAGGAAGAACACCAGTGGCGAAGGCGGATGACTGGACGACAACTGACGGTGAGGCGCGAAAGCGTGGGGAGCGAACA
>WK7.385
TGGGGAATATTGGGCAATGGGCGCAAGCCTGACCCAGCAACGCCGCGTGAAGGAAGAAGGCTTTCGGGTTGTAAACTTCTTTTAAGAGGGAAGAGCAGAAGACGGTACCTCTAGAATAAGCCACGGCTAACTACGTGCCAGCAGCCGCGGTAATACGTAGGTGGCCAGCGTTGTCCGGATTTACTGGGTGTAAAGGGCGTGCAGCCGGGTCTGCAAGTCAGATGTGAAATCTATGGGCTTAACCCATAAACTGCATTTGAAACTGTATCTCTTGAGTATCGGAGAGGTAATCGGAATTCCTTGTGTAGCGGTGAAATGCGTAGATATAAGGAAGAACACCAGTGGCGAAGGCGGATTACTGGACGACAACTGACGGTGAGGCGCGAAAGCGTGGGGAGCAAACA
>WK7.386
TGGGGAATCTTGCGCAATGGGGGCAACCCTGACGCAGCAACGCCGCGTGCGGGAAGACGGCCTTCGGGTTGTAAACCGCTTTCAGCGGGGACGATTATGACGGTACCCGCAGAAGAAGCTCCGGCTAACTACGTGCCAGCAGCCGCGGTAATACGTAGGGGGCTAGCGTTATCCGGATTTACTGGGCGTAAAGGGTGCGTAGGTGGTTTCTTAAGTCAGGAGTGAAAGGCTACGGCTCAACCGTAGTAAGCTCTTGAAACTGGGAAACTTGAGTGCAGGAGAGGAAAGTGGAATTCCTAGTGTAGCGGTGAAATGCGTAGATATTAGGAGGAACACCAGTAGCGAAGGCGGCTTTCTGGACTGTAACTGACACTGAGGCACGAAAGCGTGGGGAGCAAACA
>WK7.387
TGAGGAATATTGGTCAATGGGCGCAGGCCTGAACCAGCCAAGTCGCGTGAGGGAGGACGGTCCTACGGATTGTAAACCTCTTTTGTCGGGGAGTAACGTGCGGGACGCGTCCCGTATTGAGAGTACCCGAAGAAAAAGCATCGGCTAACTCCGTGCCAGCAGCCGCGGTAATACGGAGGATGCGAGCGTTATCCGGATTTATTGGGTTTAAAGGGTGCGCAGGCGGCGCGCCAAGTCAGCGGTCAAAGTTCCGGGCTCAACCCGGTGTCGCCGTTGAAACTGGCGTGCTCGAGTGCGTGCGAGGAAGGCGGAATGCGTTGTGTAGCGGTGAAATGCATAGATATGACGCAGAACTCCGATTGAGAAGGCAGCTTTCCAGCGCGCTACTGACGCTGAGGCACGAAAGCGTGGGGATCGAACA
>WK7.388
TGAGGAATATTGGTCAATGGGCGCAGGCCTGAACCAGCCAAGTCGCGTGAGGGAAGACGGTCCTACGGATTGTAAACCTCTTTTGTCGGGGAGTAACGTGCGGGACGCGTCCCGTATTGAGAGTACCCGAAGAAAAAGCATCGGCTAACTCCGTGCCAGCAGCCGCGGTAATACGGAGGATGCGAGCGTTATCCGGATTTATTGGGTTTAAAGAGTGCGCAGGCGGCGCGCCAAGTCAGCGGTCAAAGTTCCGGGCTCAACCCGGTGTCGCCGTTGAAACTGGCGTGCTCGAGTGCGTGCGAGGAAGGCGGAATGCGTTGTGTAGCGGTGAAATGCATAGATATGACGCAGAACTCCGATTGCGAAGGCAGCTTTCCAGCGCGCTACTGACGCTGAGGCACGAAAGCGTGGGGATCGAACA
>WK7.389
TGAGGAATATTGGTCAATGGACGAAAGTCTGAACCAGCCATGCCGCGTGAAGGAATAAGGCCCTATGGGTCGTAAACTTCTTTTGTATGTGAGCAATAAGGTCCACGTGTGGACCGATGAGAGTAGCATACGAATAAGCATCGGCTAACTCCGTGCCAGCAGCCGCGGTAATACGGAGGATGCAAGCGTTATCCGGATTCATTGGGTTTAAAGGGTGCGTAGGCGGCTTGGTAAGTCAGCGGTGAAATTCCAGTGCTCAACATTGGCCGTGCCGTTGATACTGCTGGGCTTGAATGCGGATGCCGTGGGAGGAATGTGTGGTGTAGCGGTGAAATGCATAGATATCACACAGAACACCGATTGCGAAGGCATCTCACGAATCCGCAATTGACGCTGAGGCACGAAAGTGTGGGGATCAAACA
>WK7.390
TGGGGAATATTGGGCAATGGGGGAAACCCTGACCCAGCAACGCCGCGTGAAGGAAGAAGGCCTTCGGGTTGTAAACTTCTTTTACCAGGGACGAAGGACGTGACGGTACCTGGAGAAAAAGCAACGGCTAACTACGTGCCAGCAGCCGCGGTAATACGTAGGTTGCAAGCGTTGTCCGGATTTACTGGGTGTAAAGGGCGTGTAGGCGGAGGAGCAAGTCAGATGTGAAATCCATGGGCTTAACCCATGAACTGCATTTGAAACTGTTTCCCTTGAGTATCGGAGAGGCAAGCGGAATTCCTAGTGTAGCGGTGAAATGCGTAGATATTAGGAGGAACACCAGTGGCGAAGGCGGCTTGCTGGACGACAACTGACGCTGAGGCGCGAAAGCGTGGGGAGCAAACA
>WK7.391
TGGGGAATATTGCACAATGGGGGAAACCCTGATGCAGCGACGCCGCGTGAGTGAAGAAGTATTTCGGTATGTAAAGCTCTATCAGCAGGAAAGATAATGACGGTACCTGACTAAGAAGCACCGGCTAAATACGTGCCAGCAGCCGCGGTAATACGTATGGTGCAAGCGTTATCCGGATTTACTGGGTGTAAAGGGAGCGCAGACGGCATGGCAAGCCAGATGTGAAAGGTGGGGGCTCAACCCCCAAGCTGCATTTGGAACTGTCAAGCTAGAGTATCGGAGAGGTAAGTGGAATTCCTAGTGTAGCGGTGAAATGCGTAGATATTAGGAGGAACACCAGTGGCGAAGGCGGCTTACTGGACGATAACTGACGTTGAGGCTCGAAAGCGTGGGGAGCAAACA
>WK7.392
TGGGGAATATTGGGCAATGGGCGAAAGCCTGACCCAGCAACGCCGCGTGAGGGAAGAAGGTTTTCGGATTGTAAACCTCTGTCCTCAGGGACGAAGGAAGTGACGGTACCTGAGGAGGAAGCCCCGGCTAACTACGTGCCAGCAGCCGCGGTAATACGTAGGGGGCGAGCGTTGTCCGGAATGACTGGGCGTAAAGGGCGTGTAGGCGGCTTTTTAAGTCTGGAGTGAAAGTCCTGCTTTCAAGGTGGGAATTGCTTTGGAGACTGGAGAGCTTGAGTGCGGAAGAGGTAAGTGGAATTCCCAGTGTAGCGGTGAAATGCGTAGAGATTGGGAGGAACACCAGTGGCGAAGGCGACTTACTGGGCCGTAACTGACGCTGAGGCGCGAAAGCGTGGGGAGCGAACA
>WK7.393
TGGGGAATATTGCACAATGGGGGAAACCCTGATGCAGCAACGCCGCGTGAGTGATGACGGCCTTCGGGTTGTAAAGCTCTGTCTTCAGGGACGATAATGACGGTACCTGAGGAGGAAGCCACGGCTAACTACGTGCCAGCAGCCGCGGTAATACGTAGGTGGCGAGCGTTGTCCGGATTTACTGGGCGTAAAGGGAGCGTAGGCGGACTTTTAAGTGAGATGTGAAATACCCGGGCTCAACTTGGGTGCTGCATTTCAAACTGGAAGTCTAGAGTGCAGGAGAGGAGAATGGAATTCCTAGTGTAGCGGTGAAATGCGTAGAGATTAGGAAGAACACCAGTGGCGAAGGCGATTCTCTGGACTGTAACTGACGCTGAGGCTCGAAAGCGTGGGGAGCAAACA
>WK7.394
TGGGGAATATTGCACAATGGGCGAAAGCCTGATGCAGCAACGCCGCGTGAGCGATGAAGGCCTTCGGGTCGTAAAGCTCTGTCCTCAAGGAAGATAATGACGGTACTTGAGGAGGAAGCCCCGGCTAACTACGTGCCAGCAGCCGCGGTAATACGTAGGGGGCTAGCGTTATCCGGATTTACTGGGCGTAAAGGGTGCGTAGGTGGTTTCTTAAGTCAGGAGTGAAAGGCTACGGCTCAACCGTAGTAAGCTCTTGAAACTGGGAAACTTGAGTGCAGGAGAGGAAAGTGGAATTCCTAGTGTAGCGGTGAAATGCGTAGATATTAGGAGGAACACCAGTAGCGAAGGCGGCTTTCTGGACTGTAACTGACACTGAGGCACGAAAGCGTGGGGAGCAAACA
>WK7.395
TGGGGGATATTGCACAATGGGGGAAACCCTGATGCAGCGACGCCGCGTGAGTGAAGAAGTATTTCGGTATGTAAAGCTCTATCAGCAGGAAAGATAATGACGGTACCTGACTAAGAAGCACCGGCTAAATACGTGCCAGCAGCCGCGGTAATACGTATGGTGCAAGCGTTATCCGGATTTACTGGGTGTAAAGGGAGCGCAGACGGCATGGCAAGCCAGATGTGAAAGGTGGGGGCTCAACCCCCAAGCTGCATTTGGAACTGTCAAGCTAGAGTATCGGAGAGGTAAGTGGAATTCCTAGTGTAGCGGTGAAATGCGTAGATATTAGGAGGAACACCAGTGGCGAAGGCGGCTTACTGGACTGTAACTGACGTTGAGGCTCGAAAGCGTGGGGAGCAAACA
>WK7.396
TGAGGAATATTGGTCAATGGACGAGAGTCTGAACCAGCCAAGTAGCGTGCAGGATGACGGCCCTATGGGTTGTAAACTGCTTTTATGTGGGAATAAATGAGATTACGTGTAATCTGTTGCATGTACCACATGAATAAGGACCGGCTAATTCCGTGCCAGCAGCCGCGGTAATACGGAAGGTCCAGGCGTTATCCGGATTTATTGGGTTTAAAGGGAGCGTAGGCGGTCTGTTAAGCGTGTTGTGAAATGTAACGGCTCAACCGTTGACTTGCAGCGCGAACTGGCAGTCTTGAGTGCGCAGGAAGTAGGCGGAATTCGTGGTGTAGCGGTGAAATGCTTAGATATCACGAAGAACTCCGATTGCGAAAGCAGCTTACTGTAGCGTAACTGACGCTGAAGCTCGAAAGTGCGGGTATCGAACA
>WK7.397
TGGGGAATATTGCACAATGGGGGAAACCCTGATGCAGCAACGCCGCGTGAGTGATGACGGCCTTCGGGTTGTAAAGCTCTGTCTTCAGGGACGATAATGACGGTACCTGAGGAGGAAGCCACGGCTAACTACGTGCCAGCAGCCGCGGTAATACGTAGGTGGCGAGCGTTGTCCGGATTTACTGGGCGTAAAGGGAGCGTAGGCGGATTTTTAAGTGAGATGTGAAATACTCGGGCTTAACCTGAGTGCTGCATTTCAAACTGGAAGTCTAGAGTGCAGGAGAGGAGAAGGGAATTCCTAGTGTAGCGGTGAAATGCGTAGAGATTAGGAAGAACACCAGTGGCGAAGGCGCTTCTCTGGACTGTAACTGACGCTGAGGATCGAAAGCGTGGGGAGCAAACA
>WK7.398
CTAAGAATATTCCGCAATGGAGGAAACTCTGACGGAGCAACGCCGCGTGGACGATGAAGGCCGGAAGGTTGTAAAGTCCTTTTATAATTGAGGAATAAGCGGGACAGGGAATGGTTCCGCGGTGACTGTAGATTATGAATAAGCACCGGCTAATTACGTGCCAGCAGCCGCGGTAACACGTAAGGTGCGAGCGTTATTCGGAATTATTGGGCGTAAAGGGCACGCAGGCGGCTTTGCAAGCTTGGTGTGAAATCTCAGGGCTCAACCCTGAAACTGCATTGAGAACTGCATGGCTAGAGTTAGTGAGGGGAAACCGGAATTCCAGGTGTAGGGGTGAAATCTGTAGATATCTGGAAGAACACCAATGGCGAAGGCAGGTTTCCAGCACATAACTGACGCTCAGGTGCGAAGGTGCGGGGATCAAACA
>WK7.399
TGGGGAATATTGGGCAATGGGCGAAAGCCTGACCCAGCAACGCCGCGTGAAGGAAGAAGGTCTTCGGATTGTAAACTTCTTTTATCAGGGACGAAGGAAGTGACGGTACCTGATGAATAAGCCACGGCTAACTACGTGCCAGCAGCCGCGGTAATACGTAGGTGGCAAGCGTTATCCGGATTTACTGGGTGTAAAGGGCGCGTAGGCGGGGATACAAGTCAGATGTGAAATCTATGGGCTTAACCCATAAACTGCATTTGAAACTGTATCTCTTGAGTGTCGGAGAGGTAGACGGAATTCCTAGTGTAGCGGTGAAATGCGTAGATATTAGGAGGAACACCAGTGGCGAAGGCGGTCTACTGGACGATAACTGACGCTGAGGCGCGAAAGCGTGGGGAGCAAACA
>WK7.400
TGGGGAATATTGCACAATGGGGGAAACCCTGATGCAGCAACGCCGCGTGAGTGATGACGGCCTTCGGGTTGTAAAGCTCTGTCTTCAGGGACGATAATGACGGTACCTGAGGAGGAAGCCACGGCTAACTACGTGCCAGCAGCCGCGGTAATACGTAGGTGGCGAGCGTTGTCCGGATTTACTGGGCGTAAAGGGAGCGTAGGCGGACTCTTAAGTGGGATGTGAAATACCCGGGCTCAACCTGGGTGCTGCATTCCAAACTGGGAGTCTAGAGTGCAGGAGGGGAAAGTGGAATTCCTAGTGTAGCGGTGAAATGCGTAGAGATTAGGAGGAACACCAGTGGCGAAGGCGGTCTACTGGACGATAACTGACGCTGAGGCGCGAAAGCGTGGGGAGCAAACA
>WK7.401
TGAGGAATATTGGTCAATGGGCGCAGGCCTGAACCAGCCAAGTCGCGTGAGGGAAGACGGTCCTACGGATTGTAAACCTCTTTTGTCGGGGAGTAACGTGCGGGACGGGTCCCGTATTGAGAGTACCCGAAGAAAAAGCATCGGCTAACTCCGTGCCAGCAGCCGCGGTAATACGGAGGATGCGAGCGTTATCCGGATTTATTGGGTTTAAAGGGTGCGCAGGCGGCGCGCCAAGTCAGCGGTCAAAGTTCCGGGCTCAACCCGGTGTCGCCGTTGAAACTGGCGTGCTCGAGTGCGTGCGAGGAAGGCGGAATGCGTTGTGTAGCGGTGAAATGCATAGATATGACGCAGAACTCCGATTGCGAAGGCAGCTTTCCAGCGCGCTACTGACGCTGAGGCACGAAAGCGTGGGGATCGAACA
>WK7.402
GTAGGGAATCTTCCACAATGGGCGCAAGCCTGATGGAGCAACACCGCGTGAGTGAAGAAGGGTTTCGGCTCGTAAAGCTCTGTTGTTGGAGAAGAACGTGCGTGAGAGTAACTGTTCACGCAGTGACGGTATCCAACCAGAAAGTCACGGCTAACTACGTGCCAGCAGCCGCGGTAATACGTAGGTGGCAAGCGTTATCCGGATTTACTGGGCGTAAAGGGTGCGTAGGTGGTTTCTTAAGTCAGGAGTGAAAGGCTACGGCTCAACCGTAGTAAGCTCTTGAAACTGGGAAACTTGAGTGCAGGAGAGGAAAGTGGAATTCCTAGTGTAGCGGTGAAATGCGTAGATATTAGGAGGAACACCAGTAGCGAAGGCGGCTTTCTGGACTGTAACTGACACTGAGGCACGAAAGCGTGGGGAGCAAACA
>WK7.403
TGGGGAATATTGCACAATGGGGGAAACCCTGATGCAGCAACGCCGCGTGAGTGATGACGGCCTTCGGGTTGTAAAGCTCTGTCTTCAGGGACGATAATGACGGTACCTGACTAAGAAGCACCGGCTAAATACGTGCCAGCAGCCGCGGTAATACGTATGGTGCAAGCGTTATCCGGATTTACTGGGTGTAAAGGGAGCGCAGACGGCATGGCAAGCCAGATGTGAAAGGTGGGGGCTCAACCCCCAAGCTGCATTTGGAACTGTCAAGCTAGAGTATCGGAGAGGTAAGTGGAATTCCTAGTGTAGCGGTGAAATGCGTAGATATTAGGAGGAACACCAGTGGCGAAGGCGGCTTACTGGACGATAACTGACGTTGAGGCTCGAAAGCGTGGGGAGCAAACA
>WK7.404
TAGGGAATCTTCCACAATGGACGAAAGTCTGATGGAGCAACGCCGCGTGAGTGAAGAAGGGTTTCGGCTCGTAAAGCTCTGTTGGTAGTGAAGAAAGATAGAGGTAGTAACTGGCCTTTATTTGACGGTAATTACTTAGAAAGTCACGGCTAACTACGTGCCAGCAGCCGCGGTAATACGTAGGTGGCAAGCGTTGTCCGGATTTATTGGGCGTAAAGCGAGCGCAGGCGGAAAAATAAGTCTAATGTGAAAGCCCTCGGCTTAACCGAGGAACTGCATCGGAAACTGTTTTTCTTGAGTGCAGAAGAGGAGAGTGGAACTCCATGTGTAGCGGTGGAATGCGTAGATATATGGAAGAACACCAGTGGCGAAGGCGGCTCTCTGGTCTGCAACTGACGCTGAGGCTCGAAAGCATGGGTAGCGAACA
>WK7.405
TGGGGAATATTGCACAATGGGGGAAACCCTGATGCAGCGACGCCGCGTGAGCGAAGAAGTATTTCGGTATGTAAAGCTCTATCAGCAGGGAAGAAGAAATGACGGTACCTGACTAAGAAGCCCCGGCTAACTACGTGCCAGCAGCCGCGGTAATACGTAGGGGGCGAGCGTTGTCCGGAATTACTGGGCGTAAAGGGTGCGTAGGCGGTTGATTAAGTTGGATGTGAAATACCCGGGCTTAACTTGGGGGGTGCATTCAAAACTGGTTAACTAGAGTACAGGAGAGGGAAGCGGAATTCCTAGTGTAGCGGTGAAATGCGTAGATATTAGGAGGAACACCGGTGGCGAAGGCGGCTTTCTGGACTGACACTGACGCTGAGGCACGAAAGCGTGGGGAGCAAACA
>WK7.406
TGAGGAATATTGGTCAATGGGCGGTAGCCTGAACCAGCCAAGTCGCGTGAGGGATGACGGCCCTACGGGTTGTAAACCTCTTTTATAAGGGAATAAAGGACATCACGTGTGGTGTTTTGCATGTACCTTATGAATAAGCATCGGCTAACTCCGTGCCAGCAGCCGCGGTAATACGGAGGATCCGAGCGTTATCCGGATTCATTGGGTTTAAAGGGTGCGCAGGCGGGCCTGTAAGCCCGTGGTGAAAGCCTGGTGCTCAACGCCAGAGGTGCCGCGGGAACTGCAGGTCTTGAGTCGTGACGAGGGCGGCGGAATGCGAAGTGTAGCGGTGAAATGCTTAGATAGTTCGCAGAACGCCGATTGCGAAGGCAGCCGCCCAGGGACGCACTGACGCTGAGGCACGAAGGCATGGGGATCGAACA
>WK7.407
TGGGGGATATTGCACAATGGGGGAAACCCTGATGCAGCAACGCCGCGTGAGTGATGACGGCCTTCGGGTTGTAAAGCTCTGTCTTCAGGGACGATAATGACGGTACCTGAGGAGGAAGCCACGGCTAACTACGTGCCAGCAGCCGCGGTAATACGTAGGTGGCAAGCGTTGTCCGGATTTACTGGGTGTAAAGGGCGTGTAGCCGGGAGGGCAAGTCAGATGTGAAATCCACGGGCTCAACTCGTGAACTGCATTTGAAACTACTCTTCTTGAGTATCGGAGAGGCAATCGGAATTCCTAGTGTAGCGGTGAAATGCGTAGATATTAGGAGGAACACCAGTGGCGAAGGCGGATTGCTGGACGACAACTGACGGTGAGACGCGAAAGCGTGGGGAGCAAACA
>WK7.408
TGGGGAATATTGCACAATGGGGGAAACCCTGATGCAGCAACGCCGCGTGAGTGATGACGGCCTTCGGGTTGTAAAGCTCTGTCTTCAGGGACGATAATGACAGTACCTGTAGAATAAGCTCCGGCTAACTACGTGCCAGCAGCCGCGGTAATACGTATGGTGCAAGCGTTATCCGGATTTACTGGGTGTAAAGGGAGCGCAGACGGCATGGCAAGCCAGATGTGAAAGGTGGGGGCTCAACCCCCAAGCTGCATTTGGAACTGTCAAGCTAGAGTATCGGAGAGGTAAGTGGAATTCCTAGTGTAGCGGTGAAATGCGTAGATATTAGGAGGAACACCAGTGGCGAAGGCGGTCTACTGGACGATAACTGACGCTGAGGCGCGAAAGCGTGGGGAGCAAACA
>WK7.409
TGGGGGATATTGCACAATGGGGGAAACCCTGATGCAGCGACGCCGCGTGAGTGAAGAAGTATTTCGGTATGTAAAGCTCTATCAGCAGGAAAGATAATGACGGTACCTGACTAAGAAGCACCGGCTAAATACGTGCCAGCAGCCGCGGTAATACGTATGGTGCAAGCGTTATCCGGATTTACTGGGTGTAAAGGGAGCGCAGACGGCATGGCAAGCCAGATGTGAAAGGTGGGGGCTCAACCCCCAAGCTGCATTTGGAACTGTCAAGCTAGAGTATCGGAGAGGTAAGTGGAATTCCTAGTGTAGCGGTGAAATGCGTAGATATTAGGAGGAACACCAGTGGCGAAGGCGGCTTACTGGACGATAACTGACGTTGAGGCTCGAAAGCGTGGGGAGCAAACA
>WK7.410
TGGGGGATATTGCACAATGGGGGAAACCCTGATGCAGCGACGCCGCGTGAGTGAAGAAGTATTTCGGTATGTAAAGCTCTATCAGCAGGAAAGATAATGACGGTACCTGACTAAGAAGCACCGGCTAAATACGTGCCAGCAGCCGCGGTAATACGTATGGTGCAAGCGTTATCCGGATTTACTGGGTGTAAAGGGAGCGCAGACGGCATGGCAAGCCAGATGTGAAAGGTGGGGGCTCAACCCCCAAGCTGCATTTGGAACTGTCAAGCTAGAGTATCGGAGAGGTAAGTGGAATTCCTAGTGTAGCGGTGAAATGCGTAGATATTAGGAGGAACACCAGTGGCGAAGGCGGCTTACTGGACGATAACTGACGTTGAGGCTCGAAAGCATGGGGAGCAAACA
>WK7.411
TGGGGAATATTGGGCAATGGGCGCAAGCCTGACCCAGCAACGCCGCGTGAAGGAAGAAGGCTTTCGGGTTGTAAACTTCTTTTGTCAGGGACGAGTAGAAGACGGTACCTGACGAATAAGCCACGGCTAACTACGTGCCAGCAGCCGCGGTAATACGTAGGTGGCAAGCGTTGTCCGGATTTACTGGGTGTAAAGGGCGTGTAGCCGGGAGGGCAAGTCAGATGTGAAATCCACGGGCTTAACTCGTGAACTGCATTTGAAACTGTTCTTCTTGAGTATCGGAGAGGCAATCGGAATTCCTAGTGTAGCGGTGAAATGCGTAGATATTAGGAGGAACACCAGTGGCGAAGGCGGATTGCTGGACGACAACTGACGGTGAGGCGCGAAAGCGTGGGGAGCAAACA
>WK7.412
TGGGGAATATTGCACAATGGGGGAAACCCTGATGCAGCAACGCCGCGTGAGTGATGACGGCCTTCGGGTTGTAAAGCTCTGTCTTCAGGGACGAAGGACGTGACGGTACCTCATGAATAAGCCACGGCTAACTACGTGCCAGCAGCCGCGGTAATACGTAGGTGGCAAGCGTTGTCCGGATTTACTGGGTGTAAAGGGCGCGTAGGCGGGATGGCAAGTCAGATGTGAAATCCATGGGCTCAACCCATGAACTGCATTTGAAACTGTCGTTCTTGAGTATCGGAGAGGCAAGCGGAATTCCTAGTGTAGCGGTGAAATGCGTAGATATTAGGAGGAACACCAGTGGCGAAGGCGGCTTGCTGGACGACAACTGACGCTGAGGCGCGAAAGCGTGGGGAGCAAACA
>WK7.413
GGGGGATATTGCACAATGGGGGAAACCCTGATGCAGCGACGCCGCGTGAGTGAAGAAGTATTTCGGTATGTAAAGCTCTATCAGCAGGAAAGATAATGACGGTACCTGACTAAGAAGCACCGGCTAAATACGTGCCAGCAGCCGCGGTAATACGTATGGTGCAAGCGTTATCCGGATTTACTGGGTGTAAAGGGAGCGCAGACGGCATGGCAAGCCAGATGTGAAAGGTGGGGGCTCAACCCCCAAGCTGCATTTGGAACTGTCAAGCTAGAGTATCGGAGAGGTAAGTGGAATTCCTAGTGTAGCGGTGAAATGCGTAGATATTAGGAGGAACACCAGTGGCGAAGGCGGCTTACTGGACGATAACTGACGTTGAGGCTCGAAAGCGTGGGGAGCAAACA
>WK7.414
TGGGGAATATTGCACAATGGGCGAAAGCCTGATGCAGCAACGCCGCGTGAGCGATGAAGGCCTTCGGGTCGTAAAGCTCTGTCCTCAGGGAAGAGAAGAAGACGGTACCTGAGGAGGAAGCCCCGGCTAACTACGTGCCAGCAGCCGCGGTAATACGTAGGGGGCAAGCGTTGTCCGGAATGATTGGGCGTAAAGGGCGCGTAGGCGGCCCGGTAAGTCTGGAGTGAAAGTCCTGCCTTCAAGGTGGGAATTGCTTTGGATACTGTCGGGCTTGAGTGCAGGAGAGGTAAGTGGAATTCCCAGTGTAGCGGTGAAATGCGTAGAGATTGGGAGGAACACCAGTGGCGAAGGCGACTTACTGGACTGTAACTGACGCTGAGGCGCGAAAGTGTGGGGAGCAAACA
>WK7.415
TGAGGAATATTGGTCAATGGGCGCAGGCCTGAACCAGCCAAGTCGCGTGAGGGATGACGGTCCTACGGATTGTAAACCTCTTTTGTCGGGGAGTAACGTGCGGGACGGGTCCCGTATTGAGAGTACCCGAAGAAAAAGCATCGGCTAACTCCGTGCCAGCAGCCGCGGTAATACGGAGGATGCGAGCGTTATCCGGATTTATTGGGTTTAAAGGGTGCGCAGGCGGCGCGCCAAGTCAGCGGTCAAAGTTCCGGGCTCAACCCGGTGTCGCCGTTGAAACTGGCGTGCTCGAGTGCGTGCGAGGAAGGCGGAATGCGTTGTGTAGCGGTGAAATGCATAGATATGACGCAGAACTCCGATTGCGAAGGCAGCTTTCCAGCGAGCTACTGACGCTGAGGCACGAAAGCGTGGGGATCGAACA
>WK7.416
TGAGGAATATTGGTCAATGGGCGGAAGCCTGAACCAGCCATGCCGCGTGCGGGAAGGAGGCCCTATGGGCTGTGAACCGCTTTTGCCTGGGGGCAATAAGGGCGTCGCGCACGTCCGATGAGAGTACCAGGCGAATAAGCATCGGCTAACTCCGTGCCAGCAGCCGCGGTAATACGGGGGATGCGAGCGTTATCCGGATTCATTGGGTTTAAAGGGTGCGTAGGCTGTGCGTCAAGTCGGGGGTGAAATTCCGGTGCTCAACACCGGGGCTGCCCTTGATACTGTCGCGCTGGAGTGCGGATGCCGCCGGAGGAATGAGTGGTGTAGCGGTGAAATGCTTAGATATCACTCAGAACACCGATTGCGAAGGCATCTGGCGAATCCGTAACTGACGCTGAGGCACGAAAGCGTGGGGATAGAACA
>WK7.417
TGGGGGATATTGCACAATGGGGGAAACCCTGATGCAGCGACGCCGCGTGAGTGAAGAAGTATTTCGGTATGTAAAGCTCTATCAGCAGGAAAGATAATGACGGTACCTGACTAAGAAGCACCGGCTAAATACGTGCCAGCAGCCGCGGTAATACGTATGGTGCAAGCGTTATCCGGATTTACTGGGTGTAAAGGGAGCGCAGACGGCATGGCAAGCCAGATGTGAAAGGTGGGGGCTCAACCCCCAAGCTGCATTTGGAACTGTCAAGCTAGAGTATCGGAGAGGTAAGTGGAATTCCTAGTGTAGCGGTGAAATGCGTAGATACTAGGAGGAACACCAGTGGCGAAGGCGGCTTACTGGACGATAACTGACGTTGAGGCTCGAAAGCGTGGGGAGCAAACA
>WK7.418
TGAGGAATATTGGTCAATGGGCGGAAGCCTGAACCAGCCATGCCGCGTGCAGGATGACGGCCCTATGGGTTGTAAACTGCTTTTGCTGTGGAGCAATAAGGGTCACGCGCTGACCCGATGAGAGTACACAGCGAATAAGCATCGGCTAACTCCGTGCCAGCAGCCGCGGTAATACGGAGGATGCGAGCGTTATCCGGATTTATTGGGTTTAAAGGGTGCGTAGGCTGTGCGGTAAGTCAGAGGTGAAAGGTCCGCGCTCAACGCGGGAACTGCCTTTGATACTGCCGTGCTGGAGTGCGGATGCCGTTGGAGGAATGAGTGGTGTAGCGGTGAAATGCATAGATATCACTCAGAACACCGATTGCGAAGGCATCTGACGAATCCGTAACTGACGCTGAGGCACGAAAGCGTGGGGATAGAACA
>WK7.419
TGGGGAATATTGCACAATGGGGGAAACCCTGATGCAGCAACGCCGCGTGAGTGATGACGGCCTTCGGGTTGTAAAGCTCTGTCTTCAGGGACGATAATGACGGTACCTGAGGAGGAAGCCACGGCTAACTACGTGCCAGCAGCCGCGGTAATACGTAGGTGGCGAGCGTTGTCCGGATTTACTGGGCGTAAAGGGAGCGTAGGCGGATTTTTAAGTGAGATGTGAAATACTCGGGCTTAACCTGAGTGCTGCATTTCAAACTGGAAGTCTAGAGTGCAGGAGAGGAGAAGGGAATTCCTAGTGTAGCGGTGAAATGCGTAGAGATTAGGAAGAACACCAGTGGCGAAGGCGCTTCTCTGGACTGTAACTGACGCTGAGGCTCGAAAGCGTGGGGAGCAAACA
>WK7.420
TGGGGGATATTGCACAATGGGGGAAACCCTGATGCAGCGACGCCGCGTGAGTGAAGAAGTATTTCGGTATGTAAAGCTCTATCAGCAGGAAAGATAATGACGGTACCTGACTAAGAAGCACCGGCTAAATACGTGCCAGCAGCCGCGGTAATACGTATGGTGCAAGCGTTATCCGGATTTACTGGGTGTAAAGGGAGCGCAGACGGCATGGCAAGCCAGATGTGAAAGGTGGGGGCTCAACCCCCAAGCTGCATTTGGAACTGTCAAGCTAGAGTATCGGAGAGGTAAGTGGAATTCCTAGTGTAGCGGTGAAATGCGTAGATATTAGGAGGAACACCAGTGGCGAAGGCGGCTTACTGGACGATAACTGACGTTGAGGCTCGAAAGCGTGGGGAGCAAACA
>WK7.421
TGGGGAATATTGCACAATGGGCGAAAGCCTGATGCAGCAACGCCGCGTGAGCGATGAAGGCCTTCGGGTCGTAAAGCTCTGTCCTCAAGGAAGATAATGACGGTACTTGAGGAGGAAGCCCCGGCTAACTACGTGCCAGCAGCCGCGGTAATACGTAGGGGGCTAGCGTTATCCGGATTTATTGGGTTTAAAGGGTGCGCAGGCGGCGCGCCAAGTCAGCGGTCAAAGTTCCGGGCTCAACCCGGTGTCGCCGTTGAAACTGGCGTGCTCGAGTGCGTGCGAGGAAGGCGGAATGCGTTGTGTAGCGGTGAAATGCATAGATATGACGCAGAACTCCGATTGCGAAGGCAGCTTTCCAGCGCGCTACTGACGCTGAGGCACGAAAGCGTGGGGATCGAACA
>WK7.422
TGAGGAATATTGGTCAATGGGCGAGAGCCTGAACCAGCCAAGTAGCGTGCAGGACGACGGCCCTATGGGTTGTAAACTGCTTTTGTAAGGGAACAAAGTGCGGGACGCGTCCCGTTTTGCGTGTACCTTACGAATAAGGACCGGCTAATTCCGTGCCAGCAGCCGCGGTAATACGGAAGGTCCGGGCGTTATCCGGATTTATTGGGTTTAAAGGGAGCGTAGGCCGAAGGTTAAGCGTGTTGTGAAATGTAGTCGCTCAACGGGTGCACTGCAGCGCGAACTGGCTTTCTTGAGTGCGCGGAAAGTTGGCGGAATTCGTTGTGTAGCGGTGAAATGCTTAGATATGACGAAGAACTCCGATTGCGAAGGCAGCTGACTGTAGCGTAACTGACGCTGATGCTCGAAAGCGTGGGTATCGAACA
>WK7.423
TGGGGAATCTTCCGCAATGGGCGAAAGCCTGACGGAGCAATGCCGCGTGAGTGAAGAAGGCCTTCGGGTTGTAAAGCTCTATCCTTGTCCAAGAGAGCAGAGTATAGTAACTGATAGTCTGAGGACGGTAGACAAGAAGGAAGCCCCGGCTAACTATGTGCCAGCAGCCGCGGTAAAACATAGGGGGCAAGCGTTGTCCGGAATCACTGGGCGTAAAGGGCGCGTAGGCGGTCTGTTAAGTCGGATGTGAAATGTAAGGGCTCAACCCTTAACGTGCATCTGATACTGGCAGACTTGAGTGCGGAAGAGGCAAGTGGAATTCCTAGTGTAGCGGTGAAATGCGTAGATATTAGGAGGAACACCAGTGGCGAAGGCGACTTGCTGGGCCGTAACTGACGCTGAGGCGCGAAAGCGTGGGGAGCAAACA
>WK7.424
TGAGGAATATTGGTCAATGGGCGCAGGCCTGAACCAGCCAAGTCGCGTGAGGGAGGACGGTCCTACGGATTGTAAACCTCTTTTGTCGGGGAGTAACGTGCGGGACGCGTCCCGTATTGAGAGTACCCGAAGAAAAAGCATCGGCTAACTCCGTGCCAGCAGCCGCGGTAATACGGAGGATGCGAGCGTTATCCGGATTTATTGGGTTTAAAGGGTGCGCAGGCGGCGCGCCAAGTCAGCGGTCAAAGTTCCGGGCTCAACCCGGTGTCGCCGTTGAAACTGGCGTGCTCGAGTGCGTGCGAGGAAGGCGGAATGCGTTGTGTAGCGGTGAAATGCATAGATATGACGCAGAACTCCGATTGCGAAGGCAGCTTTCCAGCGCGCTACTGACGCTGAGGCACGAAAGCGTGGGGATCGAACA
>WK7.425
TGGGGAATATTGCACAATGGGCGAAAGCCTGATGCAGCAACGCCGCGTGAGCGATGAAGGCCTTCGGGTCGTAAAGCTCTGTCCTCAAGGAAGATAATGACGGTACTTGAGGAGGAAGCCCCGGCTAACTACGTGCCAGCAGCCGCGGTAATACGTAGGGGGCTAGCGTTATCCGGATTTACTGGGCGTAAAGGGTGCGTAGGTGGTTTCTTAAGTCAGGAGTGAAAGGCTACGGCTCAACCGTAGTAAGCTCTTGAAACTGGGAAACTTGAGTGCAGGAGAGGAAAGTGGAATTCCTAGTGTAGCGGTGAAATGCGTAGATATTAGGAGGAACACCAGTAGCGAAGGCGGCTTTCTGGACTGTAACTGACACTGAGGCACGAAAGCGTGGGGAGCAAACA
>WK7.426
TGGGGAATATTGCACAATGGGGGAAACCCTGATGCAGCAACGCCGCGTGAGTGATGACGGCCTTCGGGTTGTAAAGCTCTGTCTTCAGGGACGATAATGACGGTACCTGAGGAGGAAGCCACGGCTAACTACGTGCCAGCAGCCGCGGTAATACGTAGGTGGCGAGCGTTGTCCGGAATGATTGGGCGTAAAGGGCGCGTAGGCGGCCTGGTAAGTCTGGAGTGAAAGTCCTGCTTTTAAGGTGGGAATTGCTTTGGATACTGCTGGGCTCGAGTGCAGGAGAGGAAAGCGGAATTACCGGTGTAGCGGTGAAATGCGTAGAGATCGGTAGGAACACCAGTGGCGAAGGCGGCTTTCTGGACTGAAACTGACGCTGAGGCGCGAAAGCGTGGGGAGCAAACA
>WK7.427
TGGGGGATATTGCACAATGGGGGAAACCCTGATGCAGCGACGCCGCGTGAGTGAAGAAGTATTTCGGTATGTAAAGCTCTATCAGCAGGAAAGATAATGACGGTACCTGACTAAGAAGCACCGGCTAAATACGTGCCAGCAGCCGCGGTAATACGTATGGTGCAAGCGTTATCCGGATTTACTGGGTGTAAAGGGAGCGCAGACGGCATGGCAAGCCAGATGTGAAAGGTGGGGGCTCAACCCCCAAGCTGCATTTGGAACTGTCAAGCTAGAGTATCGGAGAGGTAAGTGGAATTCCTAGTGTAGCGGTGAAATGCGTAGATATTAGGAGGAACACCAGTGGCGAAGGCGGCTTACTGGACGATAACTGACGTTGAGGCTCGAAAGCGTGGGGAGCAAACA
>WK7.428
TGGGGAATATTGCACAATGGGGGAAACCCTGATGCAGCGATGCCGCGTGGAGGAAGAAGGTTTTCGGATTGTAAACTCCTGTCTTAAAGGACGATAATGACGGTACTTTAGGAGGAAGCTCCGGCTAACTACGTGCCAGCAGCCGCGGTAATACGTAGGGAGCGAGCGTTGTCCGGAATTACTGGGTGTAAAGGGAGCGTAGGCGGGACGGCAAGTCAGATGTGAAATACATGGGCTCAACCCATGGGCTGCATTTGAAACTGCTGTTCTTGAGTGAAGTAGAGGTAAGCGGAATTCCTGGTGTAGCGGTGAAATGCGTAGATATCAGGAGGAACACCGGTGGCGAAGGCGGCTTACTGGGCTTTTACTGACGCTGAGGCTCGAAAGCGTGGGGAGCAAACA
>WK7.429
TGGGGAATATTGGGCAATGGGCGCAAGCCTGACCCAGCAACGCCGCGTGAGGGAAGAAGGTTTTCGGATTGTAAACCTCTGTCGCAGGGGACGAAGGAAGTGACGGTACCCTGTAAGAAAGCCCCGGCTAACTACGTGCCAGCAGCCGCGGTAATACGTAGGGGGCGAGCGTTGTCCGGAATTACTGGGCGTAAAGGGAGCGTAGGCGGTCGATTAAGTTAGATGTGAAACCCCCGGGCTTAACTTGGGGACTGCATCTAATACTGGTTGACTTAGAGTACAGGAGAGGGAAGCGGAATTCCTAGTGTAGCGGTGAAATGCGTAGATATTAGGAGGAACACCAGTGGCGAAGGCGGCTTTCTGGACTGACACTGACGCTGAGGCTCGAAAGCGTGGGGAGCAAACAG
>WK7.430
TGGGGAATATTGCACAATGGGGGAAACCCTGATGCAGCAACGCCGCGTGAGTGATGACGGCCTTCGGGTTGTAAAGCTCTGTCTTCAGGGACGATAATGACGGTACCTGAGGAGGAAGCCACGGCTAACTACGTGCCAGCAGCCGCGGTAATACGTAGGTGGCGAGCGTTGTCCGGATTTACTGGGCGTAAAGGGAGCGTAGGCGGACTTTTAAGTGAGATGTGAAATACCCGGGCTCAACTTGGGTGCTGCATTTCAAACTGGAAGTCTAGAGTGCAGGAGAGGAGAATGGAATTCCTAGTGTAGCGGTGAAATGCGTAGAGATTAGGAAGAACACCAGTGGCGAAGGCGATTCTCTGGACTGTAACTGACGCTGAGGCTCGAAAGCGTGGGGAGCAAACA
>WK7.431
TGGGGGATATTGCACAATGGGGGAAACCCTGATGCAGCGACGCCGCGTGAGTGAAGAAGTATTTCGGTATGTAAAGCTCTATCAGCAGGAAAGATAATGACGGTACCTGACTAAGAAGCACCGGCTAAATACGTGCCAGCAGCCGCGGTAATACGTATGGTGCAAGCGTTATCCGGATTTACTGGGTGTAAAGGGAGCGCAGACGGCATGGCAAGCCAGATGTGAAAGGTGGGGGCTCAACCCCCAAGCTGCATTTGGAACTGTCAAGCTAGAGTATCGGAGAGGTAAGTGGAATTCCTAGTGTAGCGGTGAAATGCGTAGATATTAGGAGGAACACCAGTGGCGAAGGCGGCTGTCTGGTCTGCAACTGACGCTGAGGCTCGAAAGCATGGGTAGCGAACA
>WK7.432
TGAGGAATATTGGTCAATGGGCGCAGGCCTGAACCAGCCAAGTCGCGTGAGGGAGGACGGTCCTACGGATTGTAAACCTCTTTTGTCGGGGAGTAACGTGCGGGACGCGTCCCGTATTGAGAGTACCCGAAGAAAAAGCATCGGCTAACTCCGTGCCAGCAGCCGCGGTAATACGGAGGATGCGAGCGTTATCCGGATTTATTGGGTTTAAAGGGTGCGCAGGCGGCGCGCCAAGTCAGCGGTCAAAGTTCCGGGCTCAACCCGGTGTCGCCGTTGAAACTGGCGTGCTCGAGTGCGTGCGAGGAAGGCGGAATGCGTTGTGTAGCGGTGAAATGCATAGATATGACGCAGAACTCCGATTGCGAAGGCAGCTTTCCAGCGCGCTACTGACGCTGAGGCACGAAAGCGTGGGGATCGAACA
>WK7.433
TGGGGAATTTTGCGCAATGGGGGGAACCCTGACGCAGCAACGCCGCGTGCGGGATGGAGGCCTTCGGGTTGTAAACCGCTTTCAGCAGGGACGATTATGACGGTACCTGCAGAAGAAGCTCCGGCTAACTACGTGCCAGCAGCCGCGGTAATACGTAGGGAGCGAGCGTTATCCGGATTCATTGGGCGTAAAGCGCGCGTAGGCGGATCGCTAAGCGGAACCTCTAATCCGAGGGCTCAACCCCCGGCCGGGTTCCGAACTGGCGGTCTCGAGTGCGGTAGGGGCAAGTGGAATTCCATGTGTAGCGGTGGAATGCGCAGATATATGGAAGAACACCGATGGCGAAGGCAGCTTGCTGGGCCGTCACTGACGCTGAGGTGCGAAAGCGTGGGGAGCGAACA
>WK7.434
TAAGAATATTCCGCAATGGACGAAAGTCTGACGGAGCGACGCCGCGTGGATGATGAAGGTCGGAAGATTGTAAAATCCTTTTATAACTGAGGAATAAGCAGTGTGAGAGAAACGCATTGTGGTGACTGTAGGTTATGAATAAGCAACGGCTAATTACGTGCCAGCAGCCGCGGTAACACGTAAGTTGCGAGCGTTATCCGGATTTACTGGGTGTAAAGGGAGCGCAGACGGCATGGCAAGCCAGATGTGAAAGGTGGGGGCTCAACCCCCAAGCTGCATTTGGAACTGTCAAGCTAGAGTATCGGAGAGGTAAGTGGAATTCCTAGTGTAGCGGTGAAATGCGTAGATATTAGGAGGAACACCAGTGGCGAAGGCGGCTTACTGGACTGTAACTGACGCTGAGGCTCGAAAGCGTGGGGAGCAAACA
>WK7.435
TGGGGGATATTGCACAATGGGGGAAACCCTGATGCAGCGACGCCGCGTGAGTGAAGAAGTATTTCGGTATGTAAAGCTCTATCAGCAGGAAAGATAATGACGGTACCTGACTAAGAAGCACCGGCTAAATACGTGCCAGCAGCCGCGGTAATACGTATGGTGCAAGCGTTATCCGGATTTATTGGGCGTAAAGGGTGCGCAGGCGGTCTGTTAAGTTTGGTGTGAAAGCGTGGGGCTCAACCCCATACAGCATCGAATACTGGCAGACTAGAGTGCAGAAGAGGGTAATGGAATTCCATGTGTAGCGGTAAAATGCGTAGATATATGGAGGAACACCAGCGGCGAAGGCGGTTACCTGGTCTGTAACTGACGCTCAGGCACGAAAGCGTGGGGAGCAAATA
>WK7.436
TAGGGAATCTTCGGCAATGGGCGAAAGCCTGACCAAGCAACGCCGCGTGAATGATGAAGGCCTTCGGGTTGTAAAATTCTGTTATAAGGGAAGAACGACTTTAGTAGGAAATGGCTAGAGTGTGACGGTACCTTATGAGAAAGCCACGGCTAACTACGTGCCAGCAGCCGCGGTAATACGTATGGTGCAAGCGTTATCCGGATTTACTGGGTGTAAAGGGAGCGCAGACGGCATGGCAAGCCAGATGTGAAAGGTGGGGGCTCAACCCCCAAGCTGCATTTGGAACTGTCAAGCTAGAGTATCGGAGAGGTAAGTGGAATTCCTAGTGTAGCGGTGAAATGCGTAGATATTAGGAGGAACACCAGTGGCGAAGGCGGCTTACTGGACGATAACTGACGTTGAGGCTCGAAAGCGTGGGGAGCAAACA
>WK7.437
TGAGGAATATTGGTCAATGGGCGCAGGCCTGAACCAGCCAAGTCGCGTGAGGGAGGACGGTCCTACGGATTGTAAACCTCTTTTGTCGGGGAGTAACGTGCGGGACGGGTCCCGTATTGAGAGTACCCGAAGAAAAAGCATCGGCTAACTCCGTGCCAGCAGCCGCGGTAATACGGAGGATGCGAGCGTTATCCGGATTTATTGGGTTTAAAGGGTGCGCAGGCGGCGCGCCAAGTCAGCGGTCAAAGTTCCGGGCTCAACCCGGTGTCGCCGTTGAAACTGGCGTGCTCGAGTGCGTGCGAGGAAGGCGGAATGCGTTGTGTAGCGGTGAAATGCATAGATATGACGCAGAACTCCGATTGCGAAGGCAGCTTTCCAGCGCGCTACTGACGCTGAGGCACGAAAGCGTGGGGATCGAACA
>WK7.438
TGAGGAATATTGGTCAATGGGCGGAAGCCTGAACCAGCCAAGTAGCGTGCAGGAAGACGGCCCTATGGGTTGTAAACTGCTTTCAGTCGGGAATAATTCGTCGGTCGTGACCGACGTTGCAGGTACCGTCATAAGAAGGACCGGCTAATTCCGTGCCAGCAGCCGCGGTAATACGGAAGGTCCGGGCGTTATCCGGAATGACTGGGCGTAAAGGGCGTGTAGGCGGCTGATTAAGTCTGAAGTGAAAGTCCTGCTTTCAAGGTGGGAATTGCTTTGGAGACTGGTCGGCTTGAGTGCGGAAGAGGTAAGTGGAATTCCCAGTGTAGCGGTGAAATGCGTAGATATTAGGAGGAACACCAGTAGCGAAGGCGGCTTTCTGGACTGTAACTGACACTGAGGCACGAAAGCGTGGGGAGCAAACA
>WK7.439
TGGGGAATATTGGGCAATGGACGCAAGTCTGACCCAGCAACGCCGCGTGAAGGAAGAAGGCTTTCGGGTTGTAAACTTCTTTGACAGGGGAAGAGCAGAAGACGGTACCCTGAAAACAAGCCACGGCTAACTACGTGCCAGCAGCCGCGGTAATACGTAGGTGGCGAGCGTTGTCCGGATTTACTGGGTGTAAAGGGCGTGTAGCCGGGTCGGCAAGTCAGATGTGAAATCTAGGGGCTCAACCCCTAAACTGCATTTGAAACTGTTGATCTTGAGTATCGGAGAGGTAACCGGAATTCCTTGTGTAGCGGTGAAATGCGTAGATATAAGGAAGAACACCAGTGGCGAAGGCGGGTTACTGGACGACAACTGACGGTGAGGCGCGAAAGCGTGGGGAGCAAACA
>WK7.440
TGAGGAATATTGGTCAATGGGCGCAGGCCTGAACCAGCCAAGTCGCGTGAGGGAGGACGGTCCTACGGATTGTAAACCTCTTTTGTCGGGGAGTAACGTGCGGGACGGGTCCCGTATTGAGAGTACCCGAAGAAAAAGCATCGGCTAACTCCGTGCCAGCAGCCGCGGTAATACGGAGGATGCGAGCGTTATCCGGATTTATTGGGTTTAAAGGGTGCGCAGGCGGCGCGCCAAGTCAGCGGTCAAAGTTCCGGGCTCAACCCGGTGTCGCCGTTGAAACTGGCGTGCTCGAGTGCGTGCGAGGAAGGCGGAATGCGTTGTGTAGCGGTGAAATGCATAGATATGACGCAGAACTCCGATTGCGAAGGCAGCTTTCCAGCGCGCTACTGACGCTGAGGCACGAAAGCGTGGGGATCGAACA
>WK7.441
TAGGGAATCTTCGGCAATGGGCGAAAGCCTGACCGAGCAACGCCGCGTGAATGATGAAGGCCTTCGGGTTGTAAAATTCTGTTATAAGGGAAGAACGACTTTAGTAGGAAATGGCTAGAGTGTGACGGTACCTTATGAGAAAGCCACGGCTAACTACGTGCCAGCAGCCGCGGTAATACGTAGGTGGCGAGCGTTATCCGGAATTATTGGGCGTAAAGAGCGCGCAGGTGGTTGATTAAGTCTGATGTGAAAGCCCACGGCTTAACCGTGGAGGGTCATTGGAAACTGGTCGACTTGAGTGCAGAAGAGGGAAGTGGAATTCCATGTGTAGCGGTGAAATGCGTAGAGATATGGAGGAACACCAGTGGCGAAGGCGGCTTTCTGGACTGTAACTGACACTGAGGCACGAAAGCGTGGGGAGCAAACA
>WK7.442
TGGGGGATATTGCACAATGGGGGAAACCCTGATGCAGCGACGCCGCGTGAGTGAAGAAGTATTTCGGTATGTAAAGCTCTATCAGCAGGAAAGATAATGACGGTACCTGACTAAGAAGCACCGGCTAAATACGTGCCAGCAGCCGCGGTAATACGTATGGTGCAAGCGTTATCCGGATTTACTGGGTGTAAAGGGAGCGCAGACGGCATGGCAAGCCAGATGTGAAAGGTGGGGGCTCAACCCCCAAGCTGCATTTGGAACTGTCAAGCTAGAGTATCGGAGAGGTAAGTGGAATTCCTAGTGTAGCGGTGAAATGCGTAGATATTAGGAGGAACACCAGTGGCGAAGGCGGCTTACTGGACGATAACTGACGTTGAGGCTCGAAAGCGTGGGGAGCAAACA
>WK7.443
TGGGGAATATTGGGCAATGGGCGCAAGCCTGACCCAGCAACGCCGCGTGAAGGAAGAAGGCTTTCGGGTTGTAAACTTCTTTTGTCAGGGACGAGTAGAAGACGGTACCTGACGAATAAGCCACGGCTAACTACGTGCCAGCAGCCGCGGTAATACGTAGGTGGCAAGCGTTGTCCGGATTTACTGGGTGTAAAGGGCGTGTAGCCGGGTCGGCAAGTCAGATGTGAAATCCACGGGCTCAACTCGTGAACTGCATTTGAAACTGTTGATCTTGAGTATCGGAGAGGCAATCGGAATTCCTAGTGTAGCGGTGAAATGCGTAGATATTAGGAGGAACACCAGTGGCGAAGGCGGATTGCTGGACGACAACTGACGGTGAGGCGCGAAAGCGTGGGGAGCAAACA
>WK7.444
TGGGGGATATTGCACAATGGGGGAAACCCTGATGCAGCGACGCCGCGTGAGTGAAGAAGTATTTCGGTATGTAAAGCTCTATCAGCAGGAAAGATAATGACGGTACCTGACTAAGAAGCACCGGCTAAATACGTGCCAGCAGCCGCGGTAATACGTATGGTGCAAGCGTTATCCGGATTTACTGGGTGTAAAGGGAGCGCAGACGGCATGGCAAGCCAGATGTGAAAGGTGGGGGCTCAACCCCCAAGCTGCATTTGGAACTGTCAAGCTAGAGTATCGGAGAGGTAAGTGGAATTCCTAGTGTAGCGGTGAAATGCGTAGATATTAGGAGGAACACCAGTGGCGAAGGCGGCTTACTGGACGATAACTGACGTTGAGGCTCGAAAGCGTGGGGAGCAAACA
>WK7.445
TGGGGAATATTGCACAATGGGGGAAACCCTGATGCAGCAACGCCGCGTGAGTGATGACGGCCTTCGGGTTGTAAAGCTCTGTCTTCAGGGACGATAATGACGGTACCTGAGGAGGAAGCCACGGCTAACTACGTGCCAGCAGCCGCGGTAATACGTAGGTGGCGAGCGTTGTCCGGATTTACTGGGCGTAAAGGGAGCGTAGGCGGATTTTTAAGTGAGATGTGAAATACTCGGGCTTAACCTGAGTGCTGCATTTCAAACTGGAAGTCTAGAGTGCAGGAGAGGAGAAGGGAATTCCTAGTGTAGCGGTGAAATGCGTAGAGATTAGGAAGAACACCAGTGGCGAAGGCGCTTCTCTGGACTGTAACTGACGCTGAGGCTCGAAAGCGTGGGGAGCAAACA
>WK7.446
TGGGGAATATTGCACAATGGGGGAAACCCTGATGCAGCAACGCCGCGTGAGTGATGACGGTCTTCGGATTGTAAAGCTCTGTCTTTAGGGACGATAATGACGGTACCTAAGGAGGAAGCCACGGCTAACTACGTGCCAGCAGCCGCGGTAATACGTAGGTGGCAAGCGTTGTCCGGATTTACTGGGCGTAAAGGGAGCGTAGGTGGATATTTAAGTGGGATGTGAAATACCCGGGCTTAACCTGGGTGCTGCATTCCAAACTGGATATCTAGAGTGCAGGAGAGGAAAGGAGAATTCCTAGTGTAGCGGTGAAATGCGTAGAGATTAGGAAGAATACCAGTGGCGAAGGCGCTTCTCTGGACTGTAACTGACGCTGAGGCTCGAAAGCGTGGGGAGCAAACA
>WK7.447
TGAGGAATATTGGTCAATGGGCGCAGGCCTGAACCAGCCAAGTCGCGTGAGGGAGGACGGTCCTACGGATTGTAAACCTCTTTTGTCGGGGAGTAACGTGCGGGACGGGTCCCGTATTGAGAGTACCCGAAGAAAAAGCATCGGCTAACTCCGTGCCAGCAGCCGCGGTAATACGGAGGATGCGAGCGTTATCCGGATTTATTGGGTTTAAAGGGTGCGCAGGCGGCGCGCCAAGTCAGCGGTCAAAGTTCCGGGCTCAACCCGGTGTCGCCGTTGAAACTGGCGTGCTCGAGTGCGTGCGAGGAAGGCGGAATGCGTTGTGTAGCGGTGAAATGCATAGATATGACGCAGAACTCCGATTGCGAAGGCAGCTTTCCAGCGCGCTACTGACGCTGAGGCACGAAAGCGTGGGGATCGAACA
>WK7.448
TGGGGAATATTGGGCAATGGGCGAAAGCCTGACCCAGCAACGCCGCGTGAGGGAAGAAGGGTTTCGGCTCGTAAACCTCTGTCCTATGGGACGAAGGAAGTGACGGTACCATAGGAGGAAGCCCCGGCTAACTACGTGCCAGCAGCCGCGGTAATACGTAGGGGGCGAGCGTTGTCCGGAATGATTGGGCGTAAAGGGCGCGTAGGCGGCCTGGTAAGTCTGGAGTGAAAGTCCTGCTTTTAAGGTGGGAATTGCTTTGGATACTGCTGGGCTTGAGTATCGGAGAGGCAATCGGAATTCCTAGTGTAGCGGTGAAATGCGTAGATATTAGGAGGAACACCAGTGGCGAAGGCGGATTGCTGGACGACAACTGACGGTGAGGCGCGAAAGCGTGGGGAGCAAACA
>WK7.449
TGAGGAATATTGGTCAATGGGCGCAGGCCTGAACCAGCCAAGTCGCGTGAGGGAGGACGGTCCTACGGATTGTAAACCTCTTTTGTCGGGGAGTAACGTGCGGGACGGGTCCCGTATTGAGAGTACCCGAAGAAAAAGCATCGGCTAACTCCGTGCCAGCAGCCGCGGTAATACGGAGGATGCGAGCGTTATCCGGATTTATTGGGTTTAAAGGGTGCGCAGGCGGCGCGCCAAGTCAGCGGTCAAAGTTCCGGGCTCAACCCGGTGTCGCCGTTGAAACTGGCGTGCTCGAGTGCGTGCGAGGAAGGCGGAATGCGTTGTGTAGCGGTGAAATGCATAGATATGACGCAGAACTCCGATTGCGAAGGCAGCTTTCCAGCGCGCTACTGACGCTGAGGCACGAAAGCGTGGGGATCGAACA
>WK7.450
TGAGGAATATTGGTCAATGGGCGCAGGCCTGAACCAGCCAAGTCGCGTGAGGGAGGACGGTCCTACGGATTGTAAACCTCTTTTGTCGGGGAGTAACGTGCGGGACGCGTCCCGTATTGAGAGTACCCGAAGAAAAAGCATCGGCTAACTCCGTGCCAGCAGCCGCGGTAATACGGAGGATGCGAGCGTTATCCGGATTTATTGGGTTTAAAGGGTGCGCAGGCGGCGCGCCAAGTCAGCGGTCAAAGTTCCGGGCTCAACCCGGTGTCGCCGTTGAAACTGGCGTGCTCGAGTGCGTGCGAGGAAGGCGGAATGCGTTGTGTAGCGGTGAAATGCATAGATATGACGCAGAACTCCGATTGCGAAGGCAGCTTTCCAGCGCGCTACTGACGCTGAGGCACGAAAGCGTGGGGATCGAACA
>WK7.451
TGGGGGATATTGCACAATGGGGGAAACCCTGATGCAGCGACGCCGCGTGAGTGAAGAAGTATTTCGGTATGTAAAGCTCTATCAGCAGGAAAGATAATGACGGTACCTGACTAAGAAGCACCGGCTAAATACGTGCCAGCAGCCGCGGTAATACGTATGGTGCAAGCGTTATCCGGATTTACTGGGTGTAAAGGGAGCGCAGACGGCATGGCAAGCCAGATGTGAAAGGTGGGGGCTCAACCCCCAAGCTGCATTTGGAACTGTCAAGCTAGAGTATCGGAGAGGTAAGTGGAATTCCTAGTGTAGCGGTGAAATGCGTAGATATTAGGAGGAACACCAGTGGCGAAGGCGGCTTACTGGACGATAACTGACGTTGAGGCTCGAAAGCGTGGGGAGCAAACA
>WK7.452
TGAGGAATATTGGTCAATGGGCGAGAGCCTGAACCAGCCAAGTAGCGTGCAGGATGACGGCCCTACGGGTTGTAAACTGCTTTTGCGGGAGAATAAAGTCGGCCACGCGTGGCCATTTGCAGGTATCCCGTGAATAAGGACCGGCTAATTCCGTGCCAGCAGCCGCGGTAATACGGAAGGTCCGGGCGTTATCCGGATTTATTGGGTTTAAAGGGAGCGCAGGCGGAGGATCAAGCCAGCCGTCAAATAGCGGTGCTCAACACCGTCCAGCGGTTGGAACTGGTTCCCTTGATTGCGGGAGAAGAAGGCGGAACTCGTGGTGTAGCGGTGAAATGCATAGATATCACGAAGAACTCCGATTGCGAAGGCAGCCTTCCGGCCCGCCAATGACGCTCATGCTCGAAGGCGCGGGTATCAAACA
>WK7.453
CTAAGAATATTCCGCAATGGGCGAAAGCCTGACGGAGCGACGCCGCGTGGATGATGAAGGCCGGAAGGTTGTAAAGTCCTTTTATGACAGAGGAATAACCGGGGCAGGGAATGGCACCGGGGTGACTGTAGGTCATGAATAAGCACCGGCTAATTACGTGCCAGCAGCCGCGGTAACACGTAAGGTGCGAGCGTTGTTCGGAATTATTGGGCGTAAAGGGAGCGTAGACGGCAAAGCAAGTCTGAAGTGAAAGCCCCGGGCTCAACCCGGGAACTGCTTTGGAAACTGTTTAGCTAGAGTGCAGGAGAGGTAAGTGGAATTCCTAGTGTAGCGGTGAAATGCATAGATATGACGCAGAACTCCGATTGCGAAGGCAGCTTTCCAGCGCGCTACTGACGCTGAGGCACGAAAGCGTGGGGATCGAACA
>WK7.454
TAGGGAATCTTCCACAATGGACGAAAGTCTGATGGAGCAACGCCGCGTGAGTGAAGAAGGGTTTCGGCTCGTAAAGCTCTGTTGGTAGTGAAGAAAGATAGAGGTAGTAACTGGCCTTTATTTGACGGTAATTACTTAGAAAGTCACGGCTAACTACGTGCCAGCAGCCGCGGTAATACGTAGGTGGCAAGCGTTGTCCGGATTTATTGGGCGTAAAGCGAGTGCAGGCGGTTCAATAAGTCTGATGTGAAAGCCTTCGGCTCAACCGGAGAATTGCATCAGAAACTGTTGAACTTGAGTGCAGAAGAGGAGAGTGGAACTCCATGTGTAGCGGTGGAATGCGTAGATATATGGAAGAACACCGGTGGCGAAGGCGGCTTGCTGGGCTGTAACTGACGCTGAGGCACGAAAGCGTGGGGAGCAAATA
>WK7.455
TGGGGAATATTGGGCAATGGGGGGAACCCTGACCCAGCAACGCCGCGTGAAGGAAGAAGGTTTTCGGATTGTAAACTTCTGTCCTATGAGACGAAGGAAGTGACGGTATCATAGGAGGAAGCCACGGCTAACTACGTGCCAGCAGCCGCGGTAATACGTAGGTGGCAAGCGTTGTCCGGATTTACTGGGTGTAAAGGGCGCGTAGGCGGGTCGGCAAGTCAGATGTGAAATCCATGGGCTCAACCCATGAACTGCATTTGAAACTGTCGGTCTTGAGTGTCGGAGAGGCAAGCGGAATTCCGTGTGTAGCGGTGAAATGCGTAGATATACGGAGGAACACCAGTGGCGAAGGCGCTTCTCTGGACTGTAACTGACGCTGAGGCTCGAAAGCGTGGGGAGCAAACA
>WK7.456
TGGGGAATATTGGGCAATGGGCGAAAGCCTGACCCAGCAACGCCGCGTGAGGGAAGAAGGTTTTCGGATTGTAAACCTCTGTCCTAAGGGACGAAGGAAGTGACGGTACTTGACTAAGAAGCCCCGGCTAACTACGTGCCAGCAGCCGCGGTAATACGTAGGGGGCAAGCGTTGTCCGGATTTATTGGGCGTAAAGCGAGTGCAGGCGGTTCAATAAGTCTGATGTGAAAGCCTTCGGCTCAACCGGAGAATTGCATCAGAAACTGTTGAACTTGAGTGCAGAAGAGGAGAGTGGAACTCCATGTGTAGCGGTGGAATGCGTAGATATATGGAAGAACACCAGTGGCGAAGGCGGCTCTCTGGTCTGCAACTGACGCTGAGGCTCGAAAGCATGGGTAGCGAACA
>WK7.457
TGAGGAATATTGGTCAATGGGCGCAGGCCTGAACCAGCCAAGTCGCGTGAGGGAGGACGGTCCTACGGATTGTAAACCTCTTTTGTCGGGGAGTAACGTGCGGGACGCGTCCCGTATTGAGAGTACCCGAAGAAAAAGCATCGGCTAACTCCGTGCCAGCAGCCGCGGTAATACGGAGGATGCGAGCGTTATCCGGATTTATTGGGTTTAAAGGGTGCGCAGGCGGCGCGCCAAGTCAGCGGTCAAAGTTCCGGGCTCAACCCGGTGTCGCCGTTGAAACTGGCGTGCTCGAGTGCGTGCGAGGAAGGCGGAATGCGTTGTGTAGCGGTGAAATGCATAGATATGACGCAGAACTCCGATTGCGAAGGCAGCTTTCCAGCGCGCTACTGACGCTGAGGCACGAAAGCGTGGGGATCGAACA
>WK7.458
TGAGGAATATTGGTCAATGGGCGCAGGCCTGAACCAGCCAAGTCGCGTGAGGGATGACGGTCCTACGGATTGTAAACCTCTTTTGTCGGGGAGTAACGTGCGGGACGGGTCCCGTATTGAGAGTACCCGAAGAAAAAGCATCGGCTAACTCCGTGCCAGCAGCCGCGGTAATACGGAGGATGCGAGCGTTGTCCGGATTTACTGGGCGTAAAGGGAGCGTAGGCGGCGCGCCAAGTCAGCGGTCAAAGTTCCGGGCTCAACCCGGTGTCGCCGTTGAAACTGGCGTGCTCGAGTGCGTGCGAGGAAGGCGGAATGCGTTGTGTAGCGGTGAAATGCATAGATATGACGCAGAACTCCGATTGCGAAGGCAGCTTTCCAGCGCGCTACTGACGCTGAGGCACGAAAGCGTGGGGATCGAACA
>WK7.459
TGAGGAATATTGGTCAATGGCCGTAAGGCTGAACCAGCCAAGTAGCGTGAAGGATGACCGCCCTATGGGTTGTAAACTTCTTTTATAAAGGAATAAAGTCACCTACGTGTAGGTGTTTGTATGTACTTTATGAATAAGCATCGGCTAACTCCGTGCCAGCAGCCGCGGTAATACGGAGGATGCGAGCGTTATCCGGATTTATTGGGTTTAAAGGGAGCGCAGACGGGCTGTTAAGTCAGCTGTGAAATGCCGCGGCTCAACCGTGGACCTGCAGTTGATACTGGCGGCCTTGAGTGCGGTTGAGGCAGGCGGAATTCGTGGTGTAGCGGTGAAATGCTTAGATATCACGAAGAACCCCGATTGCGAAGGCAGCCTGCCAATCCGTTACTGACGTTCATGCTCGAAGGTGCGGGTATCAAACA
>WK7.460
TGAGGAATATTGGTCAATGGGCGCAAGCCTGATGGAGCAACACCGCGTGAGTGAAGAAGGGTTTCGGCTCGTAAAGCTCTGTTGTTGGAGAAGAACGTGCGTGAGAGTAACTGTTCACGCAGTGACGGTATCCAACCAGAAAGTCACGGCTAACTACGTGCCAGCAGCCGCGGTAATACGTAGGTGGCAAGCGTTATCCGGATTTATTGGGCGTAAAGCGAGCGCAGGCGGTTGCTTAGGTCTGATGTGAAAGCCTTCGGCTTAACCGAAGAAGTGCATCGGAAACCGGGCAACTTGAGTGCAGAAGAGGACAGTGGAACTCCATGTGTAGCGGTGGAAAGCGTAGATATATGGAAGAACACCAGTGGCGAAGGCGGCTGTCTGGTCTGCAACTGACGCTGAGGCTCGAAAGCATGGGTAGCGAACA
>WK7.461
TGGGGAATATTGGGCAATGGGCGAAAGCCTGACCCAGCAACGCCGCGTGAAGGAAGAAGGTCTTCAGATTGTAAACTTTTGTCTTATGGGACGATAATGACGGTACCATAGGAGGAAGCCACGACTAACTACGTGCCAGCAGTCGCGGTAATACGTAGGTGGCGAGCGTTATCCGGAATTATTGGGTGTAAAGGGTGCGTAGGCGGGACGTAAAGTCAGATGTGAAATGCGGAGGCTCAACCTCCGAACTGCATTTGAAACTTACGTTCTTGAGTGGAGTAGAGGCAAGCGGAATTCCCGGTGTAGCGGTGAAATGCATAGATATCGGGAGGAACACCAGTGGCGAAGGCGGCTTGCTGGGCTTTTACTGACGCTGAGGCACGAAAGTGTGGGGAGCAAACA
>WK7.462
TGAGGAATATTGGTCAATGGGCGCAGGCCTGAACCAGCCAAGTCGCGTGAGGGATGACGGTCCTACGGATTGTAAACCTCTTTTGTCGGGGAACAACAGGGGGCACGCGTGCCTTTGTGAGTGTACCCGAAGAAAAAGCATCGGCTAACTACGTGCCAGCAGCCGCGGTAACACGTAAGTTGCGAGCGTTGTTCGGAATTATTGGGCGTAAAGGGCATGTAGGCGGTTTTGCAAGCTTGATGTGAAAGGCAGGAGCTTAACTTCTGGACTGCGTTGAGAACTGCATGACTGGAGTCACTGAGGGGCAATCAGAATTCCTGGTGTAGGGGTGAAATCTGTAGATATCAGGAAGAATACCAATGGCGAAGGCAGGTTACCAGCAGATGACTGACGCTGAGGTGCGAAGGTGCGGGGAGCAAACA
>WK7.463
TGAGGAATATTGGTCAATGGGCGGAAGCCTGAACCAGCCATGCCGCGTGCAGGATGACGGCCCTATGGGTTGTAAACTGCTTTTGCTGTGGAGCAATAAGGGTCACGCGCTGACCCGATGAGAGTACACAGCGAATAAGCATCGGCTAACTCCGTGCCAGCAGCCGCGGTAATACGGAGGATGCGAGCGTTATCCGGGTTTATTGGGTTTAAAGGGTGCGTAGGCGGCGCGCCAAGTCAGCGGTCAAAGTTCCGGGCTCAACCCGGTGTCGCCGTTGAAACTGGCGTGCTCGAGTGCGTGCGAGGAAGGCGGAATGCGTTGTGTAGCGGTGAAATGCATAGATATGACGCAGAACTCCGATTGCGAAGGCAGCTTTCCAGCGCGCTACTGACGCTGAGGCACGAAAGCGTGGGGATCGAACA
>WK7.464
TGAGGAATATTGCACAATGGGGGAAACCCTGATGCAGCGACGCCGCGTGAGTGAAGAAGTATTTCGGTATGTAAAGCTCTATCAGCAGGGAAGAAGAAATGACGGTACCTGACTAAGAAGCCCCGGCTAACTACGTGCCAGCAGCCGCGGTAATACGTAGGGGGCAAGCGTTATCCGGATTTACTGGGTGTAAAGGGAGCGTAGGCGGCATGGCAAGTCTGATGTGAAAACCCAGGGCTCAACTCTGGGACTGCATTGGAAACTGTCAAGCTGGAGTGTCGGAGAGGTAAGCGGAATTCCTAGTGTAGCGGTGAAATGCGTAGATATTAGGAGGAACACCAGTGGCGAAGGCGGCCTACTGGGCTTTAACTGACGCTGAGGCACGAAAGTGTGGGTAGCAAACA
>WK7.465
TGGGGAATATTGGGCAATGGGCGAAAGCCTGACCCAGCAACGCCGCGTGAGGGAAGAAGGTTTTCGGATTGTAAACCTCTGTCCTAAGTGACGAAGGAAGTGACGGTAGCTTAGGAGGAAGCCCCGGCTAACTACGTGCCAGCAGCCGCGGTAATACGTAGGGGGCGAGCGTTGTCCGGAATGATTGGGCGTAAAGGGCGCGTAGGCGGCCCGTTAAGTCTGGAGTGAAAGTCCTGCTTTCAAGGTGGGAATTGCTTTGGATACTGATGGGCTGGAGTGCAGGAGAGGAAAGCGGAATTACCGGTGTAGCGGTGAAATGCGTAGAGATCGGTAGGAACACCAGTGGCGAAGGCGGCTTTCTGGACTGAAACTGACGCTGAGGCGCGAAAGCGTGGGGAGCAAACA
>WK7.466
TCGGGAATATTGCGCAATGGAGGAAACTCTGACGCAGTGACGCCGCGTATAGGAAGAAGGTTTTCGGATTGTAAACTATTTTAGACAGGGAAGAAATTGACAGTACCTGTAGAATAAGCTCCGGCTAACTACGTGCCAGCAGCCGCGGTAATACGTAGGGAGCAAGCGTTATCCGGATTTATTGGGTGTAAAGGGTGCGTAGACGGGAGAACAAGTTAGTTGTGAAAGCCCTCGGCTTAACTGAGGAACTGCAACTAAAACTATTTTTCTTGAGTGCAGGAGAGGAAAGCGGAATTCCTAGTGTAGCGGTGAAATGCGTAGATATTAGGAGGAACACCAGTGGCGAAGGCGGCTTTCTGGACTGTAACTGACGTTGAGGCACGAAAGTGTGGGGAGCAAACA
>WK7.467
TGGGGAATATTGCACAATGGGGGAAACCCTGATGCAGCAACGCCGCGTGAGTGATGACGGCCTTCGGGTTGTAAAGCTCTGTCTTCAGGGACGATAATGACGGTACCTGAGGAGGAAGCCACGGCTAACTACGTGCCAGCAGCCGCGGTAATACGTAGGTGGCGAGCGTTGTCCGGAATGATTGGGCGTAAAGGGCGCGTAGGCGGCCCGGTAAGTCTGGAGTGAAAGTCCCGGCTTCAAGTTGGGAATTGCTTTGGATACTGTCGGGCTTGAGTGCAGGAGAGGTTAGTGGAATTCCCAGTGTAGCGGTGAAATGCGTAGAGATTGGGAGGAACACCAGTGGCGAAGGCGACTAACTGGACTGTAACTGACGCTGAGGCGCGAAAGTGTGGGGAGCAAACA
>WK7.468
TAGGGAATCTTCCACAATGGGCGCAAGCCTGATGGAGCAACACCGCGTGAGTGAAGAAGGGTTTCGGCTCGTAAAGCTCTGTTGTTGGAGAAGAACGTGCGTGAGAGTAACTGTTCACGCAGTGACGGTATCCAACCAGAAAGTCACGGCTAACTACGTGCCAGCAGCCGCGGTAATACGTAGGTGGCAAGCGTTGTCCGGATTTATTGGGCGTAAAGCGAGCGCAGGCGGAAAAATAAGTCTAATGTGAAAGCCCTCGGCTTAACCGAGGAACTGCATCGGAAACTGTTTTTCTTGAGTGCAGAAGAGGAGAGTGGAACTCCATGTGTAGCGGTGGAATGCGTAGATATATGGAAGAACACCAGTGGCGAAGGCGGCTCTCTGGTCTGCAACTGACGCTGAGGCTCGAAAGCATGGGTAGCGAACA
>WK7.469
TGGGGAATATTGCACAATGGGGGAAACCCTGATGCAGCAACGCCGCGTGAGTGATGACGGCCTTCGGGTTGTAAAGCTCTGTCTTCAGGGACGATAATGACGGTACCTGAGGAGGAAGCCACGGCTAACTACGTGCCAGCAGCCGCGGTAATACGTAGGTGGCAAGCGTTGTCCGGATTTATTGGGCGTAAAGCGAGCGCAGGCGGAAAAATAAGTCTAATGTGAAAGCCCTCGGCTTAACCGAGGAACTGCATCGGAAACTGTTTTTCTTGAGTGCAGAAGAGGAGAGTGGAACTCCATGTGTAGCGGTGGAATGCGTAGATATATGGAAGAACACCAGTGGCGAAGGCGGCTCTCTGGTCTGCAACTGACGCTGAGGCTCGAAAGCATGGGTAGCGAACA
>WK7.470
TGGGGAATATTGGGCAATGGGCGCAAGCCTGACCCAGCAACGCCGCGTGAAGGAAGAAGGCTTTCGGGTTGTAAACTTCTTTTAAGAGGGAAGAGCAGAAGACGGTACCTCTAGAATAAGCCACGGCTAACTACGTGCCAGCAGCCGCGGTAATACGTAGGTGGCAAGCGTTGTCCGGAATTACTGGGTGTAAAGGGAGCGTAGGCGGGAATGCAAGTTGAATGTTTAAACTATCGGCTCAACTGGTAGTCGCGTTCAAAACTACATTTCTTGAGTGGAGTAGAGGCAGGCGGAATTCCTAGTGTAGCGGTGAAATGCGTAGATATTAGGAGGAACACCAGTGGCGAAGGCGGCTTACTGGACGATAACTGACGTTGAGGCTCGAAAGCGTGGGGAGCAAACA
>WK7.471
TAGGGAATCTTCCACAATGGACGAAAGTCTGATGGAGCAACGCCGCGTGAGTGAAGAAGGGTTTCGGCTCGTAAAGCTCTGTTGGTAGTGAAGAAAGATAGAGGTAGTAACTGGCCTTTATTTGACGGTAATTACTTAGAAAGTCACGGCTAACTACGTGCCAGCAGCCGCGGTAATACGTAGGTGGCGAGCGTTGTCCGGATTTACTGGGCGTAAAGGGAGCGTAGGCGGATTTTTAAGTGAGATGTGAAATACTCGGGCTTAACCTGAGTGCTGCATTTCAAACTGGAAGTCTAGAGTGCAGGAGAGGAGAAGGGAATTCCTAGTGTAGCGGTGAAATGCGTAAATATTAGGAGGAACACCAGTGGCGAAGGCGGCTTACTGGACGATAACTGACGTTGAGGCTCGAAAGCGTGGGGAGCAAACA
>WK7.472
TGAGGAATATTGGTCAATGGGCGCAGGCCTGAACCAGCCAAGTCGCGTGAGGGAAGACGGTCCTACGGATTGTAAACCTCTTTTGTCGGGGAGTAACGTGCGGGACGCGTCCCGTATTGAGAGTACCCGAAGAAAAAGCATCGGCTAACTCCGTGCCAGCAGCCGCGGTAACACGTAAGTTGCGAGCGTTGTTCGGAATTATTGGGCGTAAAGGGCATGTAGGCGGTTTTGCAAGCTTGATGTGAAAGGCAGGAGCTTAACTTCTGGACTGCGTTGAGAACTGCATGACTGGAGTCACTGAGGGGCAATCAGAATTCCTGGTGTAGGGGTGAAATCTGTAGATATCAGGAAGAATACCAATGGCGAAGGCAGGTTACCAGCAGATGACTGACGCTGAGGTGCGAAGGTGCGGGGAGCAAACA
>WK7.473
TGGGGAATATTGCACAATGGGCGAAAGCCTGATGCAGCAACGCCGCGTGGGTGATGAAGGTTTTCGGATCGTAAAGCCCTGTCTTTTGGGACGATAATGACGGTACCAAAGGAGGAAGCGACGGCTAACTCTGTGCCAGCAGCCGCGGTAATACAGAGGTCGCAAGCGTTGTTCGGATTTACTGGGCGTAAAGGGCGCGTAGGCGGTCTTGCGTGTCAGATGTGAAATCTCCGGGCTCAACCCGGAAAGTGCGTCTGAAACTACAGGACTCGAGTCTGGGAGAGGGAATCGGAATATAGGGTGTAGCGGTGAAATGCGTTGATATCCTATAGAACACCGGAGGCGAAGGCGGATTCCTTGAACAGCACTGACGCTGAGGCGCGAAAGTCGGGGGAGCAAACA
>WK7.474
TGGGGAATATTGGGCAATGGGCGCAAGCCTGACCCAGCAACGCCGCGTGAAGGAAGAAGGCTTTCGGGTTGTAAACTTCTTTTATGAGGGACGAAGAAGTGACGGTACCTCATGAATAAGCCACGGCTAACTACGTGCCAGCAGCCGCGGTAATACGTAGGTGGCAAGCGTTGTCCGGATTTACTGGGCGTAAAGGGAGCGTAGGCGGATTTTTAAGTGAGATGTGAAATACTCGGGCTTAACCTGAGTGCTGCATTTCAAACTGGAAGTCTAGAGTGCAGGAGAGGAGAAGGGAATTCCTAGTGTAGCGGTGAAATGCGTAGAGATTAGGAAGAACACCAGTGGCGAAGGCGCTTCTCTGGACTGTAACTGACGCTGAGGCTCGAAAGCGTGGGGAGCAAACA
>WK7.475
TGGGGGATATTGCACAATGGGGGAAACCCTGATGCAGCAACGCCGCGTGAGTGATGACGGTCTTCGGATTGTAAAGCTCTGTCTTTAGGGACGATAATGACGGTACCTAAGGAGGAAGCCACGGCTAACTACGTGCCAGCAGCCGCGGTAATACGTAGGTGGCAAGCGTTGTCCGGATTTACTGGGTGTAAAGGGCGTGCAGCCGGGTCTGCAAGTCAGATGTGAAATCCATGGGCTCAACCCATGAACTGCATTTGAAACTGTAGATCTTGAGTGTCGGAGGGGCAATCGGAATTCCTAGTGTAGCGGTGAAATGCGTAGATATTAGGAGGAACACCAGTGGCGAAGGCGGATTGCTGGACGATAACTGACGGTGAGGCGCGAAAGTGTGGGGAGCAAACA
>WK7.476
TGGGGAATATTGCACAATGGGGGAAACCCTGATGCAGCAACGCCGCGTGAGTGATGACGGTCTTCGGATTGTAAAGCTCTGTCTTCAGGGACGATAATGACGGTACCTGAGGAGGAAGCCACGGCTAACTACGTGCCAGCAGCCGCGGTAATACGTAGGTGGCGAGCGTTGTCCGGATTTACTGGGCGTAAAGGGAGCGTAGGCGGACTTTTAAGTGAGATGTGAAATACCCGGGCTCAACTTGGGTGCTGCATTTCAAACTGGAAGTCTAGAGTGCAGGAGAGGAGAATGGAATTCCTAGTGTAGCGGTGAAATGCGTAGAGATTAGGAAGAACACCAGTGGCGAAGGCGATTCTCTGGACTGTAACTGACGCTGAGGCTCGAAAGCGTGGGGAGCAAACA
>WK7.477
TGGGGAATATTGGGCAATGGGCGAAAGCCTGACCCAGCAACGCCGCGTGAGGGAAGAAGGGTTTCGGCTCGTAAACCTCTGTCCTATGGGACGAATAAAGTGACGGTACCATAGGAGGAAGCCCCGGCTAACTACGTGCCAGCAGCCGCGGTAATACGTAGGGGGCGAGCGTTGTCCGGAATGATTGGGCGTAAAGGGCGCGTAGGCGGCCTGGTAAGTCTGGAGTGAAAGTCCTGCTTTTAAGGTGGGAATTGCTTTGGATACTGCTGGGCTTGAGTGCAGGAGAGGAAAGCGGAATTACCGGTGTAGCGGTGAAATGCGTAGAGATCGGTAGGAACACCAGTGGCGAAGGCGGCTTTCTGGACTGAAACTGACGCTGAGGCGCGAAAGCGTGGGGAGCAAACA
>WK7.478
TGGGGAATATTGCACAATGGGCGAAAGCCTGATGCAGCGACGCCGCGTGAACGATGAAGTATTTCGGTATGTAAAGTTCTATCAGCAGGGAAGAAAAAAATGACGGTACCTGACTAAGAAGCACCGGCTAAATACGTGCCAGCAGCCGCGGTAATACGTATGGTGCAAGCGTTATCCGGATTTACTGGGTGTAAAGGGAGCGTAGACGGCATGGCAAGTCTGATGTGAAAACCCTGGGCTCAACCCAGGAATGGCATTGGAAACTGTTAAGCTAGAGTGCAGGAGAGGTAAGTGGAATTCCTAGTGTAGCGGTGAAATGCGTAGATATTAGGAGGAACACCAGTGGCGAAGGCGGATTGCTGGACGACAACTGACGGTGAGACGCGAAAGCGTGGGGAGCAAACA
>WK7.479
TGAGGAATATTGGTCAATGGGCGGAAGCCTGAACCAGCCATGCCGCGTGCGGGAAGGAGGCCCTATGGGCTGTGAACCGCTTTTGCCTGGGGGCAATAAGGGCGTCGCGCACGTCCGATGAGAGTACCAGGCGAATAAGCATCGGCTAACTCCGTGCCAGCAGCCGCGGTAATACGGGGGATGCGAGCGTTATCCGGATTCATTGGGTTTAAAGGGTGCGTAGGCTGTGCGTCAAGTCGGGGGTGAAATTCCGGTGCTCAACACCGGGGCTGCCCTTGATACTGTCGCGCTGGAGTGCGGATGCCGCCGGAGGAATGAGTGGTGTAGCGGTGAAATGCTTAGATATCACTCAGAACACCGATTGCGAAGGCATCTGGCGAATCCGTAACTGACGCTGAGGCACGAAAGCGTGGGGATAGAACA
>WK7.480
TAGGGAATCTTCCACAATGGACGAAAGTCTGATGGAGCAACGCCGCGTGAGTGAAGAAGGGTTTCGGCTCGTAAAGCTCTGTTGGTAGTGAAGAAAGATAGAGGTAGTAACTGGCCTTTATTTGACGGTAATTACTTAGAAAGTCACGGCTAACTACGTGCCAGCAGCCGCGGTAATACGTAGGTGGCAAGCGTTGTCCGGATTTATTGGGCGTAAAGCGAGTGCAGGCGGTTCAATAAGTCTGATGTGAAAGCCTTCGGCTCAACCGGAGAATTGCATCAGAAACTGTTGAACTTGAGTGCAGAAGAGGAGAGTGGAACTCCATGTGTAGCGGTGGAATGCGTAGATATATGGAAGAACACCAGTGGCGAAGGCGGCTCTCTGGTCTGCAACTGACGCTGAGGCTCGAAAGCATGGGTAGCGAACA
>WK7.481
TGGGGAATCTTCCGCAATGGGCGAAAGCCTGACGGAGCAATGCCGCGTGAGTGATGAAGGAATTCGTTCCGTAAAGCTCTTTTGTTTATGACGAATGTGCAGGTTGTGAATAATGACTTGTAATGACGGTAGTAAACGAATAAGCCACGGCTAACTACGTGCCAGCAGCCGCGGTAATACGTAGGTGGCGAGCGTTGTCCGGAATTATTGGGCGTAAAGAGCATGTAGGCGGTTTTTTAAGTCTGGAGTGAAAATGCGGGGCTCAACCCCGTATGGCTCTGGATACTGGAAGACTTGAGTGCAGGAGAGGAAAGGGGAATTCCCAGTGTAGCGGTGAAATGCGTAGATATTGGGAGGAACACCAGTGGCGAAGGCGCCTTTCTGGACTGTGTCTGACGCTGAGATGCGAAAGCCAGGGTAGCGAACG
>WK7.482
TGAGGAATATTGGTCAATGGGCGCAGGCCTGAACCAGCCAAGTCGCGTGAGGGAGGACGGTCCTACGGATTGTAAACCTCTTTTGTCGGGGAGTAACGTGCGGGACGCGTCCCGTATTGAGAGTACCCGAAGAAAAAGCATCGGCTAACTCCGTGCCAGCAGCCGCGGTAATACGGAGGATGCGAGCGTTATCCGGATTTATTGGGTTTAAAGGGTGCGCAGGCGGCGCGCCAAGTCAGCGGTCAAAGTTCCGGGCTCAACCCGGTGTCGCCGTTGAAACTGGCGTGCTCGAGTGCGTGCGAGGAAGGCGGAATGCGTTGTGTAGCGGTGAAATGCATAGATATGACGCAGAACTCCGATTGCGAAGGCAGCTTTCCAGCGCGCTACTGACGCTGAGGCACGAAAGCGTGGGGATCGAACA
>WK7.483
TGGGGAATATTGGGCAATGGGCGAAAGCCTGACCCAGCAACGCCGCGTGAAGGAAGAAGGTCTTCGGATTGTAAACTTCTTTTATCAGGGACGAAGATAGTGACGGTACCTGATGAATAAGCCACGGCTAACTACGTGCCAGCAGCCGCGGTAATACGTAGGTGGCAAGCGTTATCCGGATTTACTGGGTGTAAAGGGCGCGTAGGCGGGGATACAAGTCAGATGTGAAATCCATGGGCTCAACCCATGAACTGCATTTGAAACTGTGGATCTTGAGTGTCGGAGGGGCAATCGGAATTCCTAGTGTAGCGGTGAAATGCGTAGATATTAGGAGGAACACCAGTGGCGAAGGCGGATTGCTGGACGATAACTGACGGTGAGGCGCGAAAGTGTGGGGAGCAAACA
>WK7.484
TGAGGAATATTGGTCAATGGGCGCAGGCCTGAACCAGCCAAGTCGCGTGAGGGAAGACGGTCCTACGGATTGTAAACCTCTTTTGTCGGGGAGTAACGTGCGGGACGGGTCCCGTATTGAGAGTACCCGAAGAAAAAGCATCGGCTAACTCCGTGCCAGCAGCCGCGGTAATACGGAGGATGCGAGCGTTATCCGGATTTATTGGGTTTAAAGGGTGCGCAGGCGGCGCGCCAAGTCAGCGGTCAAAGTTCCGGGCTCAACCCGGTGTCGCCGTTGAAACTGGCGTGCTCGAGTGCGTGCGAGGAAGGCGGAATGCGTTGTGTAGCGGTGAAATGCATAGATATGACGCAGAACTCCGATTGCGAAGGCAGCTTTCCAGCGCGCTACTGACGCTGAGGCACGAAAGCGTGGGGATCGAACA
>WK7.485
TGGGGGATATTGCACAATGGGGGAAACCCTGATGCAGCGACGCCGCGTGAGTGAAGAAGTATTTCGGTATGTAAAGCTCTATCAGCAGGAAAGATAATGACGGTACCTGACTAAGAAGCACCGGCTAAATACGTGCCAGCAGCCGCGGTAATACGTATGGTGCAAGCGTTATCCGGATTTACTGGGTGTAAAGGGAGCGCAGACGGCATGGCAAGCCAGATGTGAAAGGTGGGGGCTCAACCCCCAAGCTGCATTTGGAACTGTCAAGCTAGAGTATCGGAGAGGTAAGTGGAATTCCTAGTGTAGCGGTGAAATGCGTAGATATTAGGAGGAACACCAGTGGCGAAGGCGGCTTACTGGACGATAACTGACGTTGAGGCTCGAAAGCGTGGGGAGCAAACA
>WK7.486
TGAGGAATATTGGTCAATGGGCGGAAGCCTGAACCAGCCATGCCGCGTGCGGGAAGGAGGCCCTATGGGCTGTGAACCGCTTTTGCCTGGGGGCAATAAGGGCGTCGCGCACGTCCGATGAGAGTACCAGGCGAATAAGCATCGGCTAACTCCGTGCCAGCAGCCGCGGTAATACGGAGGATGCGAGCGTTATCCGGATTTATTGGGTTTAAAGGGTGCGCAGGCGGACTCGTCAAGTCAGCGGTAAAAATTCGGGGCTCAACCCCGTCCTGCCGTTGAAACTGCGAGACTGGAGTGCGACAGAGGAAAGCGGAATGCGAGGTGTAGCGGTGAAATGCATAGATATCGCGCAGAACTCCGATTGCGAAGGCAGCTTTCCATGTCGTGACTGACGCTGAGGCACGAAAGCGTGGGGATCGAACA
>WK7.487
TGGGGAATATTGGGCAATGGGCGCAAGCCTGACCCAGCAACGCCGCGTGAAGGAAGAAGGCTTTCGGGTTGTAAACTTCTTTTGTCAGGGACGAGTAGAAGACGGTACCTGACGAATAAGCCACGGCTAACTACGTGCCAGCAGCCGCGGTAATACGTAGGTGGCAAGCGTTGTCCGGATTTACTGGGTGTAAAGGGAGCGTAGACGGCAAAGCAAGTCTGAAGTGAAAGCCCCGGGCTCAACCCGGGAACTGCTTTGGAAACTGTTTAGCTAGAGTGCAGGAGAGGTAAGTGGAATTCCTAGTGTAGCGGTGAAATGCGTAGATATTAGGAGGAACACCAGTGGCGAAGGCGGCTTACTGGACTGTAACTGACGTTGAGGCTCGAAAGCGTGGGGAGCAAACA
>WK7.488
TGGGGAATATTGGGCAATGGACGCAAGTCTGACCCAGCAACGCCGCGTGAAGGAAGAAGGCTTTCGGGTTGTAAACTTCTTTGACAGGGGAAGAGCGGAAGACGGTACCCTGAAAACAAGCCACGGCTAACTACGTGCCAGCAGCCGCGGTAATACGTAGGTGGCAAGCGTTGTCCGGATTTACTGGGTGTAAAGGGCGTGTAGCCGGGGAGACAAGTCAGATGTGAAATCTGGAGGCTCAACCTCCAAACTGCATTTGAAACTGTTTCTCTTGAGTATCGGAGAGGTAATCGGAATTCCTAGTGTAGCGGTGAAATGCGTAGATATTAGGAGGAACACCAGTGGCGAAGGCGGATTACTGGACGACAACTGACGGTGAGGCGCGAAAGCGTGGGGAGCAAACA
>WK7.489
TGGGGAATATTGGGCAATGGGCGCAAGCCTGACCCAGCAACGCCGCGTGAAGGAAGAAGGCTTTCGGGTTGTAAACTTCTTTTGTCAGGGACGAGTAGAAGACGGTACCTGACGAATAAGCCACGGCTAACTACGTGCCAGCAGCCGCGGTAATACGTAGGTGGCAAGCGTTGTCCGGATTTACTGGGTGTAAAGGGCGTGTAGCCGGGTCGGCAAGTCAGATGTGAAATCCACGGGCTCAACTCGTGAACTGCATTTGAAACTGTTGATCTTGAGTATCGGAGAGGCAATCGGAATTCCTAGTGTAGCGGTGAAATGCGTAGATATTAGGAGGAACACCAGTGGCGAAGGTGGATTGCTGGACGACAACTGACGGTGAGGCGCGAAAGCGTGGGGAGCAAACA
>WK7.490
TGAGGAATATTGGTCAATGGGCGCAGGCCTGAACCAGCCAAGTCGCGTGAGGGAAGACGGTCCTACGGATTGTAAACCTCTTTTGTCGGGGAGTAACGTGCGGGACGCGTCCCGTATTGAGAGTACCCGAAGAAAAAGCATCGGCTAACTCCGTGCCAGCAGCCGCGGTAATACGGAGGATGCGAGCGTTATCCGGATTTATTGGGTTTAAAGGGTGCGCAGGCGGCGCGCCAAGTCAGCGGTCAAAGTTCCGGGCTCAACCCGGTGTCGCCGTTGAAACTGGCGTGCTCGAGTGCGTGCGAGGAAGGCGGAATGCGTTGTGTAGCGGTGAAATGCATAGATATGACGCAGAACTCCGATTGCGAAGGCAGCTTTCCAGCGCGCTACTGACGCTGAGGCACGAAAGCGTGGGGATCGAACA
>WK7.491
TGGGGAATATTGCACAATGGGGGAAACCCTGATGCAGCGACGCCGCGTGAGTGAAGAAGTATTTCGGTATGTAAAGCTCTATCAGCAGGGAAGAAAATGACGGTACCTGACTAAGAAGCCCCGGCTAACTACGTGCCAGCAGCCGCGGTAATACGTAGGGGGCAAGCGTTATCCGGATTTACTGGGTGTAAAGGGAGCGTAGACGGCGGTGCAAGTCTGATGTGAAAGCCCGGGGCTCAACCCTGGAACTGCATTGGAAACTGTACTGCTAGAGTGCAGGAGAGGTAAGCGGAATTCCTAGTGTAGCGGTGAAATGCGTAGATATTAGGAGGAACACCAGTGGCGAAGGCGGCTTACTGGACTGTAACTGACGTTGAGGCTCGAAAGCGTGGGGAGCAAACA
>WK7.492
TGGGGAATATTGGGCAATGGGCGCAAGCCTGACCCAGCAACGCCGCGTGAGGGAAGAAGGTTTTCGGATTGTAAACCTCTGTCGCAGAAGACGAAGGAAGTGACGGTAATCTGTGAGGAAGCCCCGGCTAACTACGTGCCAGCAGCCGCGGTAATACGTAGGGGGCGAGCGTTGTCCGGATTTACTGGGTGTAAAGGGAGCGCAGGCGGTACGGCAAGTCTGATGTGAAATCCCGGGGCTCAACCCCGGTACTGCATTGGAAACTGTCGGACTAGAGTGTCGGAGGGGTAAGTGGAATTCCTAGTGTAGCGGTGAAATGCGTAGATATTAGGAGGAACACCAGTGGCGAAGGCGGCTTACTGGACGATTACTGACGCTGAGGCTCGAAAGCGTGGGGAGCAAACA
>WK7.493
TGAGGAATATTGGTCAATGGGCGCAGGCCTGAACCAGCCAAGTCGCGTGAGGGAAGACGGTCCTACGGATTGTAAACCTCTTTTGTCGGGGAGTAACGTGCGGGACGCGTCCCGTATTGAGAGTACCCGAAGAAAAAGCATCGGCTAACTCCGTGCCAGCAGCCGCGGTAATACGGAGGATGCGAGCGTTATCCGGATTTATTGGGTTTAAAGGGTGCGCAGGCGGCGCGCCAAGTCAGCGGTCAAAGTTCCGGGCTCAACCCGGTGTCGCCGTTGAAACTGGCGTGCTCGAGTGCGTGCGAGGAAGGCGGAATGCGTTGTGTAGCGGTGAAATGCATAGATATGACGCAGAACTCCGATTGCGAAGGCAGCTTTCCAGCGCGCTACTGACGCTGAGGCACGAAAGCGTGGGGATCGAACA
>WK7.494
TGAGGAATATTGGTCAATGGGCGCAGGCCTGAACCAGCCAAGTCGCGTGAGGGATGACGGTCCTACGGATTGTAAACCTCTTTTGTCGGGGAGTAACGTGCGGGACGGGTCCCGTATTGAGAGTACCCGAAGAAAAAGCATCGGCTAACTCCGTGCCAGCAGCCGCGGTAATACGGAGGATGCGAGCGTTATCCGGATTTATTGGGTTTAAAGGGTGCGCAGGCGGCGCGCCAAGTCAGCGGTCAAAGTTCCGGGCTCAACCCGGTGTCGCCGTTGAAACTGGCGTGCTCGAGTGCGTGCGAGGAAGGCGGAATGCGTTGTGTAGCAGTGAAATGCATAGATATGACGCAGAACTCCGATTGCGAAGGCAGCTTTCCAGCGCGCTACTGACGCTGAGGCACGAAAGCGTGGGGATCGAACA
>WK7.495
TGAGGAATATTGGTCAATGGGCGCAGGCCTGAACCAGCCAAGTCGCGTGAGGGAGGACGGTCCTACGGGTTGTAAACCTCTTTTGTCGGGGAGTAACGTGCGGGACGCGTCCCGTATTGAGAGTACCCGAAGAAAAAGCATCGGCTAACTCCGTGCCAGCAGCCGCGGTAATACGGAGGATGCGAGCGTTATCCGGATTTATTGGGTTTAAAGGGTGCGCAGGCGGCGCGCCAAGTCAGCGGTCAAAGTTCCGGGCTCAACCCGGTGTCGCCGTTGAAACTGGCGTGCTCGAGTGCGTGCGAGGAAGGCGGAATGCGTTGTGTAGCGGTGAAATGCATAGATATGACGCAGAACTCCGATTGCGAAGGCAGCTTTCCAGCGCGCTACTGACGCTGAGGCACGAAAGCGTGGGGATCGAACA
>WK7.496
TGGGGAATATTGGGCAATGGACGCAAGTCTGACCCAGCAACGCCGCGTGAAGGAAGAAGGCTTTCGGGTTGTAAACTTCTTTTAAGAGGGAAGAGCAGAAGACGGTACCTCTTGAATAAGCCACGGCTAACTACGTGCCAGCAGCCGCGGTAATACGTAGGTGGCAAGCGTTGTCCGGATTTACTGGGTGTAAAGGGCGTGCAGCCGGGCCGGCAAGTCAGATGTGAAATCCCCAGGCTCAACCTGGGAACTGCATTTGAAACTGTTGGTCTTGAGTATCGGAGAGGTAATCGGAATTCCTTGTGTAGCGGTGAAATGCGTAGATATAAGGAAGAACACCAGTGGCGAAGGCGGATTACTGGACGACAACTGACGGTGAGGCGCGAAAGCGTGGGGAGCAAACA
>WK7.497
TGAGGAATATTGGTCAATGGGCGGAAGCCTGAACCAGCCATGCCGCGTGCGGGAAGGAGGCCCTATGGGCTGTGAACCGCTTTTGCCTGGGGGCAATAAGGGCGTCGCGCACGTCCGATGAGAGTACCAGGCGAATAAGCATCGGCTAACTCCGTGCCAGCAGCCGCGGTAATACGGGGGATGCGAGCGTTATCCGGATTCATTGGGTTTAAAGGGTGCGTAGGCTGTGCGTCAAGTCGGGGGTGAAATTCCGGTGCTCAACACCGGGGCTGCCCTTGATACTGTCGCGCTGGAGTGCGGATGCCGCCGGAGGAATGAGTGGTGTAGCGGTGAAATGCTTAGATATCACTCAGAACACCGATTGCGAAGGCATCTGGCGAATCCGTAACTGACGCTGAGGCACGAAAGCGTGGGGATAGAACA
>WK7.498
TAGGGAATCTTCCACAATGGACGAAAGTCTGATGGAGCAACGCCGCGTGAGTGAAGAAGGGTTTCGGCTCGTAAAGCTCTGTTGGTAGTGAAGAAAGATAGAGGTAGTAACTGGCCTTTATTTGACGGTAATTACTTAGAAAGTCACGGCTAACTACGTGCCAGCAGCCGCGGTAATACGTAGGTGGCAAGCGTTGTCCGGATTTATTGGGCGTAAAGCGAGTGCAGGCGGTTCAATAAGTCTGATGTGAAAGCCTTCGGCTCAACCGGAGAATTGCATCAGAAACTGTTGAACTTGAGTGCAGAAGAGGAGAGTGGAACTCCATGTGTAGCGGTGGAATGCGTAGATATATGGAAGAACACCAGTGGCGAAGGCGGCTCTCTGGTCTGCAACTGACGCTGAGGCTCGAAAGCATGGGTAGCGAACA
>WK7.499
TGAGGAATATTGGTCAATGGGCGGAAGCCTGAACCAGCCAAGTCGCGTGAGGGAAGACGGCCCTAAGGGTTGTAAACCTCTTTTGCCGGGGAGCAAAGGGGCCATAGATGGCAGGATGAGCGTACCCGGAGAAAAAGCATCGGCTAACTCCGTGCCAGCAGCCGCGGTAATACGGAGGATGCGAGCGTTATCCGGATTTATTGGGTTTAAAGGGTGCGCAGGCGGCGCGCCAAGTCAGCGGTCAAAGTTCCGGGCTCAACCCGGTGTCGCCGTTGAAACTGGCGTGCTCGAGTGCGTGCGAGGAAGGCGGAATGCGTTGTGTAGCGGTGAAATGCATAGATATGACGCAGAACTCCGATTGCGAAGGCAGCTTTCCAGCGCGCTACTGACGCTGAGGCGCGAAAGTCGGGGGAGCAAACA
>WK7.500
TGGGGAATATTGCACAATGGAGGAAACTCTGATGCAGCGACGCCGCGTGAGGGAAGAAGGTCTTCGGATTGTAAACCTCTGTTGTCAGGGACGAGGAGAAGACGGTACCTGACGAATAAGCCACGGCTAACTACGTGCCAGCAACCGCGGTAATACGTAGGTGGCAAGCGTTGTCCGGATTTACTGGGTGTAAAGGGCGTGTAGCCGGGTCGGCAAGTCAGATGTGAAATCCACGGGCTTAACTCGTGAACTGCATTTGAAACTGTTGATCTTGAGTATCGGAGAGGCAATCGGAATTCCTAGTGTAGCGGTGAAATGCGTAGATATTAGGAGGAACACCAGTGGCGAAGGCGGATTGCTGGACGACAACTGACGGTGAGGCGCGAAAGCGTGGGGAGCAAACA
>WK7.501
TGGGGAATATTGCACAATGGGGGAAACCCTGATGCAGCAACGCCGCGTGAGTGATGACGGCCTTCGGGTTGTAAAGCTCTGTCTTCAGGGACGATAATGACGGTACCTGAGGAGGAAGCCACGGCTAACTACGTGCCAGCAGCCGCGGTAATACGTAGGTGGCGAGCGTTGTCCGGATTTACTGGGCGTAAAGGGAGCGTAGGTGGATTTTTAAGTGAGATGTGAAATACTCGGGCTTAACCTGAGTGCTGCATTTCAAACTGGAAGTCTAGAGTGCAGGAGAGGAAAGCGGAATTACCGGTGTAGCGGTGAAATGCGTAGAGATCGGTAGGAACACCAGTGGCGAAGGCGGCTTTCTGGACTGAAACTGACGCTGAGGCGCGAAAGCGTGGGGAGCAAACA
>WK7.502
TGGGGAATATTGCACAATGGGGGAAACCCTGATGCAGCAACGCCGCGTGAGTGATGACGGCCTTCGGGTTGTAAAGCTCTGTCTTCAGGGACGATAATGACGGTACCTGAGGAGGAAGCCACGGCTAACTACGTGCCAGCAGCCGCGGTAATACGTAGGTGGCGAGCGTTGTCCGGATTTACTGGGCGTAAAGGGAGCGTAGGCGGATTTTTAAGTGAGATGTGAAATACTCGGGCTTAACCTGAGTGCTGCATTTCAAACTGGAAGTCTAGAGTGCAGGAGAGGAGAAGGGAATTCCTAGTGTAGCGGTGAAATGCGTAGAGATTAGGAAGAATACCAGTGGCGAAGGCGCTTCTCTGGACTGTAACTGACGCTGAGGCTCGAAAGCGTGGGGAGCAAACA
>WK7.503
TGAGGAATATTGGTCAATGGGCGCAGGCCTGAACCAGCCAAGTCGCGTGAGGGAGGACGGTCCTACGGATTGTAAACCTCTTTTGTCGGGGAGTAACGTGCGGGACGGGTCCCGTATTGAGAGTACCCGAAGAAAAAGCATCGGCTAACTCCGTGCCAGCAGCCGCGGTAATACGGAGGATGCGAGCGTTATCCGGATTTATTGGGTTTAAAGGGTGCGCAGGCGGCGCGCCAAGTCAGCGGTCAAAGTTCCGGGCTCAACCCGGTGTCGCCGTTGAAACTGGCGTGCTCGAGTGCGTGCGAGGAAGGCGGAATGCGTTGTGTAGCGGTGAAATGCATAGATATGACGCAGAACTCCGATTGCGAAGGCAGCTTTCCAGCGCGCTACTGACGCTGAGGCACGAAAGCGTGGGGATCGAACA
>WK7.504
TGGGGAATATTGCACAATGGGGGAAACCCTGATGCAGCGACGCCGCGTGAGTGAAGAAGTATTTCGGTATGTAAAGCTCTATCAGCAGGGAAGAAAATGACGGTACCTGACTAAGAAGCCCCGGCTAACTACGTGCCAGCAGCCGCGGTAATACGTAGGGGGCAAGCGTTATCCGGATTTACTGGGTGTAAAGGGAGCGTAGGCGGCCATGCAAGTCAGAAGTGAAAGCCCGGGGCTCAACCCCGGGACTGCTTTTGAAACTGTAAGGCTAGATTGCCGGAGAGGTAAGCGGAATTCCTAGTGTAGCGGTGAAATGCGTAGATATTAGGAGGAACACCAGTGGCGAAGGCGGCTTACTGGACGGTCAATGACGCTGAGGCTCGAAAGCGTGGGGAGCAAACA
>WK7.505
TGGGGAATCTTCCGCAATGGGCGAAAGCCTGACGGAGCAATGCCGCGTGAGTGATGAAGGAATTCGTTCCGTAAAGCTCTTTTGTTTATGACGAATGTGCAGGTTGTGAATAATGATCTGTAATGACGGTAGTAAACGAATAAGCCACGGCTAACTACGTGCCAGCAGCCGCGGTAATACGTAGGTGGCGAGCGTTGTCCGGAATTATTGGGCGTAAAGAGCATGTAGGCGGTTTTTTAAGTCTGGAGTGAAAATGCGGGGCTCAACCCCGTATGGCTCTGGATACTGGGAGACTTGAGTGCAGGAGAGGAAAGGGGAATTCCCAGTGTAGCGGTGAAATGCGTAGATATTGGGAGGAACACCAGTGGCGAAGGCGCCTTTCTGGACTGTGTCTGACGCTGAGATGCGAAAGCCAGGGTAGCGAACG
>WK7.506
TGGGGAATATTGCACAATGGGGGAAACCCTGATGCAGCAACGCCGCGTGAGTGATGACGGCCTTCGGGTTGTAAAGCTCTGTCTTCAGGGACGATAATGACGGTACCTGAGGAGGAAGCCACGGCTAACTACGTGCCAGCAGCCGCGGTAATACGTAGGTGGCGAGCGTTGTCCGGATTTACTGGGCGTAAAGGGAGCGTAGGCGGACTTTTAAGTGAGATGTGAAATACCCGGGCTCAACTTGGGTGCTGCATTTCAAACTGGAAGTCTAGAGTGCAGGAGAGGAGAATGGAATTCCTAGTGTAGCGGTGAAATGCGTAGAGATTAGGAAGAACACCAGTGGCGAAGGCGATTCTCTGGACTGTAACTGACGCTGAGGCTCGAAAGCGTGGGGAGCAAACA
>WK7.507
TGAGGAATATTGGTCAATGGGCGCAGGCCTGAACCAGCCAAGTCGCGTGAGGGAGGACGGTCCTACGGGTTGTAAACCTCTTTTGTCGGGGAGTAACGTGCGGGACGCGTCCCGTATTGAGAGTACCCGAAGAAAAAGCATCGGCTAACTCCGTGCCAGCAGCCGCGGTAATACGGAGGATGCGAGCGTTATCCGGATTTATTGGGTTTAAAGGGTGCGCAGGCGGCGTGCCAAGTCAGCGGTCAAAGTTCCGGGCTCAACCCGGTGATGCCGTTGAAACTGGTGTGCTTGAGTGCGTGCGAGGGAGGCGGAATGCGTTGTGTAGCGGTGAAATGCATAGATATCACGAAGAACTCCGATTGCGAAGGCAGCTTGCTGGAGCGTAACTGACGCTGATGCTCGAAAGTGCGGGTATCAAACA
>WK7.508
TGAGGAATATTGCACAATGGAGGAAACTCTGATGCAGCGACGCCGCGTGAGTGAAGAAGTAATTCGTTATGTAAAGCTCTATCAGCAGGGAAGATAGTGACGGTACCTGACTAAGAAGCTCCGGCTAAATACGTGCCAGCAGCCGCGGTAATACGTATGGAGCAAGCGTTATCCGGATTTATTGGGTTTAAAGGGAGCGTAGGCGGCAGGTTAAGTCAGTTGTGAAAGTTTGCGGCTCAACCGTAAAATTGCAGTTGATACTGGCCTGCTTGAGTGCGGCAGAGGCAGGCGGAATTTGTGGTGTAGCGGTGAAATGCTTAGATATCACGAAGAACTCCGATTGCGAAGGCAGCTTGCTGGAGCGTAACTGACGCTGATGCTCGAAAGTGCGGGTATCAAACA
>WK7.509
TAGGGAATCTTCCACAATGGACGAAAGTCTGATGGAGCAACGCCGCGTGAGTGAAGAAGGGTTTCGGCTCGTAAAGCTCTGTTGGTAGTGAAGAAAGATAGAGGTAGTAACTGGCCTTTATTTGACGGTAATTACTTAGAAAGTCACGGCTAACTACGTGCCAGCAGCCGCGGTAATACGTAGGTGGCAAGCGTTGTCCGGATTTATTGGGCGTAAAGCGAGTGCAGGCGGTTCAATAAGTCTGATGTGAAAGCCTTCGGCTCAACCGGAGAATTGCATCAGAAACTGTTGAACTTGAGTGCAGAAGAGGAGAGTGGAACTCCATGTGTAGCGGTGGAATGCGTAGATATATGGAAGAACACCAGTGGCGAAGGCGGCTCTCTGGTCTGCAACTGACGCTGAGGCTCGAAAGCATGGGTAGCGAACA
>WK7.510
TGAGGAATATTGGTCAATGGGCGCAGGCCTGAACCAGCCAAGTCGCGTGAGGGAGGACGGTCCTACGGATTGTAAACCTCTTTTGTCGGGGAGTAACGTGCGGGACGGGTCCCGTATTGAGAGTACCCGAAGAAAAAGCATCGGCTAACTCCGTGCCAGCAGCCGCGGTAATACGGAGGATGCGAGCGTTATCCGGATTTATTGGGTTTAAAGGGTGCGCAGGCGGCGCGCCAAGTCAGCGGTCAAAGTTCCGGGCTCAACCCGGTGTCGCCGTTGAAACTGGCGTGCTCGAGTGCGTGCGAGGAAGGCGGAATGCGTTGTGTAGCGGTGAAATGCATAGATATGACGCAGAACTCCGATTGCGAAGGCAGCTTTCCAGCGCGCTACTGACGCTGAGGCACGAAAGCGTGGGGATCGAACA
>WK7.511
TGGGGGATATTGCACAATGGGGGAAACCCTGATGCAGCGACGCCGCGTGAGTGAAGAAGTATTTCGGTATGTAAAGCTCTATCAGCAGGAAAGATAATGACGGTACCTGACTAAGAAGCACCGGCTAAATACGTGCCAGCAGCCGCGGTAATACGGAGGATGCGAGCGTTATCCGGATTTACTGGGTGTAAAGGGAGCGCAGACGGCATGGCAAGCCAGATGTGAAAGGTGGGGGCTCAACCCCCAAGCTGCATTTGGAACTGTCAAGCTAGAGTATCGGAGAGGTAAGTGGAATTCCTAGTGTAGCGGTGAAATGCGTAGATATTAGGAGGAACACCAGTGGCGAAGGCGGCTTACTGGACGATAACTGACGTTGAGGCTCGAAAGCGTGGGGAGCAAACA
>WK7.512
TGAGGAATATTGGTCAATGGTCGGAAGACTGAACCAGCCATGCCGCGTGAAGGTCAGTGCCCTATGGGCGTTAAACTTCTTTTGTGAGAGAGCAATAAGGACCTCGTGAGGTCCGATGAGAGTATCACACGAATAAGCATCGGCTAACTCCGTGCCAGCAGCCGCGGTAATACGGGGGATGCGAGCGTTATCCGGATTTATTGGGTTTAAAGGGTGCGCAGGCGGCGCGCCAAGTCAGCGGTCAAAGTTCCGGGCTCAACCCGGTGTCGCCGTTGAAACTGGCGTGCTCGAGTGCGTGCGAGGAAGGCGGAATGCGTTGTGTAGCGGTGAAATGCATAGATATCACGCAGAACCCCGATCGCGAAGGCAGCCTGCCAGGCCGTGACTGACACTGATGCACGAAAGCGTGGGTATCGAACA
>WK7.513
TGAGGAATATTGGTCAATGGGCGCAGGCCTGAACCAGCCAAGTCGCGTGAGGGAGGACGGTCCTACGGATTGTAAACCTCTTTTGTCGGGGAGTAACGTGCGGGACGCGTCCCGTATTGAGAGTACCCGAAGAAAAAGCATCGGCTAACTCCGTGCCAGCAGCCGCGGTAATACGGAGGATGCGAGCGTTATCCGGATTTATTGGGTTTAAAGGGTGCGCAGGCGGCGCGCCAAGTCAGCGGTCAAAGTTCCGGGCTCAACCCGGTGTCGCCGTTGAAACTGGCGTGCTCGAGTGCGTGCGAGGAAGGCGGAATGCGTTGTGTAGCGGTGAAATGCATAGATATGACGCAGAACTCCGATTGCGAAGGCAGCTTTCCAGCGCGCTACTGACGCTGAGGCACGAAAGCGTGGGGATCGAACA
>WK7.514
TGGGGAATATTGCACAATGGGGGAAACCCTGATGCAGCGACGCCGCGTGAGCGAAGAAGTATTTCGGTATGTAAAGCTCTATCAGCAGGGAAGAAGAAATGACGGTACTTGACTAAGAAGCACCGGCTAAATACGTGCCAGCAGCCGCGGTAATACGTATGGTGCAAGCGTTATCCGGATTTACTGGGTGTAAAGGGAGCGCAGACGGCATGGCAAGCCAGATGTGAAAGGTGGGGGCTCAACCCCCAAGCTGCATTTGGAACTGTCAAGCTAGAGTATCGGAGAGGTAAGTGGAATTCCTAGTGTAGCGGTGAAATGCGTAGATATTAGGAGGAACACCAGTGGCGAAGGCGGCTTACTGGACGATAACTGACGTTGAGGCTCGAAAGCGTGGGGAGCAAACA
>WK7.515
TGAGGAATATTGGTCAATGGAGGCAACTCTGAACCAGCCAAGTAGCGTGCAGGATGACGGCCCTATGGGTTGTAAACTGCTTTTATGCGGGGATAAACTGACTCACGTGTGGGTTATTGCAGGTACCGCATGAATAAGGACCGGCTAATTCCGTGCCAGCAGCCGCGGTAATACGGAAGGTTCGGGCGTTATCCGGATTTATTGGGTTTAAAGGGAGCGTAGGCCGTTGTTTAAGCGTGTTGTGAAATGTCCCGGCTCAACCGTGGCACTGCAGCGCGAACTGGACGACTTGAGTGCGCGGAACGTATGCGGAATTTGTGGTGTAGCGGTGAAATGCTTAGATATCACGAAGAACTCCGATTGCGAAGGCAGCATACGGCAGCGCTACTGACGCTGAAGCTCGAAAGCGCGGGTATCGAACA
>WK7.516
TGAGGAATATTGGTCAATGGGCGCAGGCCTGAACCAGCCAAGTCGCGTGAGGGAGGACGGTCCTACGGATTGTAAACCTCTTTTGTCGGGGAGTAACGTGCGGGACGCGTCCCGTATTGAGAGTACCCGAAGAAAAAGCATCGGCTAACTCCGTGCCAGCAGCCGCGGTAATACGGAGGATGCGAGCGTTATCCGGATTTATTGGGTTTAAAGGGTGCGCAGGCGGCGCGCCAAGTCAGCGGTCAAAGTTCCGGGCTCAACCCGGTGTCGCCGTTGAAACTGGCGTGCTCGAGTGCGTGCGAGGAAGGCGGAATGCGTTGTGTAGCGGTGAAATGCATAGATATGACGCAGAACTCCGATTGCGAAGGCAGCTTTCCAGCGCGCTACTGACGCTGAGGCACGAAAGCGTGGGGATCGAACA
>WK7.517
TGGGGGATATTGCACAATGGGGGAAACCCTGATGCAGCAACGCCGCGTGAGTGATGACGGTCTTCGGATTGTAAAGCTCTGTCTTTAGGGACGATAATGACGGTACCTAAGGAGGAAGCCACGGCTAACTACGTGCCAGCAGCCGCGGTAATACGTAGGTGGCAAGCGTTGTCCGGATTTACTGGGCGTAAAGGGAGCGTAGGTGGATATTTAAGTGGGATGTGAAATACCCGGGCTTAACCTGGGTGCTGCATTCCAAACTGGATATCTAGAGTGCAGGAGAGGAAAGGAGAATTCCTAGTGTAGCGGTGAAATGCGTAGATATTAGGAGGAACACCAGTGGCGAAGGCGGATTGCTGGACGATAACTGACGGTGAGGCGCGAAAGTGTGGGGAGCAAACA
>WK7.518
TGGGGAATATTGCACAATGGGCGAAAGCCTGATGCAGCAACGCCGCGTGAGCGATGAAGGCCTTCGGGTCGTAAAGCTCTGTCCTCAAGGAAGATAATGACGGTACTTGAGGAGGAAGCCCCGGCTAACTACGTGCCAGCAGCCGCGGTAATACGTAGGGGGCTAGCGTTATCCGGATTTACTGGGCGTAAAGGGTGCGTAGGTGGTTTCTTAAGTCAGGAGTGAAAGGCTACGGCTCAACCGTAGTAAGCTCTTGAAACTGGGAAACTTGAGTGCAGGAGAGGAAAGTGGAATTCCTAGTGTAGCGGTGAAATGCGTAGATATTAGGAGGAACACCAGTAGCGAAGGCGGCTTTCTGGACTGTAACTGACACTGAGGCACGAAAGCGTGGGGAGCAAACA
>WK7.519
TGGGGAATATTGGGCAATGGGCGAAAGCCTGACCCAGCAACGCCGCGTGAGGGAAGAAGGTTTTCGGATTGTAAACCTCTGTCCTAAGTGACGAAGGAAGTGACGGTAGCTTAGGAGGAAGCCCCGGCTAACTACGTGCCAGCAGCCGCGGTAATACGTAGGGGGCGAGCGTTGTCCGGAATGACTGGGTGTAAAGGGCGAGTAGGCGGACCTGCAAGTCAGATGTGAAATCCCCGGGCTTAACCCGGGAACTGCATTTGAAACTGCAGGCCTTGAGTGATGGAGAGGCAGGCGGAATTCCCGGTGTAGCGGTGGAATGCGTAGATATCGGGAGGAACACCAGTGGCGAAGGCGGCCTGCTGGACATTAACTGACGCTGAGGAGCGAAAGCGTGGGGAGCAAACA
>WK7.520
TAGGGAATCTTCCACAATGGACGCAAGTCTGATGGAGCAACGCCGCGTGAGTGAAGAAGGTTTTCGGATCGTAAAGCTCTGTTGTTGGTGAAGAAGGATAGAGGTAGTAACTGGCCTTTATTTGACGGTAATCAACCAGAAAGTCACGGCTAACTACGTGCCAGCAGCCGCGGTAATACGTAGGTGGCAAGCGTTGTCCGGATTTATTGGGCGTAAAGGGTGCGTAGGTGGTTTCTTAAGTCAGGAGTGAAAGGCTACGGCTCAACCGTAGTAAGCTCTTGAAACTGGGAAACTTGAGTGCAGGAGAGGAAAGTGGAATTCCTAGTGTAGCGGTGAAATGCGTAGATATTAGGAGGAACACCAGTAGCGAAGGCGGCTTTCTGGACTGTAACTGACACTGAGGCACGAAAGCGTGGGGAGCAAACA
>WK7.521
TGGGGAATATTGCACAATGGGGGAAACCCTGATGCAGCAACGCCGCGTTAGTGATGACGGCCTTCGGGTTGTAAAGCTCTGTCTTCAGGGACGATAATGACGGTACCTGAGGAGGAAGCCACGGCTAACTACGTGCCAGCAGCCGCGGTAATACGTAGGTGGCGAGCGTTGTCCGGATTTACTGGGTGTAAAGGGCGAGTAGGCGGGATATCAAGTCAGGTGTGAAATCCATGGGCTCAACCCATGAACTGCACTTGAAACTGATATTCTTGAGTGATGGAGAGGCAGGCGGAATTCCCGGTGTAGCGGTGGAATGCGTAGATATCGGGAGGAACACCAGTGGCGAAGGCGGCCTGCTGGACATTAACTGACGCTGAGGAGCGAAAGCGTGGGGAGCAAACA
>WK7.522
TGAGGAATATTGGTCAATGGGCGAGAGCCTGAACCAGCCAAGTCGCGTGAGGGAAGAAGGTCCTACGGATTGTAAACCTCTTTTGCCGGGGAGCAAAGGGGCCATTTATGGCAGGATGAGCGTACCCGGAGAAAAAGCATCGGCTAACTCCGTGCCAGCAGCCGCGGTAATACGGAGGATGCGAGCGTTATCCGGATTTATTGGGTTTAAAGGGAGCGTAGGCGGTCTGTTAAGCGTGTTGTGAAATGTAACGGCTCAACCGTTGACTTGCAGCGCGAACTGGCAGTCTTGAGTGCGCAGGAAGTAGGCGGAATTCGTGGTGTAGCGGTGAAATGCTTAGATATCACGAAGAACTCCGATTGCGAAAGCAGCTTACTGTAGCGTAACTGACGCTGAAGCTCGAAAGTGCGGGTATCGAACA
>WK7.523
TGGGGAATATTGGGCAATGGGCGCAAGCCTGACCCAGCAACGCCGCGTGAAGGAAGAAGGCTTTCGGGTTGTAAACTTCTTTTGTCAGGGACGAGTAGAAGACGGTACCTGACGAATAAGCCACGGCTAACTACGTGCCAGCAGCCGCGGTAATACGTAGGTGGCAAGCGTTGTCCGGATTTACTGGGTGTAAAGGGCGTGTAGCCGGGAGGGCAAGTCAGATGTGAAATCCACGGGCTTAACTCGTGAACTGCATTTGAAACTGTTCTTCTTGAGTATCGGAGAGGCAATCGGAATTCCTAGTGTAGCGGTGAAATGCGTAGATATTAGGAGGAACACCAGTGGCGAAGGCGGATTGCTGGACGACAACTGACGGTGAGGCGCGAAAGCGTGGGGAGCAAACA
>WK7.524
TGGGGAATATTGGGCAATGGGCGCAAGCCTGACCCAGCAACGCCGCGTGAAGGAAGAAGGCTTTCGGGTTGTAAACTTCTTTTGTCAGGGACGAGTAGAAGACGGTACCTGACGAATAAGCCACGGCTAACTACGTGCCAGCAGCCGCGGTAATACGTAGGTGGCAAGCGTTGTCCGGATTTACTGGGTGTAAAGGGCGTGTAGCCGGGAAGGCAAGTCAGATGTGAAATCCACGGGCTTAACTCGTGAACTGCATTTGAAACTGTTTTTCTTGAGTATCGGAGAGGCAATCGGAATTCCTAGTGTAGCGGTGAAATGCGTAGAGATTAGGAAGAACACCAGTGGCGAAGGCGCTTCTCTGGACTGTAACTGACGCTGAGGCTCGAAAGCGTGGGGAGCAAACA
>WK7.525
TGGGGAATCTTCCGCAATGGGCGAAAGCCTGACGGAGCAATGCCGCGTGAGTGATGAAGGAATTCGTTCCGTAAAGCTCTTTTGTTTATGACGAATGTGCAGATTGTAAATAATGATCTGTAATGACGGTAGTAAACGAATAAGCCACGGCTAACTACGTGCCAGCAGCCGCGGTAATACGTAGGTGGCGAGCGTTGTCCGGAATTATTGGGCGTAAAGAGCATGTAGGCGGTTTTTTAAGTCTGGAGTGAAAATGCGGGGCTCAACCCCGTATGGCTCTGGATACTGGAAGACTTGAGTGCAGGAGAGGAAAGGGGAATTCCCAGTGTAGCGGTGAAATGCGTAGATATTGGGAGGAACACCAGTGGCGAAGGCGCCTTTCTGGACTGTGTCTGACGCTGAGATGCGAAAGCCAGGGTAGCGAACG
>WK7.526
TAGGGAATCTTCCACAATGGGCGCAAGCCTGATGGAGCAACACCGCGTGAGTGAAGAAGGGTTTCGGCTCGTAAAGCTCTGTTGTTGGAGAAGAACGTGCGTGAGAGTAACTGTTCACGCAGTGACGGTATCCAACCAGAAAGTCACGGCTAACTACGTGCCAGCAGCCGCGGTAATACGTAGGTGGCAAGCGTTATCCGGATTTATTGGGCGTAAAGCGAGCGCAGGCGGTTGCTTAGGTCTGATGTGAAAGCCTTCGGCTTAACCGAAGAAGTGCATCGGAAACCGGGCAACTTGAGTGCAGAAGAGGACAGTGGAACTCCATGTGTAGCGGTGGAATGCGTAGATATATGGAAGAACACCAGTGGCGAAGGCGGCTCTCTGGTCTGCAACTGACGCTGAGGCTCGAAAGCATGGGTAGCGAACA
>WK7.527
TAGGGAATCTTCCACAATGGGCGCAAGCCTGATGGAGCAACACCGCGTGAGTGAAGAAGGGTTTCGGCTCGTAAAGCTCTGTTGTTGGAGAAGAACGTGCGTGAGAGTAACTGTTCACGCAGTGACGGTATCCAACCAGAAAGTCACGGCTAACTACGTGCCAGCAGCCGCGGTAATACGTAGGTGGCAAGCGTTATCCGGATTTATTGGGCGTAAAGCGAGCGCAGGCGGTCGCTTAGGTCTGATGTGAAAGCCTTCGGCTTAACCGAAGAAGTGCATCGGAAACCGGGCGACTTGAGTGCAGAAGAGGACAGTGGAACTCCATGTGTAGCGGTGGAATGCGTAGATATATGGAAGAACACCAGTGGCGAAGGCGGCTGTCTGGTCTGCAACTGACGCTGAGGCTCGAAAGCATGGGTAGCGAACA
>WK7.528
TAGGGAATCTTCCACAATGGACGAAAGTCTGATGGAGCAACGCCGCGTGAGTGAAGAAGGGTTTCGGCTCGTAAAGCTCTGTTGGTAGTGAAGAAAGATAGAGGTAGTAACTGGCCTTTATTTGACGGTAATTACTTAGAAAGTCACGGCTAACTACGTGCCAGCAGCCGCGGTAATACGTAGGTGGCAAGCGTTGTCCGGAATTACTGGGTGTAAAGGGAGAGTAGGCGGGACTGCAAGTCCGTTGTTAAATCTATCGGCTCAACCGGTAGCTGCGGCGGAAACTGTAGTTCTTGAGTGAAGTAGAGGCAGGCGGAATTCCTAGTGTAGCGGTGAAATGCGTAGATATTAGGAGGAACACCAGTGGCGAAGGCGGCCTGCTGGGCTTTAACTGACGCTGAGGCTCGAAAGTGTGGGGAGCAAACA
>WK7.529
TGGGGAATATTGGGCAATGGGCGAAAGCCTGACCCAGCAACGCCGCGTGAAGGAAGAAGGTCTTCGGATTGTAAACTTCTTTTATGAGGGACGAAGGACGTGACGGTACCTCATGAATAAGCCACGGCTAACTACGTGCCAGCAGCCGCGGTAATACGTAGGTGGCGAGCGTTGTCCGGATTTACTGGGCGTAAAGGGAGCGTAGGCGGACTTTTAAGTGAGATGTGAAATACCCGGGCTCAACTTGGGTGCTGCATTTCAAACTGGAAGTCTAGAGTGCAGGAGAGGAGAATGGAATTCCTAGTGTAGCGGTGAAATGCGTAGAGATTAGGAAGAACACCAGTGGCGAAGGCGATTCTCTGGACTGTAACTGACGCTGAGGCTCGAAAGCGTGGGGAGCAAACA
>WK7.530
TGGGGAATATTGGGCAATGGGCGAAAGCCTGACCCAGCAACGCCGCGTGAGGGAAGAAGGTTTTCGGATTGTAAACCTCTGTCCTAAGTGACGAAGGAAGTGACGGTAGCTTAGGAGGAAGCCCCGGCTAACTACGTGCCAGCAGCCGCGGTAATACGTATGGTGCAAGCGTTATCCGGATTTACTGGGTGTAAAGGGAGCGCAGACGGCATGGCAAGCCAGATGTGAAAGGTGGGGGCTCAACCCCCAAGCTGCATTTGGAACTGTCAAGCTAGAGTATCGGAGAGGTAAGTGGAATTCCTAGTGTAGCGGTGAAATGCGTAGATATTAGGAGGAACACCAGTGGCGAAGGCGGCTTACTGGACGATAACTGACGTTGAGGCTCGAAAGCGTGGGGAGCAAACA
>WK7.531
TGGGGAATATTGCACAATGGGCGAAAGCCTGATGCAGCAACGCCGCGTGAGCGATGAAGGCCTTCGGGTCGTAAAGCTCTGTCCTCAAGGAAGATAATGACGGTACTTGAGGAGGAAGCCCCGGCTAACTACGTGCCAGCAGCCGCGGTAATACGTAGGGGGCTAGCGTTATCCGGATTTACTGGGCGTAAAGGGTGCGTAGGTGGTTTCTTAAGTCAGGAGTGAAAGGCTACGGCTCAACCGTAGTAAGCTCTTGAAACTGGGAAACTTGAGTGCAGGAGAGGAAAGTGGAATTCCTAGTGTAGCGGTGAAATGCGTAGATATTAGGAGGAACACCAGTAGCGAAGGCGGCTTTCTGGACTGTAACTGACACTGAGGCACGAAAGCGTGGGGAGCAAACA
>WK7.532
TGAGGAATATTGGTCAATGGGCGCAGGCCTGAACCAGCCAAGTCGCGTGAGGGAAGACGGTCCTACGGATTGTAAACCTCTTTTGTCGGGGAGTAACGTGTGGGACGCGTCCCGTATTGAGAGTACCCGAAGAAAAAGCATCGGCTAACTCCGTGCCAGCAGCCGCGGTAATACGGAGGATGCGAGCGTTATCCGGATTTATTGGGTTTAAAGGGTGCGCAGGCGGCGCGCCAAGTCAGCGGTCAAAGTTCCGGGCTCAACCCGGTGTCGCCGTTGAAACTGGCGTGCTCGAGTGCGTGCGAGGAAGGCGGAATGCGTTGTGTAGCGGTGAAATGCATAGATATCACTCAGAACACCGATTGCGAAGGCATCTCACAAATCCGTTATTGACGCTGAGGCACGAAAGCGTGGGGATCGAACA
>WK7.533
TGAGGAATATTGGTCAATGGGCGCAGGCCTGAACCAGCCAAGTCGCGTGAGGGAAGACGGTCCTACGGATTGTAAACCTCTTTTGTCGGGGAGTAACGTGCGGGACGGGTCCCGTATTGAGAGTACCCGAAGAAAAAGCATCGGCTAACTCCGTGCCAGCAGCCGCGGTAATACGGAGGATGCGAGCGTTATCCGGATTTATTGGGTTTAAAGGGTGCGCAGGCGGCGCGCCAAGTCAGCGGTCAAAGTTCCGGGCTCAACCCGGTGTCGCCGTTGAAACTGGCGTGCTCGAGTGCGTGCGAGGAAGGCGGAATGCGTTGTGTAGCGGTGAAATGCATAGATATGACGCAGAACTCCGATTGCGAAGGCAGCTTTCCAGCGCGCTACTGACGCTGAGGCACGAAAGCGTGGGGATCGAACA
>WK7.534
TAGGGAATCTTCCACAATGGACGAAAGTCTGATGGAGCAACGCCGCGTGAGTGAAGAAGGGTTTCGGCTCGTAAAGCTCTGTTGGTAGTGAAGAAAGATAGAGGTAGTAACTGGCCTTTATTTGACGGTAATTACTTAGAAAGTCACGGCTAACTACGTGCCAGCAGCCGCGGTAATACGTAGGTGGCAAGCGTTGTCCGGATTTATTGGGCGTAAAGCGAGTGCAGGCGGTTCAATAAGTCTGATGTGAAAGCCTTCGGCTCAACCGGAGAATTGCATCAGAAACTGTTGAACTTGAGTGCAGAAGAGGAGAGTGGAACTCCATGTGTAGCGGTGGAATGCGTAGATATATGGAAGAACACCAGTGGCGAAGGCGGCTCTCTGGTCTGCAACTGACGCTGAGGCTCGAAAGCATGGGTAGCGAACA
>WK7.535
TGGGGAATATTGGGCAATGGGCGCAAGCCTGACCCAGCAACGCCGCGTGAGGGAAGAAGGTTTTCGGATCGTAAACCTCTGTTGTAGGGGACGAGGAAAAGACGGTACCCTACGAGGAAGCTCCGGCTAACTACGTGCCAGCAGCCGCGGTAATACGTAGGGAGCGAGCGTTGTCCGGAATGACTGGGCGTAAAGGGCGCGTAGGCGGTTTTGCAAGTCTGGAGTGAAACCCCCGTTTTCAAGGCGGGGCCTGCTTTGGAGACTGCAGGACTTGAGTGATGGAGAGGATAGCGGAATTCCCGGTGTAGCGGTGAAATGCGTAGAGATCGGGAGGAACACCAGTGGCGAAGGCGGCTATCTGGACATAGACTGACGCTGAGGCGCGAAAGCGTGGGGAGCAAACA
>WK7.536
TGGGGAATCTTGCGCAATGGGGGCAACCCTGACGCAGCGACGCCGCGTGCGGGACGAAGGCCTTCGGGTCGTAAACCGCTTTCAGCAGGGACGAGGCCGCGAGGTGACGGTACCTGCAGAAGAAGCCCCGGCTAACTACGTGCCAGCAGCCGCGGTAATACGTAGGGGGCGAGCGTTATCCGGATTCATTGGGCGTAAAGCGCGCGTAGGCGGATGCCTAAGCGGGACCTCTAACCCGGGGGCTCAACCCCCGGCCGGGTCCCGAACTGGGCGTCTCGAGTGCGGTAGGGGCAGGTGGAATTCCATGTGTAGCGGTGGAATGCGCAGATATATGGAAGAACACCGACGGCGAAGGCAGCCTGCTGGGCCGACACTGACGCTGAGGTGCGAAAGCGCGGGGAGCGAACA
>WK7.537
TGGGGAATATTGCACAATGGGGGAAACCCTGATGCAGCAACGCCGCGTGAGTGATGACGGTCTTCGGATTGTAAAGCTCTGTCTTCAGGGACGATAATGACGGTACCTGAGGAGGAAGCCACGGCTAACTACGTGCCAGCAGCCGCGGTAATACGTAGGGGGCGAGCGTTGTCCGGAATGACTGGGCGTAAAGGGCGTGTAGGCGGCTGATTAAGTCTGAAGTGAAAGTCCTGCTTTCAAGGTGGGAATTGCTTTGGAGACTGGTCGGCTTGAGTGCGGAAGAGGTAAGTGGAATTCCCAGTGTAGCGGTGAAATGCGTAGAGATTGGGAGGAACACCAGTGGCGAAGGCGACTTACTGGGCCGTAACTGACGCTGAGGCGCGAAAGCGTGGGGAGCGAACA
>WK7.538
TGGGGAATATTGGGCAATGGGCGAAAGCCTGACCCAGCAACGCCGCGTGAAGGAAGAAGGTTTTCGGATTGTAAACTTCTGTCCTAAGTGACGAAGGAAGTGACGGTAGCTTAAGAGGAAGCCCCGGCTAACTACGTGCCAGCAGCCGCGGTAATACGTAGGGGGCGAGCGTTGTCCGGAATGACTGGGCGTAAAGGGCGTGTAGGCGGCTGATTAAGTCTGAAGTGAAAGTCCTGCTTTCAAGGTGGGAATTGCTTTGGAGACTGGTCGGCTTGAGTGCGGAAGAGGTAAGTGGAATTCCCAGTGTAGCGGTGAAATGCGTAGAGATTGGGAGGAACACCAGTGGCGAAGGCGACTTACTGGGCCGTAACTGACGCTGAGGCGCGAAAGCGTGGGGAGCGAACA
>WK7.539
CTAAGAATATTCCGCAATGGACGAAAGTCTGACGGAGCGACGCCGCGTGGATGATGAAGGTCGGAAGATTGTAAAATCCTTTTATAACTGAGGAATAAGCAGTGTGAGAGAAACGCATTGTGGTGACTGTAGGTTATGAATAAGCAACGGCTAATTACGTGCCAGCAGCCGCGGTAACACGTAAGTTGCGAGCGTTGTTCGGAATTATTGGGCGTAAAGGGCATGTAGGCGGTTTTGCAAGCTTGATGTGAAAGGCAGGAGCTTAACTTCTGGACTGCGTTGAGAACTGCATGACTGGAGTCACTGAGGGGCAATCAGAATTCCTGGTGTAGGGGTGAAATCTGTAGATATCAGGAAGAATACCAATGGCGAAGGCAGGTTACCAGCAGATGACTGACGCTGAGGTGCGAAGGTGCGGGGAGCAAACA
>WK7.540
GGGGGATATTGCACAATGGGGGAAACCCTGATGCAGCGACGCCGCGTGAGTGAAGAAGTATTTCGGTATGTAAAGCTCTATCAGCAGGAAAGATAATGACGGTACCTGACTAAGAAGCACCGGCTAAATACGTGCCAGCAGCCGCGGTAATACGTATGGTGCAAGCGTTATCCGGATTTACTGGGTGTAAAGGGAGCGCAGACGGCATGGCAAGCCAGATGTGAAAGGTGGGGGCTCAACCCCCAAGCTGCATTTGGAACTGTCAAGCTAGAGTATCGGAGAGGTAAGTGGAATTCCTAGTGTAGCGGTGAAATGCGTAGATATTAGGAGGAACACCAGTGGCGAAGGCGGCTTACTGGACGATAACTGACGTTGAGGCTCGAAAGCGTGGGGAGCAAACA
>WK7.541
TGGGGAATATTGGGCAATGGAGGAAACTCTGACCCAGCGACGCCGCGTGAGCGAAGAAGACCTTCGGGTCGTAAAGCTCTGTCATTAGGGACGAGAAGAAGACGGTACCTAATGAGGAAGCCACGGCTAACTACGTGCCAGCAGCCGCGGTAATACGTAGGTGGCAAGCGTTGTCCGGATTTACTGGGTGTAAAGGGCGAGTAGGCGGACCTGCAAGTCAGATGTGAAATCCCCGGGCTTAACCCGGGAACTGCATTTGAAACTGCAGGCCTTGAGTGATGGAGAGGCAGGCGGAATTCCCGGTGTAGCGGTGGAATGCGTAGATATCGGGAGGAACACCAGTGGCGAAGGCGGCCTGCTGGACATTAACTGACGCTGAGGAGCGAAAGCGTGGGGAGCAAACA
>WK7.542
TAGGGAATCTTCCACAATGGGCGCAAGCCTGATGGAGCAACACCGCGTGAGTGAAGAAGGGTTTCGGCTCGTAAAGCTCTGTTGTTGGAGAAGAACGTGCGTGAGAGTAACTGTTCACGCAGTGACGGTATCCAACCAGAAAGTCACGGCTAACTACGTGCCAGCAGCCGCGGTAACACGTAGGTGGCAAGCGTTATCCGGATTTATTGGGCGTAAAGCGAGCGCAGGCGGTTGCTTAGGTCTGATGTGAAAGCCTTCGGCTTAACCGAAGAAGTGCATCGGAAACCGGGCGACTTGAGTGCAGAAGAGGACAGTGGAACTCCATGTGTAGCGGTGGAATGCGTAGATATATGGAAGAACACCAGTGGCGAAGGCGGTCGCCTGGCCTGTAACTGACACTGAAGCACGAAAGCGTGGGGAGCAAATA
>WK7.543
TGGGGGATATTGCACAATGGGGGAAACCCTGATGCAGCGACGCCGCGTGAGTGAAGAAGTATTTCGGTATGTAAAGCTCTATCAGCAGGAAAGATAATGACGGTACCTGACTAAGAAGCACCGGCTAAATACGTGCCAGCAGCCGCGGTAATACGTATGGTGCAAGCGTTATCCGGATTTACTGGGTGTAAAGGGAGCGCAGACGGCATGGCAAGCCAGATGTGAAAGGTGGGGGCTCAACCCCCAAGCTGCATTTGGAACTGTCAAGCTAGAGTATCGGAGAGGTAAGTGGAATTCCTAGTGTAGCGGTGAAATGCGTAGATATTAGGAGGAACACCAGTGGCGAAGGCGGCTTACTGGACGATAACTGACGTTGAGGCTCGAAAGCGTGGGGAGCAAACA
>WK7.544
TGGGGAATATTGCACAATGGGGGAAACCCTGATGCAGCGACGCCGCGTGGAGGAAGAAGGTCTTCGGATTGTAAACTCCTGTCGTTGGGGACGATAATGACGGTACCCAACAAGAAAGCCACGGCTAACTACGTGCCAGCAGCCGCGGTAAAACGTAGGTGGCAAGCGTTGTCCGGAATTACTGGGTGTAAAGGGAGCGCAGGCGGAAGGACAAGTTGGAAGTGAAACCCACGGGCTCAACCCGTGAACTGCTTTCAAAACTGTTTTTCTTGAGTGGTGTAGAGGTAGGCGGAATTCCCGGTGTAGCGGTGGAATGCGTAGATATCGGGAGGAACACCAGTGGCGAAGGCGGCCTACTGGGCACTAACTGACGCTGAGGCTCGAAAGCATGGGTAGCAAACA
>WK7.545
TAGGGAATCTTCCACAATGGACGCAAGTCTGATGGAGCAACGCCGCGTGAGTGAAGAAGGTTTTCGGATCGTAAAGCTCTGTTGTTGGTGAAGAAGGATAGAGGTAGTAACTGGCCTTTATTTGACGGTAATCAACCAGAAAGTCACGGCTAACTACGTGCCAGCAGCCGCGGTAATACGTAGGTGGCAAGCGTTGTCCGGATTTATTGGGCGTAAAGCGAGCGCAGGCGGAAAAATAAGTCTAATGTGAAAGCCCTCGGCTTAACCGAGGAACTGCATCGGAAACTGTTTTTCTTGAGTGCAGAAGAGGAGAGTGGAACTCCATGTGTAGCGGTGGAATGCGTAGATATATGGAAGAACACCAGTGGCGAAGGCGGCTCTCTGGTCTGCAACTGACGCTGAGGCTCGAAAGCATGGGTAGCGAACA
>WK7.546
TGGGGAATATTGCACAATGGGGGAAACCCTGATGCAGCGACGCCGCGTGAAGGAAGAAGTATTTCGGTATGTAAACTTCTATCAGCAGGGAAGAAGATGACGGTACCTGACTAAGAAGCTCCGGCTAAATACGTGCCAGCAGCCGCGGTAATACGTATGGAGCAAGCGTTATCCGGATTTACTGGGTGTAAAGGGAGCGTAGGCGGCATGGCAAGTCAGATGTGAAAGCCCGGGGCTCAACCGCGGGACTGCATTTGAAACTGTTAAGCTGGAGTACCGGAGAGGTAAGTGGAATTCCTAGTGTAGCGGTGAAATGCGTAGATATTAGGAGGAACACCAGTGGCGAAGGCGGCTTACTGGACGGTAACTGACGCTGAGGCTCGAAAGCGTGGGGAGCAAACA
>WK7.547
TGGGGAATATTGCACAATGGGGGAAACCCTGATGCAGCAACGCCGCGTGAGTGATGACGGCCTTCGGGTTGTAAAGCTCTGTCTTCAGGGACGATAATGACGGTACCTGAGGAGGAAGCCACGGCTAACTACGTGCCAGCAGCCGCGGTAATACGTAGGTGGCGAGCGTTGTCCGGATTTACTGGGCGTAAAGGGAGCGTAGGCGGATTTTTAAGTGAGATGTGAAATACTCGGGCTTAACCTGAGTGCTGCATTTCAAACTGGAAGTCTAGAGTGCAGGAGAGGAGAAGGGAATTCCTAGTGTAGCGGTGAAATGCGTAGAGATTAGGAAGAACACCAGTGGCGAAGGCGCTTCTCTGGACTGTAACTGACGCTGAGGCTCGAAAGCGTGGGGAGCAAACA
>WK7.548
TGGGGAATCTTCCGCAATGGGCGAAAGCCTGACGGAGCAATGCCGCGTGAGTGATGAAGGAATTCGTTCCGTAAAGCTCTTTTGTTTATGACGAATGTGCAGGTTGTGAATAATGATCTGTAATGACGGTAGTAAACGAATAAGCCACGGCTAACTACGTGCCAGCAGCCGCGGTAATACGTAGGTGGCGAGCGTTGTCCGGAATTATTGGGCGTAAAGAGCATGTAGGCGGTTTTTTAAGTCTGGAGTGAAAATGCGGAGCTCAACCCCGTATGGCTCTGGATACTGGAAGACTTGAGTGCAGGAGAGGAAAGCGGAATTCCTAGTGTAGCGGTGAAATGCGTAGATATTAGGAGGAACACCGGTGGCGAAGGCGGCTTTCTGGACTGTAACTGACGCTGAGGCACGAAAGCGTGGGGAGCAAACA
>WK7.549
TGGGGAATATTGCACAATGGGCGAAAGCCTGATGCAGCAACGCCGCGTGAGCGATGAAGGCCTTCGGGTCGTAAAGCTCTGTCCTCAAGGAAGATAATGACGGTACTTGAGGAGGAAGCCCCGGCTAAATACGTGCCAGCAGCCGCGGTAATACGTATGGAGCAAGCGTTATCCGGATTTACTGGGTGTAAAGGGAGCGTAGGCGGTTTTATAAGTCTGATGTGAAAGCCCGGGGCTCAACCGCGGGACTGCATTGGAAACTGTAGAACTAGAGTGTCGGAGGGGTAAGTGGAATTCCTAGTGTAGCGGTGAAATGCGTAGATATTAGGAGGAACACCAGTGGCGAAGGCGGCTTTCTGGACTGTAACTGACGTTGAGGCGCGAAAGCGTGGGGAGCAAACA
>WK7.550
TGAGGAATATTGGTCAATGGGCGCAGGCCTGAACCAGCCAAGTCGCGTGAGGGATGACGGTCCTACGGATTGTAAACCTCTTTTGTCGGGGAGTAACGTGCGGGACGCGTCCCGTATTGAGAGTACCCGAAGAAAAAGCATCGGCTAACTCCGTGCCAGCAGCCGCGGTAATACGGAGGATGCGAGCGTTATCCGGATTTATTGGGTTTAAAGGGTGCGCAGGCGGCGCGCCAAGTCAGCGGTCAAAGTTCCGGGCTCAACCCGGTGTCGCCGTTGAAACTGGCGTGCTCGAGTGCGTGCGAGGAAGGCGGAATGCGTTGTGTAGCGGTGAAATGCATAGATATGACGCAGAACTCCGATTGCGAAGGCAGCTTTCCAGCGCGCTACTGACGCTGAGGCACGAAAGCGTGGGGATCGAACA
>WK7.551
TGAGGGATATTGGGCAATGGGGGAAACCCTGACCCAGCAACGCCGCGTGAGGGATGACGGTTTTCGGATTGTAAACCTCTGTCCTCTGTGAAGATAGTGACGGTAGCAGAGGAGGAAGCTCCGGCTAACTACGTGCCAGCAGCCGCGGTAATACGTAGGGAGCGAGCGTTGTCCGGATTTACTGGGTGTAAAGGGTGCGTAGGCGGATTGGCAAGTCAGAAGTGAAATCCATGGGCTTAACCCATGAACTGCTTTTGAAACTGTTAGTCTTGAGTGAAGTAGAGGTAGGCGGAATTCCCGGTGTAGCGGTGAAATGCGTAGAGATCGGGAGGAACACCAGTGGCGAAGGCGGCCTACTGGGCTTTAACTGACGCTGAGGCACGAAAGTGTGGGTAGCAAACA
>WK7.552
TGGGGAATATTGCACAATGGGGGAAACCCTGATGCAGCAACGCCGCGTGAAGGAAGACGGTTTTCGGATTGTAAACTTCTTTTCTTAGTGAAGAAGCAAGTGACGGTAGCTAAGGAATAAGCATCGGCTAACTACGTGCCAGCAGCCGCGGTAATACGTAGGATGCGAGCGTTATCCGGAATTACTGGGTGTAAAGGGCGCGTAGGCGGGGATACAAGTCAGATGTGAAATCTATGGGCTTAACCCATAAACTGCATTTGAAACTGTATCTCTTGAGTGTCGGAGAGGTAGACGGAATTCCCAGTGTAGCGGTGAAATGCGTAGATATTGGGAGGAACACCAGTGGCGAAGGCGCCTTTCTGGACTGTGTCTGACGCTGAGATGCGAAAGCCAGGGTAGCGAACG
>WK7.553
TGGGGAATATTGCACAATGGGGGAAACCCTGATGCAGCAACGCCGCGTGAGTGATGACGGCCTTCGGGTTGTAAAGCTCTGTCTTCAGGGACGATAATGACGGTACCTGAGGAGGAAGCCACGGCTAACTACGTGCCAGCAGCCGCGGTAATACGTAGGTGGCGAGCGTTGTCCGGATTTACTGGGCGTAAAGCGAGTGCAGGCGGTTCAATAAGTCTGATGTGAAAGCCTTCGGCTCAACCGGAGAATTGCATCAGAAACTGTTGAACTTGAGTGCAGAAGAGGAGAGTGGAACTCCATGTGTAGCGGTGGAATGCGTAGATATATGGAAGAACACCAGTGGCGAAGGCGGCTCTCTGGTCTGCAACTGACGCTGAGGCTCGAAAGCATGGGTAGCGAACA
>WK7.554
TGGGGAATATTGGGCAATGGGCGAAAGCCTGACCCAGCAACGCCGCGTGAAGGAAGAAGGTCTTCGGATTGTAAACTTCTTTTATCAGGGACGAAGATAGTGACGGTACCTGATGAATAAGCCACGGCTAACTACGTGCCAGCAGCCGCGGTAATACGTAGGTGGCAAGCGTTGTCCGGATTTATTGGGCGTAAAGCGAGTGCAGGCGGTTCAATAAGTCTGATGTGAAAGCCTTCGGCTCAACCGGAGAATTGCATCAGAAACTGTTGAACTTGAGTGCAGAAGAGGAGAGTGGAACTCCATGTGTAGCGGTGGAATGCGTAGATATATGGAAGAACACCAGTGGCGAAGGCGGCTCTCTGGTCTGCAACTGACGCTGAGGCTCGAAAGCATGGGTAGCGAACA
>WK7.555
TAGGGAATCTTCCACAATGGGCGCAAGCCTGATGGAGCAACACCGCGTGAGTGAAGAAGGGTTTCGGCTCGTAAAGCTCTGTTGTTGGAGAAGAACGTGCGTGAGAGTAACTGTTCACGCAGTGACGGTATCCAACCAGAAAGTCACGGCTAACTACGTGCCAGCAGCCGCGGTAATACGTAGGTGGCAAGCGTTATCCGGATTTATTGGGCGTAAAGCGAGCGCAGGCGGAAAAATAAGTCTAATGTGAAAGCCCTCGGCTTAACCGAGGAACTGCATCGGAAACTGTTTTTCTTGAGTGCAGAAGAGGAGAGTGGAACTCCATGTGTAGCGGTGGAATGCGTAGATATATGGAAGAACACCAGTGGCGAAGGCGGCTCTCTGGTCTGCAACTGACGCTGAGGCTCGAAAGCATGGGTAGCGAACA
>WK7.556
TGGGGAATATTGCACAATGGGGGAAACCCTGATGCAGCAACGCCGCGTGAGTGATGACGGCCTTCGGGTTGTAAAGCTCTGTCTTAAGGGACGATAATGACGGTACCTGAGGAGGAAGCCACGGCTAACTACGTGCCAGCAGCCGCGGTAATACGTAGGTGGCGAGCGTTGTCCGGATTTACTGGGCGTAAAGGGAGCGTAGGCGGATTTTTAAGTGAGATGTGAAATACTCGGGCTTAACCTGAGTGCTGCATTTCAAACTGGAAGTCTAGAGTGCAGGAGAGGAGAAGGGAATTCCTAGTGTAGCGGTGAAATGCGTAGAGATTAGGAAGAACACCAGTGGCGAAGGCGGCTTACTGGACGATAACTGACGTTGAGGCTCGAAAGCGTGGGGAGCAAACA
>WK7.557
TGGGGGATATTGCACAATGGGGGAAACCCTGATGCAGCGACGCCGCGTGAGTGAAGAAGTATTTCGGTATGTAAAGCTCTATCAGCAGGAAAGATAATGACGGTACCTGACTAAGAAGCACCGGCTAAATACGTGCCAGCAGCCGCGGTAATACGTATGGTGCAAGCGTTATCCGGATTTACTGGGTGTAAAGGGAGCGCAGACGGCATGGCAAGCCAGATGTGAAAGGTGGGGGCTCAACCCCCAAGCTGCATTTGGAACTGTCAAGCTAGAGTATCGGAGAGGTAAGTGGAATTCCTAGTGTAGCGGTGAAATGCGTAGATACTAGGAGGAACACCAGTGGCGAAGGCGGCTTACTGGACGATAACTGACGTTGAGGCTCGAAAGCGTGGGGAGCAAACA
>WK7.558
TGGGGAATATTGGGCAATGGGCGAAAGCCTGACCCAGCAACGCCGCGTGGAGGAAGAAGGTTTTCGGATCGTAAACTCCTGTCCTCAGGGAAGAGAAGGAGACGGTACCTGAGGAGGAAGCCCCGGCTAACTACGTGCCAGCAGCCGCGGTAATACGTAGGGGGCAAGCGTTGTCCGGAATGATTGGGCGTAAAGGGCGCGTAGGCGGCCCGGTAAGTCTGGAGTGAAAGTCCTGGCTTCAAGTTGGGAATTGCTTTGGATACTGTCGGGCTTGAGTGCAGGAGAGGTTAGTGGAATTCCCAGTGTAGCGGTGAAATGCGTAGAGATTGGGAGGAACACCAGTGGCGAAGGCGACTAACTGGACTGTAACTGACGCTGAGGCGCGAAAGTGTGGGGAGCAAACA
>WK7.559
TGGGGAATATTGCACAATGGGGGAAACCCTGATGCAGCAACGCCGCGTGAGTGATGACGGCCTTCGGGTTGTAAAGCTCTGTCTTCAGGGACGATAATGACGGTACCTGAGGAGGAAGCCACGGCTAACTCCGTGCCAGCAGCCGCGGTAATACGGAGGATGCGAGCGTTATCCGGATTTATTGGGTTTAAAGGGTGCGTAGGCGGACAGTTAAGTCAGCGGTCAAAGTTCCGGGCTCAACCCGGTGTCGCCGTTGAAACTGGCGTGCTCGAGTGCGTGCGAGGAAGGCGGAATGCGTTGTGTAGCGGTGAAATGCATAGATATGACGCAGAACTCCGATTGCGAAGGCAGCTTTCCAGCGCGCTACTGACGCTGAGGCACGAAAGCGTGGGGATCGAACA
>WK7.560
TGAGGAATATTGGTCAATGGGCGGAAGCCTGAACCAGCCAAGTCGCGTGAGGGAAGACGGCCCTAAGGGTTGTAAACCTCTTTTGCCGGGGAGCAAAAGCGCCGTGCGCGGTGCTATGAGAGTACCCGGAGAAAAAGCATCGGCTAACTCCGTGCCAGCAGCCGCGGTAATACGGAGGATGCGAGCGTTATCCGGATTTATTGGGTTTAAAGGGTGCGCGGCGGCGCGCCAAGTCAGCGGTCAAAGTTCCGGGCTCAACCCGGTGTCGCCGTTGAAACTGGCGTGCTCGAGTGCGTGCGAGGAAGGCGGAATGCGTTGTGTAGCGGTGAAATGCATAGATATGACGCAGAACTCCGATTGCGAAGGCAGCTTTCCAGCGCGCTACTGACGCTGAGGCACGAAAGCGTGGGGATCGAACA
>WK7.561
TGGGGGATATTGCACAATGGGGGAAACCCTGATGCAGCGACGCCGCGTGAGTGAAGAAGTATTTCGGTATGTAATGCTCTATCAGCAGGAAAGATAATGACGGTACCTGACTAAGAAGCACCGGCTAAATACGTGCCAGCAGCCGCGGTAATACGTATGGTGCAAGCGTTATCCGGATTTACTGGGTGTAAAGGGAGCGCAGACGGCATGGCAAGCCAGATGTGAAAGGTGGGGGCTCAACCCCCAAGCTGCATTTGGAACTGTCAAGCTAGAGTATCGGAGAGGTAAGTGGAATTCCTAGTGTAGCGGTGAAATGCGTAGATATTAGGAGGAACACCAGTGGCGAAGGCGGCTTACTGGACGATAACTGACGTTGAGGCTCGAAAGCGTGGGGAGCAAACA
>WK7.562
TGGGGAATATTGGGCAATGGGCGCAAGCCTGACCCAGCAACGCCGCGTGAAGGAAGAAGGCTTTCGGGTTGTAAACTTCTTTTGTCAGGGACGAGGAGAAGACGGTACCTGACGAATAAGCCCCGGCTAACTACGTGCCAGCAGCCGCGGTAATACGTAGGGGGCAAGCGTTGTCCGGATTTATTGGGCGTAAAGCGAGTGCAGGCGGTTCAATAAGTCTGATGTGAAAGCCTTCGGCTCAACCGGAGAATTGCATCAGAAACTGTTGAACTTGAGTGCAGAAGAGGAGAGTGGAACTCCATGTGTAGCGGTGGAATGCGTAGAGATCGGTAGGAACACCAGTGGCGAAGGCGGCTTTCTGGACTGAAACTGACGCTGAGGCGCGAAAGCGTGGGGAGCAAACA
>WK7.563
TGAGGAATATTGGTCAATGGGCGGAAGCCTGAACCAGCCAAGTCGCGTGAGGGAAGACGGCCCTAAGGGTTGTAAACCTCTTTTGCCGGGGAGCAAAAGCGCCGTGCGCGGTGCTATGAGAGTACCCGGAGAAAAAGCATCGGCTAACTCCGTGTCAGCAGCCGCGGTAATACGGAGGATGCGAGCGTTATCCGGATTTATTGGGTTTAAAGGGTGCGTAGGCGGACAGTTAAGTCAGCGGTCAAAACGGGCGGCTCAACCGCCTGCCGCCGTTGAAACTGGCAGTCTAGAGTGGGCGAGAAGTACGCGGAATGCGCGGTGTAGCGGTGAAATGCATAGATATTGCGCAGAACTCCGATTGCGAAGGCAGCGTACCGGCGCCCGACTGACGCTGAGGCACGAAAGCGTGGGGATCGAAC
>WK7.564
TGAGGAATATTGGTCAATGGGCGCAGGCCTGAACCAGCCAAGTCGCGTGAGGGAGGACGGTCCTACGGCTTGTAAACCTCTTTTGTCGGGGAGTAACGTGCGGGACGCGTCCCGTATTGAGAGTACCCGAAGAAAAAGCATCGGCTAACTCCGTGCCAGCAGCCGCGGTAATACGGAGGATGCGAGCGTTATCCGGATTTATTGGGTTTAAAGGGTGCGCAGGCGGCGCGCCAAGTCAGCGGTCAAAGTTCCGGGCTCAACCCGGTGTCGCCGTTGAAACTGGCGTGCTCGAGTGCGTGCGAGGAAGGCGGAATGCGTTGTGTAGCGGTGAAATGCATAGATATGACGCAGAACTCCGATTGCGAAGGCAGCTTTCCAGCGCGCTACTGACGCTGAGGCACGAAAGCGTGGGGATCGAACA
>WK7.565
TGGGGAATATTGCACAATGGGGGAAACCCTGATGCAGCGACGCCGCGTGAGTGAAGAAGTATTTCGGTATGTAAAGCTCTATCAGCAGGGAAGAAATCAATGACGGTACCTGACTAAGAAGCCCCGGCTAACTACGTGCCAGCAGCCGCGGTAATACGTAGGTGGCAAGCGTTATCCGGATTTATTGGGCGTAAAGCGAGCGCAGGCGGTTGCTTAGGTCTGATGTGAAAGCCTTCGGCTTAACCGAAGAAGTGCATCGGAAACCGGGCAACTTGAGTGCAGAAGAGGACAGTGGAACTCCATGTGTAGCGGTGGAATGCGTAGATATATGGAAGAACACCAGTGGCGAAGGCGGCTGTCTGGTCTGCAACTGACGCTGAGGCTCGAAAGCATGGGTAGCGAACA
>WK7.566
TAGGGAATCTTCCACAATGGGCGCAAGCCTGATGGAGCAACACCGCGTGAGTGAAGAAGGGTTTCGGCTCGTAAAGCTCTGTTGTTGGAGAAGAACGTGCGTGAGAGTAACTGTTCACGCAGTGACGGTATCCAACCAGAAAGTCACGGCTAACTACGTGCCAGCAGCCGCGGTAATACGTAGGTGGCAAGCGTTATCCGGATTTATTGGGCGTAAAGCGAGCGCAGGCGGTTGCTTAGGTCTGATGTGAAAGCCTTCGGCTTAACCGAAGAAGTGCATCGGAAACCGGGCAACTTGAGTGCAGAAGAGGACAGTGGAACTCCATGTGTAGCGGTGGAATGCGTAGATATATGGAAGAACACCAGTGGCGAAGGCGGCTGTCTGGTCTGCAACTGACGCTGAGGCTCGAAAGCATGGGTAGCGAACA
>WK7.567
TGAGGAATATTGGTCAATGGGCGCAGGCCTGAACCAGCCAAGTCGCGTGAGGGAAGACGGTCCTACGGATTGTAAACCTCTTTTGTCGGGGAGTAACGTGCGGGACGCGTCCCGTATTGAGAGTACCCGAAGAAAAAGCATCGGCTAACTCCGTGCCAGCAGCCGCGGTAATACGGAGGATGCGAGCGTTATCCGGATTTATTGGGTTTAAAGGGTGCGCAGGCGGCGCGCCAAGTCAGCGGTCAAAGTTCCGGGCTCAACCCGGTGTCGCCGTTGAAACTGGCGTGCTCGAGTGCGTGCGAGGAAGGCGGAATGCGTTGTGTAGCGGTGAAATGCATAGATATGACGCAGAACTCCGATTGCGAAGGCAGCTTTCCAGCGCGCTACTGACGCTGAGGCACGAAAGCGTGGGGATCGAACA
>WK7.568
TGAGGAATATTGGTCAATGGACGGAAGTCTGAACCAGCCAAGTAGCGTGCAGGATGACGGCCCTATGGGTTGTAAACTGCTTTTATGTGGGAATAAAGTGAGGGACGTGTCCCTTTTTGTAGGTACCACATGAATAAGGACCGGCTAATTCCGTGCCAGCAGCCGCGGTAATACGGAAGGTCCGGGCGTTATCCGGATTTATTGGGTTTAAAGGGAGCGTAGGCCGTCGTTTAAGCGTGTTGTGAAATGCCGCGGCTCAACCGTGGCACTGCAGCGCGAACTGGATGACTTGAGTGCGCGGGAGGTAGGCGGAATTCGTGGTGTAGCGGTGAAATGCTTAGATATCACGAAGAACCCCGATTGCGAAGGCAGCTTACCGTAGCGTTACTGACGCTGAAGCTCGAAAGTGCGGGTATCGAACA
>WK7.569
TGAGGAATATTGGTCAATGGGCGGAAGCCTGAACCAGCCATGCCGCGTGCGGGAAGGAGGCCCTATGGGCTGTGAACCGCTTTTGCCTGGGGGCAATAAGGGCGTCGCGCACGTCCGGTGAGAGTACCAGGCGAATAAGCATCGGCTAACTCCGTGCCAGCAGCCGCGGTAATACGGGGGATGCGAGCGTTATCCGGATTCATTGGGTTTAAAGGGTGCGTAGGCTGTGCGTCAAGTCGGGGGTGAAATTCCGGTGCTCAACACCGGGGCTGCCCTTGATACTGTCGCGCTGGAGTGCGGATGCCGCCGGAGGAATGAGTGGTGTAGCGGTGAAATGCTTAGATATCACTCAGAACACCGATTGCGAAGGCATCTGGCGAATCCGTAACTGACGCTGAGGCACGAAAGCGTGGGGATAGAACA
>WK7.570
TGGGGAATATTGCACAATGGGGGAAACCCTGATGCAGCGACGCCGCGTGGAGGAAGAAGGTCTTCGGATTGTAAACTCCTGTCCCAGGGGACGATAATGACGGTACCCTGGGAGGAAGCACCGGCTAACTACGTGCCAGCAGCCGCGGTAATACGTAGGTGGCAAGCGTTATCCGGATTTATTGGGCGTAAAGCGAGCGCAGGCGGTTGCTTAGGTCTGATGTGAAAGCCTTCGGCTTAACCGAAGAAGTGCATCGGAAACCGGGCGACTTGAGTGCAGAAGAGGACAGTGGAACTCCATGTGTAGCGGTGGAATGCGTAGATATATGGAAGAACACCAGTGGCGAAGGCGGCTCTCTGGTCTGCAACTGACGCTGAGGCTCGAAAGCATGGGTAGCGAACA
>WK7.571
TAGGGAATCTTCCACAATGGACGCAAGTCTGATGGAGCAACGCCGCGTGAGTGAAGAAGGTTTTCGGATCGTAAAGCTCTGTTGTTGGTGAAGAAGGATAGAGGTAGTAACTGGCCTTTATTTGACGGTAATTACTTAGAAAGTCACGGCTAACTACGTGCCAGCAGCCGCGGTAATACGTAGGTGGCAAGCGTTGTCCGGATTTATTGGGCGTAAAGCGAGTGCAGGCGGTTCAATAAGTCTGATGTGAAAGCCTTCGGCTCAACCGGAGAATTGCATCAGAAACTGTTGAACTTGAGTGCAGAAGAGGAGAGTGGAACTCCATGTGTAGCGGTGGAATGCGTAGATATATGGAAGAACACCAGTGGCGAAGGCGGCTCTCTGGTCTGCAACTGACGCTGAGGCTCGAAAGCATGGGTAGCGAACA
>WK7.572
TGAGGAATATTGGTCAATGGGCGCAGGCCTGAACCAGCCAAGTCGCGTGAGGGAAGACGGTCCTACGGATTGTAAACCTCTTTTGTCGGGGAGTAACGTGCGGGACGCGTCCCGTATTGAGAGTACCCGAAGAAAAAGCATCGGCTAACTCCGTGCCAGCAGCCGCGGTAATACGGAGGATGCGAGCGTTATCCGGATTTATTGGGTTTAAAGGGTGCGCAGGCGGCGCGCCAAGTCAGCGGTCAAAGTTCCGGGCTCAACCCGGTGTCGCCGTTGAAACTGGCGTGCTCGAGTGCGTGCGAGGAAGGCGGAATGCGTTGTGTAGCGGTGAAATGCATAGATATGACGCAGAACTCCGATTGCGAAGGCAGCTTTCCAGCGCGCTACTGACGCTGAGGCACGAAAGCGTGGGGATCGAACA
>WK7.573
TGGGGAATCTTGCGCAATGGGGGCAACCCTGACGCAGCGACGCCGCGTGCGGGACGGAGGCCTTCGGGTCGTAAACCGCTTTCAGCAGGGAAGAGACGAGACTGTACCTGCAGAAGAAGCCCCGGCTAACTACGTGCCAGCAGCCGCGGTAATACGTAGGGGGCGAGCGTTATCCGGATTCATTGGGCGTAAAGCGCGCGTAGGCGGCCCGGCAGGCCGGGGGTCGAAGCGGGGGGCTCAACCCCCCGAAGCCCCCGGAACCTCCGCGGCTTGGGTCCGGTAGGGGAGGGTGGAACACCCGGTGTAGCGGTGGAATGCGCAGATATCGGGTGGAACACCGGTGGCGAAGGCGGCCCTCTGGGCCGAGACCGACGCTGAGGCGCGAAAGCTGGGGGAGCGAACA
>WK7.574
TGGGGAATATTGCACAATGGGGGAAACCCTGATGCAGCAACGCCGCGTGAGTGATGACGGCCTTCGGGTTGTAAAGCTCTGTCTTCAGGGACGATAATGACGGTACCTGAGGAGGAAGCCACGGCTAACTACGTGCCAGCAGCCGCGGTAATACGTAGGTGGCAAGCGTTATCCGGAATTATTGGGCGTAAAGGGTGCGCAGGCGGTTTGTTAAGTTTATGGTGAAAGCGTTGGGCTCAACCCAATACAGCCATAGATACTGGCAAACTAGAGTGCAGAAGAGGGTAGTGGAATTCCATGTGTAGCGGTAAAATGCGTAGATATATGGAGGAACACCAGTGGCGAAGGCGGCTACCTGGTCTGTAACTGACGCTCAGGCACGAAAGCGTGGGGAGCAAATA
>WK7.575
GAGGAATATTGGTCAATGGGCGCAGGCCTGAACCAGCCAAGTCGCGTGAGGGAAGACGGTCCTACGGATTGTAAACCTCTTTTGTCGGGGAGTAACGTGCGGGACGCGTCCCGTATTGAGAGTACCCGAAGAAAAAGCATCGGCTAACTCCGTGCCAGCAGCCGCGGTAATACGGAGGATGCGAGCGTTATCCGGATTTATTGGGTTTAAAGGGTGCGCAGGCGGCGCGCCAAGTCAGCGGTCAAAGTTCCGGGCTCAACCCGGTGTCGCCGTTGAAACTGGCGTGCTCGAGTGCGTGCGAGGAAGGCGGAATGCGTTGTGTAGCGGTGAAATGCATAGATATGACGCAGAACTCCGATTGCGAAGGCAGCTTTCCAGCGCGCTACTGACGCTGAGGCACGAAAGCGTGGGGATCGAACA
>WK7.576
TGAGGAATATTGGTCAATGGGCGCAGGCCTGAACCAGCCAGGTCGCGTGAGGGAGGACGGTCCTACGGATTGTAAACCTCTTTTGTCGGGGAGTAACGTGCGGGACGGGTCCCGTATTGAGAGTACCCGAAGAAAAAGCATCGGCTAACTCCGTGCCAGCAGCCGCGGTAATACGGAGGATGCGAGCGTTATCCGGATTTATTGGGTTTAAAGGGTGCGCAGGCGGCGCGCCAAGTCAGCGGTCAAAGTTCCGGGCTCAACCCGGTGTCGCCGTTGAAACTGGCGTGCTCGAGTGCGTGCGAGGAAGGCGGAATGCGTTGTGTAGCGGTGAAATGCATAGATATGACGCAGAACTCCGATTGCGAAGGCAGCTTTCCAGCGCGCTACTGACGCTGAGGCACGAAAGCGTGGGGATCGAACA
>WK7.577
TGAGGAATATTGGTCAATGGGCGCAGGCCTGAACCAGCCAAGTCGCGTGAGGGAGGACGGTCCTACGGATTGTAAACCTCTTTTGTCGGGGAGTAACGTGCGGGACGGGTCCCGTATTGAGAGTACCCGAAGAAAAAGCATCGGCTAACTCCGTGCCAGCAGCCGCGGTAATACGGAGGATGCGAGCGTTATCCGGATTTATTGGGTTTAAAGGGTGCGCAGGCGGCGCGCCAAGTCAGCGGTCAAAGTTCCGGGCTCAACCCGGTGTCGCCGTTGAAACTGGCGTGCTCGAGTGCGTGCGAGGAAGGCGGAATGCGTTGTGTAGCGGTGAAATGCATAGATATGACGCAGAACTCCGATTGCGAAGGCAGCTTTCCAGCGCGCTACTGACGCTGAGGCACGAAAGCGTGGGGATCGAACA
>WK7.578
TAGGGAATCTTCCACAATGGACGCAAGTCTGATGGAGCAACGCCGCGTGAGTGAAGAAGGTTTTCGGATCGTAAAGCTCTGTTGTTGGTGAAGAAGGATAGAGGTAGTAACTGGCCTTTATTTGACGGTAATCAACCAGAAAGTCACGGCTAACTACGTGCCAGCAGCCGCGGTAATACGTAGGTGGCAAGCGTTGTCCGGATTTATTGGGCGTAAAGCGAGCGCAGGCGGAAAAATAAGTCTAATGTGAAAGCCCTCGGCTTAACCGAGGAACTGCATCGGAAACTGTTTTTCTTGAGTGCAGAAGAGGAGAGTGGAACTCCATGTGTAGCGGTGGAATGCGTAGATATATGGAAGAACACCAGTGGCGAAGGCGGCTCTCTGGTCTGCAACTGACGCTGAGGCTCGAAAGCATGGGTAGCGAACA
>WK7.579
TGAGGAATATTGGTCAATGGGCGCAGGCCTGAACCAGCCAAGTCGCGTGAGGGAGGACGGTCCTACGGATTGTAAACCTCTTTTGTCGGGGAGTAACGTGCGGGACGCGTCCCGTATTGAGAGTACCCGAAGAAAAAGCATCGGCTAACTCCGTGCCAGCAGCCGCGGTAATACGGAGGATGCGAGCGTTATCCGGATTTATTGGGTTTAAAGGGTGCGCAGGCGGCGCGCCAAGTCAGCGGTCAAAGTTCCGGGCTCAACCCGGTGTCGCCGTTGAAACTGGCGTGCTCGAGTGCGTGCGAGGAAGGCGGAATGCGTTGTGTAGCGGTGAAATGCATAGATATGACGCAGAACTCCGATTGCGAAGGCAGCTTTCCAGCGCGCTACTGACGCTGAGGCACGAAAGCGTGGGGATCGAACA
>WK7.580
TGAGGAATATTGGTCAATGGGCGAGAGCCTGAACCAGCCAAGTCGCGTGAGGGATGACGGTCCTACGGATTGTAAACCTCTTTTGTCGGGGAACAACAGGGGGCACGCGTGCCTTTGTGAGTGTACCCGAAGAAAAAGTATCGGCTAACTCCGTGCCAGCAGCCGCGGTAATACGTAGGGGGCGAGCGTTGTCCGGAATGATTGGGCGTAAAGGGCGCGTAGGCGGCCTGTTAAGTCTGGAGTGAAAGTCCTGCTTTCAAGGTGGGAATTGCTTTGGATACTGATGGGCTGGAGTGCAGGAGAGGAAAGCGGAATTACCGGTGTAGCGGTGAAATGCGTAGAGATCGGTAGGAACACCAGTGGCGAAGGCGGCTTTCTGGACTGAAACTGACGCTGAGGCGCGAAAGCGTGGGGAGCAAACA
>WK7.581
TGGGGAATATTGGGCAATGGGCGAAAGCCTGACCCAGCAACGCCGCGTGAAGGAAGAAGGTCTTCGGATTGTAAACTTCTTTTATCAGGGACGAAGATAGTGACGGTACCTGATGAATAAGCCACGGCTAACTACGTGCCAGCAGCCGCGGTAATACGTAGGTGGCAAGCGTTATCCGGATTTACTGGGTGTAAAGGGCGCGTAGGCGGGGATACAAGTCAGATGTGAAATCTATGGGCTTAACCCATAAACTGCATTTGAAACTGTATCTCTTGAGTGTCGGAGAGGTAGACGGAATTCCTAGTGTAGCGGTGAAATGCGTAGATATTAGGAGGAACACCAGTGGCGAAGGCGGCCTGCTGGACGACAACTGACGCTGAGGCGCGAAAGCGTGGGGAGCAAACA
>WK7.582
TGGGGAATATTGGGCAATGGGCGAAAGCCTGACCCAGCAACGCCGCGTGGAGGAAGAAGGTTTTCGGATCGTAAACTCCTGTCCTCAGGGAAGAGAAGGAGACGGTACCTGAGGAGGAAGCCCCGGCTAACTACGTGCCAGCAGCCGCGGTAATACGTAGGTGGCAAGCGTTGTCCGGATTTACTGGGTGTAAAGGGCGTGTAGCGGGGTCGGCAAGTCAGATGTGAAATCCACGGGCTCAACTCGTGAACTGCATTTGAAACTGTTGATCTTGAGTATCGGAGAGGCAATCGGAATTCCTAGTGTAGCGGTGAAATGCGTAGATATTAGGAGGAACACCAGTGGCGAAGGCGGATTGCTGGACGACAACTGACGGTGAGGCGCGAAAGCGTGGGGAGCAAACA
>WK7.583
TGGGAAATATTGCACAATGGGGGAAACCCTGATGCAGCAACGCCGCGTGAGTGATGACGGCCTTCGGGTTGTAAAGCTCTGTCTTCAGGGACGATAATGACGGTACCTGAGGAGGAAGCCACGGCTAACTACGTGCCAGCAGCCGCGGTAATACGTAGGTGGCGAGCGTTGTCCGGATTTACTGGGCGTAAAGGGAGCGTAGGCGGATTTTTAAGTGAGATGTGAAATACTCGGGCTTAACCTGAGTGCTGCATTTCAAACTGGAAGTCTAGAGTGCAGGAGAGGAGAAGGGAATTCCTAGTGTAGCGGTGAAATGCGTAGAGATTAGGAAGAACACCAGTGGCGAAGGCGCTTCTCTGGACTGTAACTGACGCTGAGGCTCGAAAGCGTGGGGAGCAAACA
>WK7.584
TGGGGAATATTGCACAATGGGGGAAACCCTGATGCAGCAACGCCGCGTGAGTGATGACGGCCTTCGGGTTGTAAAGCTCTGTCTTCAGGGACGATAATGACGGTACCTGAGGAGGAAGCCCCGGCTAACTACGTGCCAGCAGCCGCGGTAATACGTAGGGGGCTAGCGTTATCCGGATTTACTGGGCGTAAAGGGTGCGTAGGTGGTTTCTTAAGTCAGGAGTGAAAGGCTACGGCTCAACCGTAGTAAGCTCTTGAAACTGGGAAACTTGAGTGCAGGAGAGGAAAGTGGAATTCCTAGTGTAGCGGTGAAATGCGTAGATATTAGGAGGAACACCAGTAGCGAAGGCGGCTTTCTGGACTGTAACTGACACTGAGGCACGAAAGCGTGGGGAGCAAACA
>WK7.585
TGGGGAATATTGGGCAATGGGCGAAAGCCTGACCCAGCAACGCCGCGTGAAGGAAGAAGGCCTTCGGGTTGTAAACTTCTTTTAAGAGGGACGAAGAAGTGACGGTACCTCTTGAATAAGCCACGGCTAACTACGTGCCAGCAGCCGCGGTAATACGTAGGTGGCGAGCGTTATCCGGATTTACTGGGTGTAAAGGGCGCGTAGGCGGGAATGCAAGTCAGATGTGAAATCCAAGGGCTCAACCCTTGAACTGCATTTGAAACTGTATTTCTTGAGTGTCGGAGAGGTTGACGGAATTCCTAGTGTAGCGGTGAAATGCGTAGATATTAGGAGGAACACCAGTGGCGAAGGCGGTCAACTGGACGATAACTGACGCTGAGGCGCGAAAGCGTGGGGAGCAAACA
>WK7.586
TGAGGAATATTGGTCAATGGGCGCAGGCCTGAACCAGCCAAGTCGCGTGAGGGAGGACGGTCCTACGGATTGTAAACCTCTTTTGTCGGGGAGTAACGTGCGGGACGGGTCCCGTATTGAGAGTACCCGAAGAAAAAGCATCGGCTAACTCCGTGCCAGCAGCCGCGGTAATACGGAGGATGCGAGCGTTATCCGGATTTATTGGGTTTAAAGGGTGCGCAGGCGGCGCGCCAAGTCAGCGGTCAAAGTTCCGGGCTCAACCCGGTGTCGCCGTTGAAACTGGCGTGCTCGAGTGCGTGCGAGGAAGGCGGAATGCGTTGTGTAGCGGTGAAATGCATAGATATGACGCAGAACTCCGATTGCGAAGGCAGCTTTCCAGCGCGCTACTGACGCTGAGGCACGAAAGCGTGGGGATCGAACA
>WK7.587
TGGGGAATATTGCACAATGGGGGAAACCCTGATGCAGCGACGCCGCGTGAGCGAAGAAGTATTTCGGTATGTAAAGCTCTATCAGCAGGGAAGAAGAAATGACGGTACCTGACTAAGAAGCCCCGGCTAACTACGTGCCAGCAGCCGCGGTAATACGTAGGGGGCAAGCGTTATCCGGATTTACTGGGTGTAAAGGGAGCGTAGGCGGCATGGCAAGTCTGATGTGAAAACCCAGGGCTCAACTCTGGGACTGCATTGGAAACTGTCAAGCTGGAGTGTCGGAGAGGTAAGCGGAATTCCTAGTGTAGCGGTGAAATGCGTAGATATTAGGAGGAACACCAGTGGCGAAGGCGACTAACTGGACTGTAACTGACGCTGAGGCGCGAAAGTGTGGGGAGCAAACA
>WK7.588
TGAGGAATATTGGTCAATGGGCGCGAGCCTGAACCAGCCAAGTCGCGTGAGGGAAGACGGCCCTACGGGTTGTAAACCTCTTTTGCCGGGGAGCAACGCTGCGGACGTGTCCGCAGGTGAGAGTACCCGGAGAAAAAGCATCGGCTAACTCCGTGCCAGCAGCCGCGGTAATACGGAGGATGCGAGCGTTATCCGGATTTATTGGGTTTAAAGGGTGCGTAGGCCGGCTGTCAAGTCAGCGGTAAAAATTCGGGGCTCAACCCCGTAAAGCCGTTGAAACTGGCGGTCTTGAGTAGCGGCGAGGCATGCGGAATGCGAGGTGTAGCGGTGAAATGCATAGATATCACGCAGAACTCCGATTGCGAAGGCAGCATGCCAGCCGCCGACTGACGCTGAGGCACGAAAGTGCGGGTATCGAACA
>WK7.589
TAGGGAATATTGCACAATGGAGGAAACTCTGATGCAGCCATGCCGCGTGTGTGAAGAAGGCCTTCGGGTTGTAAAGCACTTTCGGAGGGGAGGAAAAGATGACGTTACCCTCAGAAGAAGCACCGGCTAACTCCGTGCCAGCAGCCGCGGTAATACGGAGGGTGCAAGCGTTAATCGGAATAACTGGGCGTAAAGGGCATGCAGGCGGTTATACAAGTAGGATGTGAAAGCCTGGGGCTCAACCTCAGAACTGCATTCTAAACTGTGTGACTAGAGTATTGCAGGGGGAGACGGAATTTCAGGTGTAGCGGTGGAATGCGTAGATATCTGAAAGAACACCAAAGGCGAAGGCAGTCTCCTGGGCAAATACTGACGCTCATATGCGAAAGCGTGGGTAGCAAACA
>WK7.590
TGGGGAATCTTCCGCAATGGGCGCAAGCCTGACGGAGCAACGCCGCGTGAGTGAAGAAGGTTTTCGGATCGTAAAGCTCTGTTGAGAGGGACGAGAGATATAATCAGGAAATGGGTTATAGAGGACGGTACCTTTCGAGGAAGCCACGGCTAACTACGTGCCAGCAGCCGCGGTAATACGTAGGTGGCGAGCGTTGTCCGGAATTATTGGGCGTAAAGGGAGCGCAGGTGGGAAAGTAAGTCAGTCTTAAAAGTTCGGGGCTCAACCCCGTGATGGGATTGAAACTACTTTTCTTGAGTGCAGGAGAGGAAAGCGGAATTCCTAGTGTAGCGGTGAAATGCGTAGATATTAGGAGGAACACCAGTGGCGAAGGCGGCTTTCTGGACTGTAACTGACACTGAGGCTCGAAAGCGTGGGGAGCGAACA
>WK7.591
TGGGGAATATTGGACAATGGGGGAAACCCTGATCCAGCGACGCCGCGTGAGTGAAGAAGTATTTCGGTATGTAAAGCTCTATCAGCAAGGAAGAAAATGACGGTACTTGACTAAGAAGCCCCGGCTAACTACGTGCCAGCAGCCGCGGTAATACGTAGGGGGCAAGCGTTATCCGGATTTACTGGGTGTAAAGGGAGCGTAGACGGCAAAGCAAGTCTGAAGTGAAAGCCCCGGGCTCAACCCGGGAACTGCTTTGGAAACTGTTTAGCTAGAGTGCAGGAGAGGTAAGTGGAATTCCTAGTGTAGCGGTGAAATGCGTAGATATTAGGAGGAACACCAGTGGCGAAGGCGGCTTACTGGACTGTAACTGACGTTGAGGCTCGAAAGCGTGGGGAGCAAACA
>WK7.592
TGGGGGATATTGCACAATGGGGGAAACCCTGATGCAGCGACGCCGCGTGAGTGAAGAAGTATTTCGGTATGTAAAGCTCTATCAGCAGGAAAGATAATGACGGTACCTGACTAAGAAGCACCGGCTAAATACGTGCCAGCAGCCGCGGTAATACGTATGGTGCAAGCGTTATCCGGATTTACTGGGTGTAAAGGGAGCGCAGACGGCATGGCAAGCCAGATGTGAAAGGTGGGGGCTCAACCCCCAAGCTGCATTTGGAACTGTCAAGCTAGAGTATCGGAGAGGTAAGTGGAATTCCTAGTGTAGCGGTGAAATGCGTAGATATTAGGAGGAACACCAGTGGCGAAGGCGGCTTACTGGACGATAACTGACGTTGAGGCTCGAAAGCGTGGGGAGCAAACA
>WK7.593
TGAGGAATATTGGTCAATGGGCGCAGGCCTGAACCAGCCAAGTCGCGTGAGGGAAGACGGTCCTACGGATTGTAAACCTCTTTTGTCGGGGAGTAACGTGCGGGACGCGTCCCGTATTGAGAGTACCCGAAGAAAAAGCATCGGCTAACTCCGTGCCAGCAGCCGCGGTAATACGGAGGATGCGAGCGTTATCCGGATTTATTGGGTTTAAAGGGTGCGCAGGCGGCGCGCCAAGTCAGCGGTCAAAGTTCCGGGCTCAACCCGGTGTCGCCGTTGAAACTGGCGTGCTCGAGTGCGTGCGAGGAAGGCGGAATGCGTTGTGTAGCGGTGAAATGCATAGATATGACGCAGAACTCCGATTGCGAAGGCAGCTTTCCAGCGCGCTACTGACGCTGAGGCACGAAAGCGTGGGGATCGAAC
>WK7.594
TGGGGGATATTGCACAATGGGGGAAACCCTGATGCAGCAACGCCGCGTGAAGGAAGAAGGTCTTCGGATCGTAAACTTTTGTCTTTGGGGACGAAGAATGACGGTACCCAAGGAGGAAGCCACGGCTAACTACGTGCCAGCAGCCGCGGTAATACGTAGGTGGCGAGCGTTGTCCGGATTTACTGGGCGTAAAGGGAGCGTAGGCGGACTTTTAAGTGAGATGTGAAATACCCGGGCTCAACTTGGGTGCTGCATTTCAAACTGGAAGTCTAGAGTGCGGGAGAGGAGAATGGAATTCCTAGTGTAGCGGTGAAATGCGTAGAGATTAGGAAGAACACCAGTGGCGAAGGCGATTCTCTGGACTGTAACTGACGCTGAGGCTCGAAAGCGTGGGGAGCAAACA
>WK7.595
TGAGGAATATTGGTCAATGGGCGCAGGCCTGAACCAGCCAAGTCGCGTGAGGGAAGACGGTCCTACGGATTGTAAACCTCTTTTGTCGGGGAGTAACGTGCGGGACGGGTCCCGTATTGAGAGTACCCGAAGAAAAAGCATCGGCTAACTCCGTGCCAGCAGCCGCGGTAATACGGAGGATGCGAGCGTTATCCGGATTTATTGGGTTTAAAGGGTGCGCAGGCGGCGCGCCAAGTCAGCGGTCAAAGTTCCGGGCTCAACCCGGTGTCGCCGTTGAAACTGGCGTGCTCGAGTGCGTGCGAGGAAGGCGGAATGCGTTGTGTAGCGGTGAAATGCATAGATATGACGCAGAACTCCGATTGCGAAGGCAGCTTTCCAGCGCGCTACTGACGCTGAGGCACGAAAGCGTGGGGATCGAACA
>WK7.596
TCGGGAATATTGCGCAATGGCGGAAACTCTGACGCAGTGACGCCGCGTGCAGGAAGAAGGTTTTCGGATTGTAAACTGCTTTAGACAGGGAAGAAAAAAGACAGTACCTGTAGAATAAGCTCCGGCTAACTACGTGCCAGCAGCCGCGGTAATACGTAGGGAGCGAGCGTTATCCGGATTTATTGGGTGTAAAGGGTGCGTAGACGGGAAATTAAGTTAGTTGTGAAATCCCTCGGCTCAACTGAGGAACTGCAACTAAAACTGATTTTCTTGAGTACTGGAGAGGAAAGTGGAATTCCTAGTGTAGCGGTGAAATGCGTAGATATTAGGAGGAACACCAGTGGCGAAGGCGACTTTCTGGACAGAAACTGACGTTGAGGCACGAAAGTGTGGGGAGCAAACA
>WK7.597
TGGGGAATATTGCACAATGGGCGAAAGCCTGATGCAGCAACGCCGCGTGAGCGATGAAGGCCTTCGGGTCGTAAAGCTCTGTCCTCAAGGAAGATAATGACGGTACTTGAGGAGGAAGCCCCGGCTAACTACGTGCCAGCAGCCGCGGTAATACGTAGGGGGCTAGCGTTATCCGGAATTACTGGGCGTAAAGGGTGCGTAGGTGGTTTCTTAAGTCAGAGGTGAAAGGCTACGGCTCAACCGTAGTAAGCCTTTGAAACTGGGAAACTTGAGTGCAGGAGAGGAGAGTGGAATTCCTAGTGTAGCGGTGAAATGCGTAGATATTAGGAGGAACACCAGTTGCGAAGGCGGCTCTCTGGACTGTAACTGACACTGAGGCACGAAAGCGTGGGGAGCAAACA
>WK7.598
TGAGGAATATTGGTCAATGGGCGCAGGCCTGAACCAGCCAAGTCGCGTGAGGGAAGACGGTCCTACGGATTGTAAACCTCTTTTGTCGGGGAGTAACGTGCGGGACGCGTCCCGTATTGAGAGTACCCGAAGAAAAAGCATCGGCTAACTCCGTGCCAGCAGCCGCGGTAATACGGAGGATGCGAGCGTTATCCGGATTTATTGGGTTTAAAGGGTGCGCAGGCGGCGCGCCAAGTCAGCGGTCAAAGTTCCGGGCTCAACCCGGTGTCGCCGTTGAAACTGGCGTGCTCGAGTGCGTGCGAGGAAGGCGGAATGCGTTGTGTAGCGGTGAAATGCATAGATATGACGCAGAACTCCGATTGCGAAGGCAGCTTTCCAGCGCGCTACTGACGCTGAGGCACGAAAGCGTGGGGATCGAACA
>WK7.599
TGAGGAATATTGGTCAATGGGCGCAGGCCTGAACCAGCCAAGTCGCGTGAGGGATGACGGTCCTACGGATTGTAAACCTCTTTTGTCGGGGAGTAACGTGCGGGACGGGTCCCGTATTGAGAGTACCCGAAGAAAAAGCATCGGCTAACTCCGTGCCAGCAGCCGCGGTAATACGGAGGATGCGAGCGTTATCCGGATTTATTGGGTTTAAAGGGTGCGCAGGCGGCGCGCCAAGTCAGCGGTCAAAGTTCCGGGCTCAACCCGGTGTCGCCGTTGAAACTGGCGTGCTCGAGTGCGTGCGAGGAAGGCGGAATGCGTTGTGTAGCGGTGAAATGCATAGATATGACGCAGAACTCCGATTGCGAAGGCAGCTTTCCAGCGCGCTACTGACGCTGAGGCACGAAAGCGTGGGGATCGAACA
>WK7.600
TGAGGAATATTGGTCAATGGGCGCAGGCCTGAACCAGCCAAGTCGCGTGAGGGAGGACGGTCCTACGGATTGTAAACCTCTTTTGTCGGGGAGTAACGTGCGGGACGCGTCCCGTATTGAGAGTACCCGAAGAAAAAGCATCGGCTAACTCCGTGCCAGCAGCCGCGGTAATACGGAGGATGCGAGCGTTATCCGGATTTATTGGGTTTAAAGGGTGCGCAGGCGGCGCGCCAAGTCAGCGGTCAAAGTTCCGGGCTCAACCCGGTGTCGCCGTTGAAACTGGCGTGCTCGAGTGCGTGCGAGGAAGGCGGAATGCGTTGTGTAGCGGTGAAATGCATAGATATGACGCAGAACTCCGATTGCGAAGGCAGCTTTCCAGCGCGCTACTGACGCTGAGGCACGAAAGCGTGGGGATCGAACA
>WK7.601
TGGGGAATATTGCACAATGGGCGAAAGCCTGATGCAGCAACGCCGCGTGAGCGATGAAGGCCTTCGGGTCGTAAAGCTCTGTCCTCAAGGAAGATAACGACGGTACCTTAGGAGCAAGTCCCGGCTAACTACGTGCCAGCAGCCGCGGTAATACGTAGGTGGCAAGCGTTGTCCGGATTTACTGGGTGTAAAGGGCGTGTAGCCGGGTCGGCAAGTCAGATGTGAAATCCACGGGCTCAACTCGTGAACTGCATTTGAAACTGTTGATCTTGAGTATCGGAGAGGCAATCGGAATTCCTAGTGTAGCGGTGAAATGCGTAGATATTAGGAGGAACACCAGTGGCGAAGGCGGATTGCTGGACGACAACTGACGGTGAGGCGCGAAAGCGTGGGGAGCAAACA
>WK7.602
TGGGGAATATTGGGCAATGGGCGAAAGCCTGACCCAGCAACGCCGCGTGAGGGAAGAAGGGTTTCGGCTCGTAAACCTCTGTCCTATGGGACGAAGGAAGTGACGGTACCATAGGAGGAAGCCCCGGCTAACTACGTGCCAGCAGCCGCGGTAATACGTAGGGGGCGAGCGTTGTCCGGAATGACTGGGCGTAAAGGGCGTGTAGGCGGCTTTTTAAGTCTGGAGTGAAAGTCCTGCTTTCAAGGTGGGAATTGCTTTGGAGACTGGAGAGCTTGAGTGCGGAAGAGGTAAGTGGAATTCCCAGTGTAGCGGTGAAATGCGTAGAGATTGGGAGGAACACCAGTGGCGAAGGCGACTTACTGGGCCGTAACTGACGTTGAGGCTCGAAAGCGTGGGGAGCAAACA
>WK7.603
TGGGGAATATTGCACAATGGGCGAAAGTCTGATGCAGCAACGCCGCGTGAGCGATGAAGGCCTTCGGGTCGTAAAGCTCTGTCCTCAAGGAAGATAATGACGGTACTTGAGGAGGAAGCCCCGGCTAACTACGTGCCAGCAGCCGCGGTAATACGTAGGGGGCTAGCGTTATCCGGATTTACTGGGCGTAAAGGGTGCGTAGGTGGTTTCTTAAGTCAGGAGTGAAAGGCTACGGCTCAACCGTAGTAAGCTCTTGAAACTGGGAAACTTGAGTGCAGGAGAGGAAAGTGGAATTCCTAGTGTAGCGGTGAAATGCGTAGATATTAGGAGGAACACCAGTAGCGAAGGCGGCCTGCTGGACAGCAACTGACGCTGAGGCGCGAAAGCGTGGGGAGCAAACA
>WK7.604
TGAGGAATATTGGTCAATGGACGAGAGTCTGAACCAGCCAAGTAGCGTGAAGGAAGACTGCCCTATGGGTTGTAAACTTCTTTTATGAGGGAATAAAGTGCATCACGTGTGGTGTTTTGTATGTACCTCATGAATAAGGATCGGCTAACTCCGTGCCAGCAGCCGCGGTAATACGGAGGATCCGAGCGTTATCCGGATTTATTGGGTTTAAAGGGAGCGTAGGCGGCAGGTTAAGTCAGTTGTGAAAGTTTGCGGCTCAACCGTAAAATTGCAGTTGATACTGGCCTGCTTGAGTGCGGCAGAGGCAGGCGGAATTTGTGGTGTAGCGGTGAAATGCTTAGATATCACGAAGAACTCCGATTGCGAAGGCAGCTTGCTGGAGCGTAACTGACGCTGAGGCTCGAAAGCATGGGTAGCGAACA
>WK7.605
TGGGGAATATTGGGCAATGGGCGAAAGCCTGACCCAGCAACGCCGCGTGAGGGAAGAAGGGTTTCGGCTCGTAAACCTCTGTCCTATGGGACGAAGGAAGTGACGGTACCATAGGAGGAAGCCCCGGCTAACTACGTGCCAGCAGCCGCGGTAATACGTAGGGGGCGAGCGTTGTCCGGATTTATTGGGCGTAAAGCGAGTGCAGGCGGTTCAATAAGTCTGATGTGAAAGCCTTCGGCTCAACCGGAGAATTGCATCAGAAACTGTTGAACTTGAGTGCAGAAGAGGAGAGTGGAACTCCATGTGTAGCGGTGGAATGCGTAGATATATGGAAGAACACCAGTGGCGAAGGCGGCTCTCTGGTCTGCAACTGACGCTGAGGCTCGAAAGCATGGGTAGCGAACA
>WK7.606
TGAGGAATATTGGTCAATGGGCGAGAGCCTGAACCAGCCAAGTAGCGTGAGGGACGACTGCCCTATGGGTTGTAAACCTCTTTTGATTGGGAACAAAGAGCGCCACGTGTGGTGCGTTGTGTGTACCTTTCGAATAAGCATCGGCTAATTCCGTGCCAGCAGCCGCGGTAATACGGAAGATGCGAGCGTTATCCGGATTTATTGGGTTTAAAGGGAGCGTAGGCGGGCTGTTAAGTCAGCGGTCAAATGTCAGGGCCCAACCTTGGCATGCCGTTGATACTGGCGGCCTTGAGTTCACACAAGGAAGGTGGAATTCGTCGTGTAGCGGTGAAATGCTTAGATATGACGAAGAACTCCGATTGCGAAGGCAGCCTTCTGGGGTGTTACTGACGCTGAGGCTCGAAAGTGCGGGAATCAAACA
>WK7.607
TGGGGAATATTGGGCAATGGGCGCAAGCCTGACCCAGCAACGCCGCGTGAAGGAAGAAGGCTTTCGGGTTGTAAACTTCTTTTGTCAGGGACGAGTAGAAGACGGTACCTGACGAATAAGCCACGGCTAACTACGTGCCAGCAGCCGCGGTAATACGTAGGTGGCAAGCGTTGTCCGGATTTACTGGGTGTAAAGGGCGTGTAGCCGGGAGGGCAAGTCAGATGTGAAATCCACGGGCTTAACTCGTGAACTGCATTTGAAACTGTTCTTCTTGAGTATCGGAGAGGCAATCGGAATTCCTAGTGTAGCGGTGAAATGCGTAGATATTAGGAGGAACACCAGTGGCGAAGGCGGATTGCTGGACGACAACTGACGGTGAGGCGCGAAAGCGTGGGGAGCAAACA
>WK7.608
TGGGGAATATTGCACAATGGGCGAAAGCCTGATGCAGCAACGCCGCGTGAGCGATGAAGGCCTTCGGGTCGTAAAGCTCTGTCCTCAAGGAAGATAATGACGGTACTTGAGGAGGAAGCCCCGGCTAACTACGTGCCAGCAGCCGCGGTAATACGTAGGGGGCTAGCGTTATCCGGATTTACTGGGCGTAAAGGGTGCGTAGGTGGTTTCTTAAGTCAGGAGTGAAAGGCTACGGCTCAACCGTAGTAAGCTCTTGAAACTGGGAAACTTGAGTGCAGGAGAGGAAAGTGGAATTCCTAGTGTAGCGGTGAAATGCGTAGATATTACTCAGAACACCGATTGCGAAGGCATCTCACGAAGCAGTGATTGACGCTGAGGCACGAAAGCGTGGGGATCAAACA
>WK7.609
TGGGGGATATTGCACAATGGGGGAAACCCTGATGCAGCGACGCCGCGTGGAGGAAGAAGGTTTTCGGATTGTAAACTCCTGTCGTAAGGGAAGATAATGACGGTACTTGAGGAGGAAGCCCCGGCTAACTACGTGCCAGCAGCCGCGGTAATACGTAGGGGGCTAGCGTTATCCGGATTTACTGGGCGTAAAGGGTGCGTAGGTGGTTTCTTAAGTCAGGAGTGAAAGGCTACGGCTCAACCGTAGTAAGCTCTTGAAACTGGGAAACTTGAGTGCAGGAGAGGAAAGTGGAATTCCTAGTGTAGCGGTGAAATGCGTAGATATTAGGAGGAACACCAGTAGCGAAGGCGGCTTTCTGGACTGTAACTGACACTGAGGCACGAAAGCGTGGGGAGCAAACA
>WK7.610
TGGGGAATATTGGGCAATGGGCGAAAGCCTGACCCAGCAACGCCGCGTGAAGGAAGAAGGTCTTCGGATTGTAAACTTCTTTTATCAGGGACGAAGGAAGTGACGGTACCTGATGAATAAGCCACGGCTAACTACGTGCCAGCAGCCGCGGTAATACGTAGGTGGCAAGCGTTATCCGGATTTACTGGGTGTAAAGGGCGCGTAGGCGGGGATACAAGTCAGATGTGAAATCTATGGGCTTAACCCATAAACTGCATTTGAAACTGTATCTCTTGAGTGTCGGAGAGGTAGACGGAATTCCTAGTGTAGCGGTGAAATGCGTAGATATTAGGAGGAACACCAGTGGCGAAGGCGGTCTACTGGACGATAACTGACGCTGAGGCGCGAAAGCGTGGGGAGCAAACA
>WK7.611
TGGGGAATATTGCACAATGGGGGAAACCCTGATGCAGCAACGCCGCGTGAGTGATGACGGCCTTCGGGTTGTAAAGCTCTGTCTTCAGGGACGATAATGACGGTACCTGAGGAGGAAGCCACGGCTAACTACGTGCCAGCAGCCGCGGTAATACGTAGGTGGCGAGCGTTGTCCGGATTTACTGGGCGTAAAGGGAGCGTAGGCGGATTTTTAAGTGAGATGTGAAATACTCGGGCTTAACCTGAGTGCTGCATTTCAAACTGGAAGTCTAGAGTGCAGGAGAGGAGAAGGGAATTCCTAGTGTAGCGGTGAAATGCGTAGAGATTAGGAAGAACACCAGTGGCGAAGGCGCTTCTCTGGACTGTAACTGACGCTGAGGCTCGAAAGCGTGGGGAGCAAACA
>WK7.612
TGGGGAATATTGCACAATGGGGGAAACCCTGATGCAGCAACGCCGCGTGAGTGATGACGGCCTTCGGGTTGTAAAGCTCTGTCTTCAGGGACGATAATGACGGTACCTGAGGAGGAAGCCACGGCTAACTACGTGCCAGCAGCCGCGGTAATACGTAGGTGGCGAGCGTTGTCCGGATTTACTGGGCGTAAAGGGAGCGTAGGCGGATTTTTAAGTGAGATGTGAAATACTCGGGCTTAACCTGAGTGCTGCATTTCAAACTGGAAGTCTAGAGTGCAGGAGAGGAGAAGGGAATTCCTAGTGTAGCGGTGAAATGCGTAGAGATTAGGAAGAACACCAGTGGCGAAGGCGCTTCTCTGGACTGTAACTGACGCTGAGGCTCGAAAGCGTGGGGAGCAAACA
>WK7.613
TGAGGAATATTGGTCAATGGGCGCAGGCCTGAACCAGCCAAGTCGCGTGAGGGATGTCGGTCCTACGGATTGTAAACCTCTTTTGTCGGGGAGTAACGTGCGGGACGCGTCCCGTATTGAGAGTACCCGAAGAAAAAGCATCGGCTAACTCCGTGCCAGCAGCCGCGGTAATACGGAGGATGCGAGCGTTATCCGGATTTATTGGGTTTAAAGGGTGCGCAGGCGGCGCGCCAAGTCAGCGGTCAAAGTTCCGGGCTCAACCCGGTGTCGCCGTTGAAACTGGCGTGCTCGAGTGCGTGCGAGGAAGGCGGAATGCGTTGTGTAGCGGTGAAATGCATAGATATGACGCAGAACTCCGATTGCGAAGGCAGCTTTCCAGCGCGCTACTGACGCTGAGGCACGAAAGCGTGGGGATCGAACA
>WK7.614
TGGGGAATATTGGGCAATGGGCGCAAGCCTGACCCAGCAACGCCGCGTGAAGGAAGAAGGCTTTCGGGTTGTAAACTTCTTTTATGAGGGACGAAGAAGTGACGGTACCTCATGAATAAGCCACGGCTAACTACGTGCCAGCAGCCGCGGTAATACGTAGGTGGCAAGCGTTGTCCGGATTTACTGGGTGTAAAGGGCGCGTAGGCGGGTCGGCAAGTCAGATGTGAAATCCATGGGCTCAACCCATGAACTGCATTTGAAACTGTCGGTCTTGAGTGTCGGAGAGGCAAGCGGAATTCCGTGTGTAGCGGTGAAATGCGTAGATATACGGAGGAACACCAGTGGCGAAGGCGGCTTGCTGGACGATAACTGACGCTGAGGCGCGAAAGCGTGGGGAGCAAACA
>WK7.615
TAGGGAATCTTCCACAATGGACGCAAGTCTGATGGAGCAACGCCGCGTGAGTGAAGAAGGTTTTCGGATCGTAAAGCTCTGTTGTTGGTGAAGAAGGATAGAGGTAGTAACTGGCCTTTATTTGACGGTAATCAACCAGAAAGTCACGGCTAACTACGTGCCAGCAGCCGCGGTAATACGTAGGTGGCAAGCGTTGTCCGGATTTATTGGGCGTAAAGCGAGCGCAGGCGGAAAAATAAGTCTAATGTGAAAGCCCTCGGCTTAACCGAGGAACTGCATCGGAAACTGTTTTTCTTGAGTGCAGAAGAGGAGAGTGGAACTCCATGTGTAGCGGTGGAATGCGTAGATATATGGAAGAACACCAGTGGCGAAGGCGGCTCTCTGGTCTGCAACTGACGCTGAGGCTCGAAAGCATGGGTAGCGAACA
>WK7.616
TGAGGAATATTGGTCAATGGGCGGAAGCCTGAACCAGCCATGCCGCGTGCGGGAAGGAGGCCCTATGGGCTGTGAACCGCTTTTGCCTGGGGGCAATAAGGGCGTCGCGCACGTCCGATGAGAGTACCAGGCGAATAAGCATCGGCTAACTCCGTGCCAGCAGCCGCGGTAATACGGGGGATGCGAGCGTTATCCGGATTCATTGGGTTTAAAGGGTGCGTAGGCTGTGCGTCAAGTCGGGGGTGAAATTCCGGTGCTCAACACCGGGGCTGCCCTTGATACTGTCGCGCTGGAGTGCGGATGCCGCCGGAGGAATGAGTGGTGTAGCGGTGAAATGCTTAGATATCACTCAGAACACCGATTGCGAAGGCATCTGGCGAATCCGTAACTGACGCTGAGGCACGAAAGCGTGGGGATAGAACA
>WK7.617
TGAGGAATATTGGTCAATGGGCGCAGGCCTGAACCAGCCAAGTCGCGTGAGGGATGACGGTCCTACGGATTGTAAACCTCTTTTGTCGGGGAGTAACGTGCGGGACGCGTCCCGTATTGAGAGTACCCGAAGAAAAAGCATCGGCTAACTCCGTGCCAGCAGCCGCGGTAATACGGAGGATGCGAGCGTTATCCGGATTTATTGGGTTTAAAGGGTGCGCAGGCGGCGCGCCAAGTCAGCGGTCAAAGTTCCGGGCTCAACCCGGTGTCGCCGTTGAAACTGGCGTGCTCGAGTGCGTGCGAGGAAGGCGGAATGCGTTGTGTAGCGGTGAAATGCATAGATATGACGCAGAACTCCGATTGCGAAGGCAGCTTTCCAGCGCGCTACTGACGCTGAGGCACGAAAGCGTGGGGATCGAACA
>WK7.618
TGGGGAATATTGCACAATGGGGGAAACCCTGATGCAGCAACGCCGCGTGAGTGATGACGGTCTTCGGATTGTAAAGCTCTGTCTTTAGGGACGATAATGACGGTACCTAAGGAGGAAGCCACGGCTAACTACGTGCCAGCAGCCGCGGTAATACGTAGGTGGCAAGCGTTGTCCGGATTTACTGGGCGTAAAGGGAGCGTAGGTGGATATTTAAGTGGGATGTGAAATACCCGGGCTTAACCTGGGTGCTGCATTCCAAACTGGATATCTAGAGTGCAGGAGAGGAAAGGAGAATTCCTAGTGTAGCGGTGAAATGCGTAGAGATTAGGAAGAATACCAGTGGCGAAGGCGCCTTTCTGGACTGTAACTGACACTGAGGCTCGAAAGCGTGGGGAGCAAACA
>WK7.619
TGGGGAATATTGCACAATGGGGGAAACCCTGATGCAGCAACGCCGCGTGAGTGATGACGGCCTTCGGGTTGTAAAGCTCTGTCTTCAGGGACGATAATGACGGTACCTGAGGAGGAAGCCACGGCTAACTACGTGCCAGCAGCCGCGGTAATACGTAGGTGGCGAGCGTTGTCCGGATTTACTGGGCGTAAAGGGAGCGTAGGCGGATTTTTAAGCGTGTTGTGAAATGCCGCGGCTCAACCGTGGCACTGCAGCGCGAACTGGAGGCCTTGAGTGCGCAGGAGGTAGGCGGAATTCGTGGTGTAGCGGTGAAATGCTTAGATATCACGAAGAACTCCGATTGCGAAGGCAGCTTACCGTAGCGTTACTGACGCTGAAGCTCGAAAGTGCGGGTATCGAACA
>WK7.620
TGAGGAATATTGGTCAATGGGCGCAGGCCTGAACCAGCCAAGTCGCGTGAGGGAAGACGGTCCTACGGATTGTAAACCTCTTTTGTCGGGGAGTAACGTGCGGGACGCGTCCCGTATTGAGAGTACCCGAAGAAAAAGCATCGGCTAACTCCGTGCCAGCAGCCGCGGTAATACGGAGGATGCGAGCGTTATCCGGATTTATTGGGTTTAAAGGGTGCGCAGGCGGCGCGCCAAGTCAGCGGTCAAAGTTCCGGGCTCAACCCGGTGTCGCCGTTGAAACTGGCGTGCTCGAGTGCGTGCGAGGAAGGCGGAATGCGTTGTGTAGCGGTGAAATGCATAGATATGACGCAGAACTCCGATTGCGAAGGCAGCTTTCCAGCGCGCTACTGACGCTGAGGCACGAAAGCGTGGGGATCGAACA
>WK7.621
TAGGGAATCTTCCACAATGGACGAAAGTCTGATGGAGCAACGCCGCGTGAGTGAAGAAGGGTTTCGGCTCGTAAAGCTCTGTTGGTAGTGAAGAAAGATAGAGGTAGTAACTGGCCTTTATTTGACGGTAATTACTTAGAAAGTCACGGCTAACTACGTGCCAGCAGCCGCGGTAATACGTAGGTGGCAAGCGTTGTCCGGATTTATTGGGCGTAAAGCGAGTGCAGGCGGTTCAATAAGTCTGATGTGAAAGCCTTCGGCTCAACCGGAGAATTGCATCAGAAACTGTTGAACTTGAGTGCAGAAGAGGAGAGTGGAACTCCATGTGTAGCGGTGGAATGCGTAGATATATGGAAGAACACCAGTGGCGAAGGCGGCTCTCTGGTCTGCAACTGACGCTGAGGCTCGAAAGCATGGGTAGCGAACA
>WK7.622
TGAGGAATATTGGTCAATGGGCGCAGGCCTGAACCAGCCAAGTCGCGTGAGGGAAGACGGTCCTACGGATTGTAAACCTCTTTTGTCGGGGAGTAACGTGCGGGACGCGTCCCGTATTGAGAGTACCCGAAGAAAAAGCATCGGCTAACTCCGTGCCAGCAGCCGCGGTAATACGGAGGATGCGAGCGTTATCCGGATTTATTGGGTTTAAAGGGTGCGCAGGCGGCGCGCCAAGTCAGCGGTCAAAGTTCCGGGCTCAACCCGGTGTCGCCGTTGAAACTGGCGTGCTCGAGTGCGTGCGAGGAAGGCGGAATGCGTTGTGTAGCGGTGAAATGCATAGATATGACGCAGAACTCCGATTGCGAAGGCAGCTTTCCAGCGCGCTACTGACGCTGAGGCACGAAAGCGTGGGGATCGAACA
>WK7.623
TGGGGGATATTGCACAATGGGGGAAACCCTGATGCAGCGACGCCGCGTGAGTGAAGAAGTATTTCGGTATGTAAAGCTCTATCAGCAGGAAAGATAATGACGGTACCTGACTAAGAAGCACCGGCTAAATACGTGCCAGCAGCCGCGGTAATACGTATGGTGCAAGCGTTATCCGGATTTACTGGGTGTAAAGGGAGCGCAGACGGCATGGCAAGCCAGATGTGAAAGGTGGGGGCTCAACCCCCAAGCTGCATTTGGAACTGTCAAGCTAGAGTATCGGAGAGGTAAGTGGAATTCCTAGTGTAGCGGTGAAATGCGTAGATATTAGGAGGAACACCAGTGGCGAAGGCGGCTTACTGGACGATAACTGACGTTGAGGCTCGAAAGCGTGGGGAGCAAACA
>WK7.624
TGGGGAATATTGGACAATGGGCGCAAGCCTGACCCAGCAACGCCGCGTGAAGGAAGAAGGCTTTCGGGTTGTAAACTTCTTTTGTCAGGGACGAGTAGAAGACGGTACCTGACGAATAAGCCACGGCTAACTACGTGCCAGCAGCCGCGGTAATACGTAGGTGGCAAGCGTTGTCCGGATTTACTGGGTGTAAAGGGCGTGTAGCCGGGTCGGCAAGTCAGATGTGAAATCCACGGGCTCAACTCGTGAACTGCATTTGAAACTGTTGATCTTGAGTATCGGAGAGGCAATCGGAATTCCTAGTGTAGCGGTGAAATGCGTAGATATTAGGAGGAACACCAGTGGCGAAGGCGGATTGCTGGACGACAACTGACGGTGAGGCGCGAAAGCGTGGGGAGCAAACA
>WK7.625
TGAGGAATATTGGTCAATGGGCGCAGGCCTGAACCAGCCAAGTCGCGTGAGGGAAGACGGTCCTACGGATTGTAAACCTCTTTTGTCGGGGAGTAACGTGCGGGACGCGTCCCGTATTGAGAGTACCCGAAGAAAAAGCATCGGCTAACTCCGTGCCAGCAGCCGCGGTAATACGGAGGATGCGAGCGTTATCCGGATTCATTGGGTTTAAAGGGTGCGTAGGTTGCCGATTAAGTCAGCGGTGAAAGTCAGTGGCTCAACCATTGAACTGCCGTTGAAACTGGTTGGCTTGAGTACGTACGGGGCAGGCGGAATGCGTGGTGTAGCGGTGAAATGCATAGATATCACGCAGAACCCCGATCGCGAAGGCAGCCTGCCAGGCCGTGACTGACACTGATGCACGAAAGCGTGGGTATCGAACA
>WK7.626
TGGGGAATCTTCCGCAATGGGCGAAAGCCTGACGGAGCAATGCCGCGTGAGTGATGAAGGAATTCGTTCCGTAAAGCTCTTTTGTTTATGACGAATGTGCAGATTGTAAATAATGATCTGTAATGACGGTAGTAAACGAATAAGCCACGGCTAACTACGTGCCAGCAGCCGCGGTAATACGTAGGTGGCGAGCGTTGTCCGGAATTATTGGGCGTAAAGAGCATGTAGGCGGTTTTTTAAGTCTGGAGTGAAAATGCGGGGCTCAACCCCGTATGGCTCTGGATACTGGAAGACTTGAGTGCAGGAGAGGAAAGGGGAATTCCCAGTGTAGCGGTGAAATGCGTAGATATTGGGAGGAACACCAGTGGCGAAGGCGCCTTTCTGGACTGTGTCTGACGCTGAGATGCGAAAGCCAGGGTAGCGAACG
>WK7.627
TGGGGAATATTGCACAATGGGGGAAACCCTGACCCAGCAACGCCGCGTGAGGGATGACGGTTTTCGGATTGTAAACCTCTGTCCTCTGTGAAGATAGTGACGGTAGCAGAGGAGGAAGCTCCGGCTAACTACGTGCCAGCAGCCGCGGTAATACGTAGGGAGCGAGCGTTGTCCGGATTTACTGGGTGTAAAGGGTGCGTAGGCGGATTGGCAAGTCAGAAGTGAAATCCATGGGCTTAACCCATGAACTGCTTTTGAAACTGTTAGTCTTGAGTGAAGTAGAGGTAGGCGGAATTCCCGGTGTAGCGGTGAAATGCGTAGAGATCGGGAGGAACACCAGTGGCGAAGGCGGCCTACTGGGCTTTAACTGACGCTGAGGCACGAAAGTGTGGGTAGCAAACA
>WK7.628
TAGGGAATTTTCGGCAATGGGGGAAACCCTGACCGAGCAACGCCGCGTGAGTGAAGAAGGTCTTCGGATTGTAAAGCTCTGTTGTAAGGGAAGAAATGTACTGTGAGAAACAGTACTTGACGGTACCTTACCAGAAAGCTACGGCTAACTACGTGCCAGCAGCCGCGGTAATACGTAGGTAGCGAGCGTTATCCGGAATTATTGGGCGTAAAGGGTGCGTAGGCGGCCATTTAAGTTCATGGTGAAAGCGTGGGGCTCAACCCCATAAAGCCATGGATACTGGATGGCTGGAGTACTGGAGAGGGTAGTGGAATTCCATGTGTAGCGGTAAAATGCGTAGATATATGGAGGAACACCGGTGGCGAAGGCGGCTACCTGGACAGAGACTGACGCTGAGGCACGAAAGCGTGGGGAGCAAATA
>WK7.629
TGAGGAATATTGGTCAATGGGCGCAGGCCTGAACCAGCCAAGTCGCGTGAGGGATGACGGTCCTACGGATTGTAAACCTCTTTTGTCGGGGAGTAACGTGCGGGACGCGTCCCGTATTGAGAGTACCCGAAGAAAAAGCATCGGCTAACTCCGTGCCAGCAGCCGCGGTAATACGGAGGATGCGAGCGTTATCCGGATTTATTGGGTTTAAAGGGTGCGCAGGCGGCGCGCCAAGTCAGCGGTCAAAGTTCCGGGCTCAACCCGGTGTCGCCGTTGAAACTGGCGTGCTCGAGTGCGTGCGAGGAAGGCGGAATGCGTTGTGTAGCGGTGAAATGCATAGATATGACGCAGAACTCCGATTGCGAAGGCAGCTTTCCAGCGCGCTACTGACGCTGAGGCACGAAAGCGTGGGGATCGAACA
>WK7.630
TGGGGGATATTGCACAATGGGGGAAACCCTGATGCAGCGACGCCGCGTGAGTGAAGAAGTATTTCGGTATGTAAAGCTCTATCAGCAGGAAAGATAATGACGGTACCTGACTAAGAAGCACCGGCTAAATACGTGCCAGCAGCCGCGGTAATACGTAGGGGGCAAGCGTTATCCGGATTTACTGGGTGTAAAGGGAGCGTAGACGGCAAAGCAAGTCTGAAGTGAAAGCCCCGGGCTCAACCCGGGAACTGCTTTGGAAACTGTTTAGCTAGAGTGCAGGAGAGGTAAGTGGAATTCCTAGTGTAGCGGTGAAATGCGTAGATATGAGGAGGAACACCAGTGGCGAAGGCGGCTTACTGGACTGTAACTGACGTTGAGGCTCGAAAGCGTGGGGAGCAAACA
>WK7.631
TAGGGAATCTTCCACAATGGGCGCAAGCCTGATGGAGCAACACCGCGTGAGTGAAGAAGGGTTTCGGCTCGTAAAGCTCTGTTGTTGGAGAAGAACGTGCGTGAGAGTAACTGTTCACGCAGTGACGGTATCCAACCAGAAAGTCACGGCTAACTACGTGCCAGCAGCCGCGGTAATACGTAGGTGGCAAGCGTTATCCGGATTTACTGGGTGTAAAGGGCGTGCAGCCGGGTCTGCAAGTCAGATGTGAAATCCATGGGCTCAACCCATGAACTGCATTTGAAACTGTAGATCTTGAGTGTCGGAGGGGCAATCGGAATTCCTAGTGTAGCGGTGAAATGCGTAGATATTAGGAGGAACACCAGTGGCGAAGGCGGATTGCTGGACGATAACTGACGGTGAGGCGCGAAAGTGTGGGGAGCAAACA
>WK7.632
TGGGGAATATTGCACAATGGGGGAAACCCTGATGCAGCGACGCCGCGTGAGCAAAGAAGTATTTCGGTATGTAAAGCTCTATCAGCAGGGAAGAAGAAATGACGGTACCTGACTAAGAAGCACCGGCTAAATACGTGCCAGCAGCCGCGGTAATACGTATGGTGCAAGCGTTATCCGGATTTACTGGGTGTAAAGGGAGCGCAGACGGCATGGCAAGCCAGATGTGAAAGGTGGGGGCTCAACCCCCAAGCTGCATTTGGAACTGTCAAGCTAGAGTATCGGAGAGGTAAGTGGAATTCCTAGTGTAGCGGTGAAATGCGTAGATATTAGGAGGAACACCAGTGGCGAAGGCGGCTTACTGGACGATAACTGACGTTGAGGCTCGAAAGCGTGGGGAGCAAACA
>WK7.633
TGAGGAATATTGGTCAATGGGCGCAGGCCTGAACCAGCCAAGTCGCGTGAGGGAGGACGGTCCTACGGATTGTAAACCTCTTTTGTCGGGGAGTAACGTGCGGGACGCGTCCCGTATTGAGAGTACCCGAAGAAAAAGCATCGGCTAACTCCGTGCCAGCAGCCGCGGTAATACGGAGGATGCGAGCGTTATCCGGATTTATTGGGTTTAAAGGGTGCGCAGGCGGCGCGCCAAGTCAGCGGTCAAAGTTCCGGGCTCAACCCGGTGTCGCCGTTGAAACTGGCGTGCTCGAGTGCGTGCGAGGAAGGCGGAATGCGTTGTGTAGCGGTGAAATGCATAGATATGACGCAGAACTCCGATTGCGAAGGCAGCTTTCCAGCGCGCTACTGACGCTGAGGCACGAAAGCGTGGGGATCGAACA
>WK7.634
TGAGGAATATTGGTCAATGGGCGAGAGCCTGAACCAGCCAAGTCGCGTGAGGGATGAAGGTCCTACGGATTGTAAACCTCTTTTGCCGGGGAGCAAAGGGGCCATTGATGGCAGGATGAGCGTACCCGGAGAAAAAGCATCGGCTAATTCCGTGCCAGCAGCCGCGGTAATACGGAAGGTCCGGGCGTTATCCGGATTTATTGGGTTTAAAGGGAGCGCAGGCGGAGGATCAAGCCAGCCGTCAAATAGCGGTGCTCAACACCGTCCAGCGGTTGGAACTGGTTCCCTTGATTGCGGGAGAAGAAGGCGGAACTCGTGGTGTAGCGGTGAAATGCATAGATATCACGCAGAACCCCGATCGCGAAGGCAGCCTGCCAGGCCGTGACTGACACTGATGCACGAAAGCGTGGGTATCGAACA
>WK7.635
TGAGGAATATTGGTCAATGGGCGCAGGCCTGAACCAGCCAAGTCGCGTGAGGGAGGACGGTCCTACGGATTGTAAACCTCTTTTGTCGGGGAGTAACGTGCGGGACGGGTCCCGTATTGAGAGTACCCGAAGAAAAAGCATCGGCTAACTCCGTGCCAGCAGCCGCGGTAATACGGAGGATGCGAGCGTTATCCGGATTTATTGGGTTTAAAGGGTGCGCAGGCGGCGCGCCAAGTCAGCGGTCAAAGTTCCGGGCTCAACCCGGTGTCGCCGTTGAAACTGGCGTGCTCGAGTGCGTGCGAGGAAGGCGGAATGCGTTGTGTAGCGGTGAAATGCTTAGATATCATGAAGAACTCCGATCGCGAAGGCAAGTGCCTGGAGTGCTACTGACGCTGAGGCTCGAAAGTGCGGGTATCAAACA
>WK7.636
TGGGGAATATTGGGCAATGGGCGAAAGCCTGACCCAGCAACGCCGCGTGAGGGAGGAAGGTTTTCGGATTGTAAACCTCTGTCCTCAGGGAAGAAGAAAGTGACGGTACCTGAGGAGGAAGCCCCGGCTAACTACGTGCCAGCAGCCGCGGTAATACGTAGGTGGCGAGCGTTGTCCGGATTTACTGGGCGTAAAGGGAGCGTAGGCGGATTTTTAAGTGAGATGTGAAATACTCGGGCTTAACCTGAGTGCTGCATTTCAAACTGGAAGTCTAGAGTGCAGGAGAGGAGAAGGGAATTCCTAGTGTAGCGGTGAAATGCGTAGAGATTAGGAAGAACACCAGTGGCGAAGGCGCTTCTCTGGACTGTAACTGACGCTGAGGCTCGAAAGCGTGGGGAGCAAACA
>WK7.637
TGAGGAATATTGGTCAATGGGCGCAGGCCTGAACCAGCCAAGTCGCGTGAGGGAGGACGGTCCTACGGATTGTAAACCTCTTTTGTCGGGGAGTAACGTGCGGGACGGGTCCCGTATTGAGAGTACCCGAAGAAAAAGCATCGGCTAACTCCGTGCCAGCAGCCGCGGTAATACGGAGGATGCGAGCGTTATCCGGATTTATTGGGTTTAAAGGGTGCGCAGGCGGCGCGCCAAGTCAGCGGTCAAAGTTCCGGGCTCAACCCGGTGTCGCCGTTGAAACTGGCGTGCTCGAGTGCGTGCGAGGAAGGCGGAATGCGTTGTGTAGCGGTGAAATGCATAGATATGACGCAGAACTCCGATTGCGAAGGCAGCTTTCCAGCGCGCTACTGACGCTGAGGCACGAAAGCGTGGGGATCGAACA
>WK7.638
TGGGGAATATTGCACAATGGGGGAAACCCTGATGCAGCAACGCCGCGTGAGTGATGACGGCCTTCGGGTTGTAAAGCTCAGTCTTCAGGGACGATAATGACGGTACCTGAGGAGGAAGCCACGGCTAACTACGTGCCAGCAGCCGCGGTAATACGTAGGTGGCGAGCGTTGTCCGGATTTACTGGGCGTAAAGGGAGCGTAGGCGGATTTTTAAGTGAGATGTGAAATACTCGGGCTTAACCTGAGTGCTGCATTTCAAACTGGAAGTCTAGAGTGCAGGAGAGGAGAAGGGAATTCCTAGTGTAGCGGTGAAATGCGTAGAGATTAGGAAGAACACCAGTGGCGAAGGCGGATTGCTGGACGACAACTGACGGTGAGGCGCGAAAGCGTGGGGAGCAAACA
>WK7.639
TGGGGAATCTTCCGCAATGGGCGAAAGCCTGACGGAGCAATGCCGCGTGAGTGATGAAGGAATTCGTTCCGTAAAGCTCTTTTGTTTATGACGAATGTGCAGACTGTGAATAATGGTTTGTAATGACGGTAGTAAACGAATAAGCCACGGCTAACTCCGTGCCAGCAGCCGCGGTAATACGGAGGATGCGAGCGTTATCCGGATTTATTGGGTTTAAAGGGTGCGCAGGCGGCGTGCCAAGTCAGCGGTCAAAGTTCCGGGCTCAACCCGGTGATGCCGTTGAAACTGGTGTGCTTGAGTGCGTGCGAGGGAGGCGGAATGCGTTTGTAGCGGTGAAATGCATAGATATGACGCAGAACTCCGATTGCGAAGGCAGCTTTCCAGCACGCCACTGACGCTGAGGCACGAAAGCGTGGGGATCGAACA
>WK7.640
TGAGGAATATTGGTCAATGGGCGCAGGCCTGAACCAGCCAAGTCGCGTGAGGGAGGACGGTCCTACGGATTGTAAACCTCTTTTGTCGGGGAGTAACGTGCGGGACGCGTCCCGTATTGAGAGTACCCGAAGAAAAAGCATCGGCTAACTCCGTGCCAGCAGCCGCGGTAATACGGAGGATGCGAGCGTTATCCGGATTTATTGGGCGTAAAGGGAGCGTAGGCGGATTTTTAAGTGAGATGTGAAATACTCGGGCTTAACCTGAGTGCTGCATTTCAAACTGGAAGTCTAGAGTGCAGGAGAGGAGAAGGGAATTCCTAGTGTAGCGGTGAAATGCGTAGAGATTAGGAAGAACACCAGTGGCGAAGGCGCTTCTCTGGACTGTAACTGACGCTGAGGCTCGAAAGCGTGGGGAGCAAACA
>WK7.641
TGGGGAATATTGGGCAATGGGCGAAAGCCTGACCCAGCAACGCCGCGTGAAGGAAGAAGGTCTTCGGATTGTAAACTTCTTTTATCAGGGACGAAGGAAGTGACGGTACCTGATGAATAAACCACGGCTAACTACGTGCCAGCAGCCGCGGTAATACGTAGGTGGCAAGCGTTATCCGGATTTACTGGGTGTAAAGGGCGCGTAGGCGGGGATACAAGTCAGATGTGAAATCTATGGGCTTAACCCATAAACTGCATTTGAAACTGTATCTCTTGAGTGTCGGAGAGGTAGACGGAATTCCTAGTGTAGCGGTGAAATGCGTAGATATTAGGAGGAACACCAGTGGCGAAGGCGGCTTTCTGGACTGAAACTGACGCTGAGGCGCGAAAGCGTGGGGAGCAAACA
>WK7.642
TGGGGAATATTGCACAATGGGGGAAGCCCTGATGCAGCAACGCCGCGTGAGTGATGACGGCCTTCGGGTTGTAAAGCTCTGTCTTCAGGGACGATAATGACGGTACCTGAGGAGGAAGCCACGGCTAACTACGTGCCAGCAGCCGCGGTAATACGTAGGTGGCGAGCGTTGTCCGGATTTACTGGGCGTAAAGGGAGCGTAGGCGGATTTTTAAGTGAGATGTGAAATCCATGGGCTTAACCCATGAACTGCATTTGAAACTGTTTCCCTTGAGTATCGGAGAGGCAAGCGGAATTCCTAGTGTAGCGGTGAAATGCGTAGATATTAGGAGGAACACCAGTGGCGAAGGCGGCTTGCTGGACGACAACTGACGCTGAGGCGCGAAAGCGTGGGGAGCAAACA
>WK7.643
TCGAGGATCATTTGCAATGGGCGAAAGCCTGACAATGCGACGCTGCGTGGAGGATGAAGGCCTTCGGGTTGTAAACTCCTGTCATAAGGGAACAGGCGAGGGTACCCAATACGTACCTGAGTTGAGTGTACTTTAAGAGGAAGCGACGGCTAACTCTGTGCCAGCAGCCGCGGTAATACAGAGGTCGCAAGCGTTGTTCGGATTTACTGGGCGTAAAGGGCGTGTAGCCGGGAAGGCAAGTCAGATGTGAAATCCACGGGCTTAACTCGTGAACTGCATTTGAAACTGTTTTTCTTGAGTATCGGAGAGGCAATCGGAATTCCTAGTGTAGCGGTGAAATGCGTAGATATTAGGAGGAACACCAGTGGCGAAGGCGGATTGCTGGACGACAACTGACGGTGAGGCGCGAAAGCGTGGGGAGCAAACA
>WK7.644
TGGGGAATATTGGGCAATGGGCGCAAGCCTGACCCAGCAACGCCGCGTGAAGGAAGAAGGCTTTCGGGTTGTAAACTTCTTTTGTCAGGGACGAGTAGAAGACGGTACCTGACGAATAAGCCACGGCTAACTACGTGCCAGCAGCCGCGGTAATACGTAGGTGGCAAGCGTTGTCCGGATTTACTGGGTGTAAAGGGCGTGTAGCCGGGAGGGCAAGTCAGATGTGAAATCCACGGGCTTAACTCGTGAACTGCATTTGAAACTGTTCTTCTTGAGTATCGGAGAGGCAATCGGAATTCCTAGTGTAGCGGTGAAATGCGTAGATATTAGGAGGAACACCAGTGGCGAAGGCGGATTGCTGGACGACAACTGACGGTGAGGCGCGAAAGCGTGGGGAGCAAACA
>WK7.645
TGGGGAATATTGGGCAATGGGCGAAAGCCTGACCCAGCAACGCCGCGTGAGGGAAGAAGGTTTTCGGATTGTAAACCTCTGTCCTCAGGGACGAAGGAAGTGACGGTACCTGAGGAGGAAGCCCCGGCTAACTACGTGCCAGCAGCCGCGGTAATACGGAGGATGCGAGCGTTATCCGGATTTATTGGGTTTAAAGGGTGCGCAGGCGGCGCGCCAAGTCAGCGGTCAAAGTTCCGGGCTCAACCCGGTGTCGCCGTTGAAACTGGCGTGCTCGAGTGCGTGCGAGGAAGGCGGAATGCGTTGTGTAGCGGTGAAATGCATAGATATGACGCAGAACTCCGATTGCGAAGGCAGCTTTCCAGCGCGCTACTGACGCTGAGGCACGAAAGCGTGGGGATCGAACA
>WK7.646
TGGGGAATATTGGGCAATGGGCGCAAGCCTGACCCAGCAACGCCGCGTGAAGGAAGAAGGCTTTCGGGTTGTAAACTTCTTTTGTCAGGGACGAGTAGAAGACGGTACCTGACGAATAAGCCACGGCTAACTACGTGCCAGCAGCCGCGGTAATACGTAGGTGGCAAGCGTTGTCCGGATTTACTGGGTGTAAAGGGCGTGTAGCCGGGAGGGCAAGTCAGATGTGAAATCCACGGGCTCAACTCGTGAACTGCATTTGAAACTACTCTTCTTGAGTATCGGAGAGGCAATCGGAATTCCTAGTGTAGCGGTGAAATGCGTAGATATTAGGAGGAACACCAGTGGCGAAGGCGGATTGCTGGACGACAACTGACGGTGAGACGCGAAAGCGTGGGGAGCAAACA
>WK7.647
TGGGGAATATTGCACAATGGGGAAACCCTGATGCAGCAACGCCGCGTGAGTGATGACGGCCTTCGGGTTGTAAAGCTCTGTCTTCAGGGACGATAATGACGGTACCTGAGGAGGAAGCCACGGCTAACTACGTGCCAGCAGCCGCGGTAATACGTAGGTGGCGAGCGTTGTCCGGATTTACTGGGCGTAAAGGGAGCGTAGGCGGACTTTTAAGTGAGATGTGAAATACCCGGGCTCAACTTGGGTGCTGCATTTCAAACTGGAAGTCTAGAGTGCAGGAGAGGAGAATGGAATTCCTAGTGTAGCGGTGAAATGCGTAGAGATTAGGAAGAACACCAGTGGCGAAGGCGCTTCTCTGGACTGTAACTGACGCTGAGGCTCGAAAGCGTGGGGAGCAAAC
>WK7.648
TGGGGAATATTGGGCAATGGGCGAAAGCCTGACCCAGCAACGCCGCGTGAAGGAAGAAGGCTTTCGGGTTGTAAACTTCTTTTAAGAGGGAAGAGCAGAAGACGGTACCTCTAGAATAAGCCACGGCTAACTACGTGCCAGCAGCCGCGGTAATACGTAGGTGGCAAGCGTTGTCCGGATTTACTGGGTGTAAAGGGCGTGCAGCCGGGTCTGCAAGTCAGATGTGAAATCCATGGGCTCAACCCATGAACTGCATTTGAAACTGTGGATCTTGAGTGTCGGAGGGGCAATCGGAATTCCTAGTGTAGCGGTGAAATGCGTAGATATTAGGAGGAACACCAGTGGCGAAGGCGGATTGCTGGACGACAACTGACGGTGAGGCGCGAAAGCGTGGGGAGCAAACA
>WK7.649
TGGGGAATATTGGGCAATGGGCGCAAGCCTGACCCAGCAACGCCGCGTGAAGGAAGAAGGCTTTCGGGTTGTAAACTTCTTTTAAGAGGGAAGAGCAGAAGACTGTACCTCTAGAATAAGCCACGGCTAACTACGTGCCAGCAGCCGCGGTAATACGTAGGTGGCAAGCGTTGTCCGGATTTACTGGGTGTAAAGGGCGTGCAGCCGGGAATGCAAGTCAGATGTGAAATCCATGGGCTTAACCCATGAACTGCATTTGAAACTGTATTTCTTGAGTACTGGAGAGGCAATCGGAATTCCTAGTGTAGCGGTGAAATGCGTAGATATTAGGAGGAACACCAGTAGCGAAGGCGGCTTTCTGGACTGTAACTGACACTGAGGCACGAAAGCGTGGGGAGCAAACA
>WK7.650
TGAGGAATATTGGTCAATGGGCGAGAGCCTGAACCAGCCAAGTAGCGTGAGGGATGACTGCCCTATGGGTTGTAAACCTCTTTTGATTGGGAACAAAGAGCACCACGTGTGGTGCGTTGCGTGTACCTTTCGAATAAGCATCGGCTAATTCCGTGCCAGCAGCCGCGGTAATACGGAAGATGCGAGCGTTATCCGGATTTATTGGGTTTAAAGGGAGCGTAGGCGGGCTGTTAAGTCAGCGGTCAAATGTCAGGGCCCAACCTTGGCATGCCGTTGATACTGGCGGCCTTGAGTTCACACAAGGAAGGTGGAATTCGTCGTGTAGCGGTGAAATGCTTAGATATGACGAAGAACTCCGATTGCGAAGGCAGCCTTCTGGGGTGTTACTGACGCTGAGGCTCGAAAGTGCGGGAATCAAACA
>WK7.651
TGGGGAATATTGCACAATGGGGGAAACCCTGATGCAGCAACGCCGCGTGAGTGATGACGGCCTTCGGGTTGTAAAGCTCTGTCTTCAGGGACGATAATGACGGTACCTGAGGAGGAAGCCACGGCTAACTACGTGCCAGCAGCCGCGGTAATACGTAGGTGGCGAGCGTTGTCCGGATTTACTGGGCGTAAAGGGAGCGTAGGCGGACTTTTAAGTCTGGAGTGAAAGTCCTGCTTTCAAGGTGGGAATTGCTTTGGAGACTGGAGAGCTTGAGTGCGGAAGAGGTAAGTGGAATTCCCAGTGTAGCGGTGAAATGCGTAGAGATTGGGAGGAACACCAGTGGCGAAGGCGACTTACTGGGCCGTAACTGACGCTGAGGCGCGAAAGCGTGGGGAGCGAACA
>WK7.652
TGGGGAATATTGCACAATGGGCGAAAGCCTGATGCAGCAACGCCGCGTGAGCGATGAAGGCCTTCGGGTCGTAAAGCTCTGTCCTCAAGGAAGATAATGACGGTACTTGAGGAGGAAGCCCCGGCTAACTACGTGCCAGCAGCCGCGGTAATACGTAGGGGGCTAGCGTTATCCGGATTTACTGGGCGTAAAGGGTGCGTAGGTGGTTTCTTAAGTCAGGAGTGAAAGGCTACGGCTCAACCGTAGTAAGCTCTTGAAACTGGGAAACTTGAGTGCAGGAGAGGAAAGTGGAATTCCTAGTGTAGCGGTGAAATGCGTAGATATTAGGAGGAACACCAGTAGCGAAGGCGGCTTTCTGGACTGTAACTGACACTGAGGCACGAAAGCGTGGGGAGCAAACA
>WK7.653
TGGGGAATATTGCACAATGGGGGAAACCCTGATGCAGCGACGCCGCGTGAGCGAAGAAGTATTTCGGTATGTAAAGCTCTATCAGCAGGGAAGAAGAAATGACGGTACCTGACTAAGAAGCCCCGGCTAACTACGTGCCAGCAGCCGCGGTAATACGTAGGGGGCAAGCGTTATCCGGATTTACTGGGTGTAAAGGGAGCGTAGGCGGCATGGCAAGTCTGATGTGAAAACCCAGGGCTCAACCGTGGGAGTGCATTGGAAACTGTCAAGCTGGAGTGTCGGAGAGGTAAGCGGAATTCCTAGTGTAGCGGTGAAATGCGTAGATATTAGGAGGAACACCAGTGGCGAAGGCGGCTTACTGGACGATGACTGACGCTGAGGCTCGAAAGCGTGGGGAGCAAACA
>WK7.654
TGGGGAATATTGGGCAATGGGCGAAAGCCTGACCCAGCAACGCCGCGTGAAGGAAGAAGGCCTTCGGGTTGTAAACTCCTGTCATAAGGGAACAGGCGACGGTACCCAATACGTACCTGAGTTGAGTGTACTTTAAGAGGAAGCGACGGCTAACTCTGTGCCAGCAGCCGCGGTAATACAGAGGTCGCAAGCGTTGTTCGGATTTACTGGGCGTAAAGGGCGCGTAGGCGGTCTTGCGTGTCAGATGTGAAATCTCCGGGCTCAACCCGGAAAGTGCGTCTGAAACTACAGGACTCGAGTCTGGGAGAGGGAATCGGAATATAGGGTGTAGCGGTGAAATGCGTTGATATCCTATAGAACACCGGAGGCGAAGGCGGATTCCTTGAACAGCACTGACGCTGAGGCGCGAAAGTCGGGGGAGCAAACA
>WK7.655
TGGGGAATATTGCACAATGGGGGAAACCCTGATGCAGCAACGCCGCGTGAGTGATGACGGCCTTCGGGTTGTAAAGCTCTGTCTTCAGGGACGATAATGACGGTACCTGAGGAGGAAGCCACGGCTAACTACGTGCCAGCAGCCGCGGTAATACGGAAGGTCCGGGCGTTATCCGGATTTATTGGGTTTAAAGGGAGCGTAGGTGGACTGTCAAGTCAGTTGTGAAATCCGCGGGCTCAACCTGCGGCCTGCAGTTGAAACTGGCGGTCTTGAGTCCGTTCAGGGATGCTGGAATTCATGGTGTAGCGGTGAAATGCTCAGATATCATGAAGAACTCCAATCGCGAAGGCAGGCATCCGGGCCGGAACTGACACTGAGGCTCGAAAGTGCGGGTATCAAACA
>WK7.656
TGAGGAATATTGGGCAATGGGCGAAAGCCTGACCCAGCAACGCCGCGTGAAGGAAGACGGTTTTCGGATTGTAAACCTCTGTCTTCGGGGACGAACAGATGACGGTACCCGAGGAGGAAGCCACGGCTAACTACGTGCCAGCAGCCGCGGTAATACGTAGGTGGCAAGCGTTGTCCGGATTTACTGGGTGTAAAGGGCGTGTAGCCGGGTCGGCAAGTCAGATGTGAAATCCACGGGCTCAACTCGTGAACTGCATTTGAAACTGTTGATCTTGAGTATCGGAGAGGCAATCGGAATTCCTAGTGTAGCGGTGAAATGCGTAGATATTAGGAGGAACACCAGTGGCGAAGGCGGATTGCTGGACGACAACTGACGGTGAGGCGCGAAAGCGTGGGGAGCAAACA
>WK7.657
TAGGGAATCTTCCACAATGGACGAAAGTCTGATGGAGCAACGCCGCGTGAGTGAAGAAGGGTTTCGGCTCGTAAAGCTCTGTTGGTAGTGAAGAAAGATAGAGGTAGTAACTGGCCTTTATTTGACGGTAATTACTTAGAAAGTCACGGCTAACTACGTGCCAGCAGCCGCGGTAATACGTAGGTGGCAAGCGTTGTCCGGATTTATTGGGCGTAAAGCGAGTGCAGGCGGTTCAATAAGTCTGATGTGAAAGCCTTCGGCTCAACCGGAGAATTGCATCAGAAACTGTTGAACTTGAGTGCAGAAGAGGAGAGTGGAACTCCATGTGTAGCGGTGGAATGCGTAGATATATGGAAGAACACCAGTGGCGAAGGCGGCTCTCTGGTCTGCAACTGACGCTGAGGCTCGAAAGCATGGGTAGCGAACA
>WK7.658
TAGGGAATCTTCCACAATGGACGAAAGTCTGATGGAGCAACGCCGCGTGAGTGAAGAAGGGTTTCGGCTCGTAAAGCTCTGTTGGTAGTGAAGAAAGATAGAGGTAGTAACTGGCCTTTATTTGACGGTAATTACTTAGAAAGTCACGGCTAACTACGTGCCAGCAGCCGCGGTAATACGTAGGTGGCAAGCGTTGTCCGGATTTATTGGGCGTAAAGCGAGTGCAGGCGGTTCAATAAGTCTGATGTGAAAGCCTTCGGCTCAACCGGAGAATTGCATCAGAAACTGTTGAACTTGAGTGCAGAAGAGGAGAGTGGAACTCCATGTGTAGCGGTGGAATGCGTAGATATATGGAAGAACACCAGTGGCGAAGGCGGCTCTCTGGTCTGCAACTGACGCTGAGGCTCGAAAGCATGGGTAGCGAACA
>WK7.659
TGAGGAATATTGGTCAATGGGCGCAGGCCTGAACCAGCCAAGTCGCGTGAGGGAGGACGGTCCTACGGATTGTAAACCTCTTTTGTCGGGGAGTAACGTGCGGGACGCGTCCCGTATTGAGAGTACCCGAAGAAAAAGCATCGGCTAACTCCGTGCCAGCAGCCGCGGTAATACGGAGGATGCGAGCGTTATCCGGATTTATTGGGTTTAAAGGGTGCGCAGGCGGCGCGCCAAGTCAGCGGTCAAAGTTCCGGGCTCAACCCGGTGTCGCCGTTGAAACTGGCGTGCTCGAGTGCGTGCGAGGAAGGCGGAATGCGTTGTGTAGCGGTGAAATGCATAGATATGACGCAGAACTCCGATTGCGAAGGCAGCTTTCCAGCGCGCTACTGACGCTGAGGCACGAAAGCGTGGGGATCGAACA
>WK7.660
TGGGGAATATTGCACAATGGGGGAAACCCTGATGCAGCAACGCCGCGTGAGTGATGACGGTCTTCGGATTGTAAAGCTCTGTCTTTAGGGACGATAATGACGGTACCTAAGGAGGAAGCCACGGCTAACTACGTGCCAGCAGCCGCGGTAATACGTAGGTGGCAAGCGTTGTCCGGATTTACTGGGTGTAAAGGGAGCGCAGACGGCATGGCAAGCCAGATGTGAAAGGTGGGGGCTCAACCCCCAAGCTGCATTTGGAACTGTCAAGCTAGAGTATCGGAGAGGTAAGTGGAATTCCTAGTGTAGCGGTGAAATGCGTAGATATTAGGAGGAACACCAGTGGCGAAGGCGGCTTACTGGACGATAACTGACGTTGAGGCTCGAAAGCGTGGGGAGCAAACA
>WK7.661
TGGGGAATATTGGGCAATGGGCGAAAGCCTGACCCAGCAACGCCGCGTGAGGGAAGAAGGGTTTCGGCTCGTAAACCTCTGTCCTATGGGACGAATAAAGTGACGGTACCATAGGAGGAAGCCCCGGCTAACTACGTGCCAGCAGCCGCGGTAATACGTAGGGGGCGAGCGTTGTCCGGAATGATTGGGCGTAAAGGGCGCGTAGGCGGCCTGGTAAGTCTGGAGTGAAAGTCCTGCTTTTAAGGTGGGAATTGCTTTGGATACTGCTGGGCTTGAGTGCAGGAGAGGAAAGCGGAATTACCGGTGTAGCGGTGAAATGCGTAGAGATCGGTAGGAACACCAGTGGCGAAGGCGGCTTTCTGGACTGAAACTGACGCTGAGGCGCGAAAGCGTGGGGAGCAAACA
>WK7.662
TGGGGAATATTGCACAATGGGGGAAACCCTGATGCAGCAACGCCGCGTGAGTGATGACGGCCTTCGGGTTGTAAAGCTCTGTCTTCAGGGACGATAGTGACGGTACCTTAGGAGCAAGTCCCGGCTAACTACGTGCCAGCAGCCGCGGTAATACGTAGGGGGCTAGCGTTATCCGGATTTACTGGGCGTAAAGGGTGCGTAGGTGGTTTCTTAAGTCAGGAGTGAAAGGCTACGGCTCAACCGTAGTAAGCTCTTGAAACTGGGAAACTTGAGTGCAGGAGAGGAAAGTGGAATTCCTAGTGTAGCGGTGAAATGCGTAGATATTAGGAGGAACACCAGTAGCGAAGGCGGCTTTCTGGACTGTAACTGACACTGAGGCACGAAAGCGTGGGGAGCAAACA
>WK7.663
TGGGGAATATTGGGCAATGGGCGCAAGCCTGACCCAGCAACGCCGCGTGAAGGAAGAAGGCTTTCGGGTTGTAAACTTCTTTTGTCAGGGACGAGTAGAAGACGGTACCTGACGAATAAGCCACGGCTAACTACGTGCCAGCAGCCGCGGTAATACGTAGGTGGCAAGCGTTGTCCGGATTTACTGGGTGTAAAGGGAGCGTAGGCGGCATGGCAAGTCTGATGTGAAAACCCAGGGCTCAACCCTGGGACTGCATTGGAAACTGTAAAACTGGAGTGCAGGAGAGGTAAGTGGAATTCCTAGTGTAGCGGTGAAATGCGTAGATATTAGGAAGAACACCAGTGGCGAAGGCGCTTCTCTGGACTGTAACTGACGCTGAGGCTCGAAAGCGTGGGGAGCAAACA
>WK7.664
TGGGGAATATTGCACAATGGGCGAAAGCCTGATGCAGCAACGCCGCGTGAGCGATGAAGGCCTTCGGGTCGTAAAGCTCTGTCCTCAAGGAAGATAATGACGGTACTTGAGGAGGAAGCCCCGGCTAACTACGTGCCAGCAGCCGCGGTAATACGTAGGGGGCTAGCGTTATCCGGATTTACTGGGCGTAAAGGGTGCGTAGGTGGTTTCTTAAGTCAGGAGTGAAAGGCTACGGCTCAACCGTAGTAAGCTCTTGAAACTGGGAAACTTGAGTGCAGGAGAGGAAAGTGGAATTCCTAGTGTAGCGGTGAAATGCGTAGATATTAGGAGGAACACCAGTAGCGAAGGCGGCTTTCTGGACTGTAACTGACACTGAGGCACGAAAGCGTGGGGAGCAAACA
>WK7.665
TGGGGAATATTGGACAATGGGGGAAACCCTGATCCAGCGACGCCGCGTGAGTGAAGAAGTATTTCGGTATGTAAAGCTCTATCAGCAAGGAAGAAAATGACGGTACTTGACTAAGAAGCCCCGGCTAACTACGTGCCAGCAGCCGCGGTAATACGTAGGGGGCAAGCGTTATCCGGATTTACTGGGTGTAAAGGGAGCGTAGACGGCAAAGCAAGTCTGAAGTGAAAGCCCCGGGCTCAACCCGGGAACTGCTTTGGAAACTGTTTAGCTAGAGTGCAGGAGAGGTAAGTGGAATTCCTAGTGTAGCGGTGAAATGCGTAGATATTAGGAGGAACACCAGTGGCGAAGGCGGCTTACTGGACTGTAACTGACGTTGAGGCTCGAAAGCGTGGGGAGCAAACA
>WK7.666
TGGGGAATATTGCACAATGGGGGAAACCCTGATGCAGCAACGCCGCGTGAGTGATGACGGCCTTCGGGTTGTAAAGCTCTGTCTTCAGGGACGATAATGACGGTACCTGAGGAGGAAGCCACGGCTAACTACGTGCCAGCAGCCGCGGTAATACGTAGGTGGCGAGCGTTGTCCGGATTTACTGGGCGTAAAGGGAGCGTAGGCGGACTTTTAAGTGAGATGTGAAATACTCGGGCTTAACCTGAGTGCTGCATTTCAAACTGGAAGTCTAGAGTGCAGGAGAGGAGAAGGGAATTCCTAGTGTAGCGGTGAAATGCGTAGAGATCGGTAGGAACACCAGTGGCGAAGGCGGCTTTCTGGACTGTAACTGACGCTGAGGCGCGAAAGCGTGGGGAGCAAACA
>WK7.667
TGAGGAATATTGGTCAATGGGCGCAGGCCTGAACCAGCCAAGTCGCGTGAGGGAGGACGGTCCTACGGATTGTAAACCTCTTTTGTCGGGGAGTAACGTGCGGGACGCGTCCCGTATTGAGAGTACCCGAAGAAAAAGCATCGGCTAACTCCGTGCCAGCAGCCGCGGTAATACGGAGGATGCGAGCGTTATCCGGATTTATTGGGTTTAAAGGGTGCGCAGGCGGCGCGCCAAGTCAGCGGTCAAAGTTCCGGGCTCAACCCGGTGTCGCCGTTGAAACTGGCGTGCTCGAGTGCGTGCGAGGAAGGCGGAATGCGTTGTGTAGCGGTGAAATGCATAGATATGACGCAGAACTCCGATTGCGAAGGCAGCTTTCCAGCGCGCTACTGACGCTGAGGCACGAAAGCGTGGGGATCGAACA
>WK7.668
TGGGGAATATTGGGCAATGGGCGAAAGCCTGACCCAGCAACGCCGCGTGGAGGAAGAAGGTTTTCGGATCGTAAACTCCTGTCCTCAGGGAAGAGGAGAAGACGGTACCTGAGGAGGAAGCCCCGGCTAACTACGTGCCAGCAGCCGCGGTAATACGTAGGGGGCAAGCGTTGTCCGGAATGATTGGGCGTAAAGGGCGCGTAGGCGGCCCGGTAAGTCTGGAGTGAAAGTCCTGCCTTCAAGGTGGGAATTGCTTTGGATACTGGTCGGCTTGAGTGCGGAAGAGGTAAGTGGAATTCCCAGTGTAGCGGTGAAATGCGTAGAGATTGGGAGGAACACCAGTGGCGAAGGCGACTTACTGGGCCGTAACTGACGCTGAGGCGCGAAAGCGTGGGGAGCGAACA
>WK7.669
TGAGGAATATTGGTCAATGGGCGCAGGCCTGAACCAGCCAAGTCGCGTGAGGGAGGACGGTCCTACGGATTGTAAACCTCTTTTGTCGGGGAGTAACGTGCGGGACGCGTCCCGTATTGAGAGTACCCGAAGAAAAAGCATCGGCTAACTCCGTGCCAGCAGCCGCGGTAATACGGAGGATGCGAGCGTTATCCGGATTTATTGGGTTTAAAGGGTGCGCAGGCGGCGCGCCAAGTCAGCGGTCAAAGTTCCGGGCTCAACCCGGTGTCGCCGTTGAAACTGGCGTGCTCGAGTGCGTGCGAGGAAGGCGGAATGCGTTGTGTAGCGGTGAAATGCATAGATATGACGCAGAACTCCGATTGCGAAGGCAGCTTTCCAGCGCGCTACTGACGCTGAGGCACGAAAGCGTGGGGATCGAACA
>WK7.670
TGGGGAATATTGCACAATGGGGGAAACCCTGATGCAGCAACGCCGCGTGAGTGATGACGGCCTTCGGGTTGTAAAGCTCTGTCTTCAGGGACGATAATGACGGTACCTGAGGAGGAAGCCACGGCTAACTACGTGCCAGCAGCCGCGGTAATACGTAGGTGGCGAGCGTTGTCCGGATTTACTGGGCGTAAAGGGAGCGTAGGCGGACTTTTAAGTGAGATGTGAAATACCCGGGCTCAACTTGGGTGCTGCATTTCAAACTGGAAGTCTAGAGTGCAGGAGAGGAGAATGGAATTCCTAGTGTAGCGGTGAAATGCGTAGAGATTAGGAAGAACACCAGTGGCGAAGGCGATTCTCTGGACTGTAACTGACGCTGAGGCTCGAAAGCGTGGGGAGCAAACA
>WK7.671
TGAGGAATATTGGTCAATGGGCGCAGGCCTGAACCAGCCAAGTCGCGTGAGGGAGGACGGTCCTACGGATTGTAAACCTCTTTTGTCGGGGAGTAACGTGCGGGACGCGTCCCGTATTGAGAGTACCCGAAGAAAAAGCATCGGCTAACTCCGTGCCAGCAGCCGCGGTAATACGTAGGTGGCAAGCGTTGTCCGGATTTATTGGGCGTAAAGCGAGTGCAGGCGGTTCAATAAGTCTGATGTGAAAGCCTTCGGCTCAACCGGAGAATTGCATCAGAAACTGTTGAACTTGAGTGCAGAAGAGGAGAGTGGAACTCCATGTGTAGCGGTGGAATGCGTAGATATATGGAAGAACACCAGTGGCGAAGGCGGCTCTCTGGTCTGCAACTGACGCTGAGGCTCGAAAGCATGGGTAGCGAACA
>WK7.672
TGGGGGATATTGCACAATGGGGGAAACCCTGATGCAGCGACGCCGCGTGAGTGAAGAAGTATTTCGGTATGTAAAGCTCTATCAGCAGGAAAGATAATGACGGTACCTGACTAAGAAGCACCGGCTAAATACGTGCCAGCAGCCGCGGTAATACGTATGGTGCAAGCGTTATCCGGATTTACTGGGTGTAAAGGGAGCGCAGACGGCATGGCAAGCCAGATGTGAAAGGTGGGGGCTCAACCCCCAAGCTGCATTTGGAACTGTCAAGCTAGAGTATCGGAGAGGTAAGTGGAATTCCTAGTGTAGCGGTGAAATGCGTAGATATTAGGAGGAACACCAGTGGCGAAGGCGGCTTACTGGACGATAACTGACGTTGAGGCTCGAAAGCGTGGGGAGCAAACA
>WK7.673
TGGGGAATATTGCACAATGGGGGAAACCCTGATGCAGCAACGCCGCGTGAAGGATGAAGGCCCTTGGGTCGTAAACTTCTGTTCTAAGGGAAGATAACGACGGTACCTTAGGAGCAAGTCCCGGCTAACTACGTGCCAGCAGCCGCGGTAATACGTAGGTGGCAAGCGTTGTCCGGATTTACTGGGTGTAAAGGGCGCGTAGGCGGGATGGCAAGTCAGATGTGAAATCCATGGGCTCAACCCATGAACTGCATTTGAAACTGTCGTTCTTGAGTATCGGAGAGGCAAGCGGAATTCCTAGTGTAGCGGTGAAATGCGTAGATATTAGGAGGAACACCAGTGGCGAAGGCGGCTTGCTGGACGACAACTGACGCTGAGGCGCGAAAGCGCGGGGAGCAAACA
>WK7.674
TGGGGAATATTGCACAATGGGGGAAACCCTGATGCAGCAACGCCGCGTGAGTGATGACGGCCTTCGGGTTGTAAAGCTCTGTCTTCAGGGACGATAATGACGGTACCTGAGGAGGAAGCCACGGCTAACTACGTGCCAGCAGCCGCGGTAATACGTAGGTGGCGAGCGTTGTCCGGATTTACTGGGCGTAAAGGGAGCGTAGGCGGATTTTTAAGTGAGATGTGAAATACTCGGGCTTAACCTGAGTGCTGCATTTCAAACTGGAAGTCTAGAGTGCAGGAGAGGAGAAGGGAATTCCTAGTGTAGCGGTGAAATGCGTAGAGATTAGGAAGAACACCAGTGGCGAAGGCGCTTCTCTGGACTGTAACTGACGCTGAGGCTCGAAAGCGTGGGGAGCAAACA
>WK7.675
TGGGGAATATTGCACAATGGGGGAAACCCTGATGCAGCAACGCCGCGTGAGTGATGACGGCCTTCGGGTTGTAAAGCTCTGTCTTCAGGGACGATAATGACGGTACCTGAGGAGGAAGCCACGGCTAACTACGTGCCAGCAGCCGCGGTAATACGTAGGTGGCGAGCGTTGTCCGGATTTACTGGGCGTAAAGGGAGCGTAGGCGGATTTTTAAGTGAGATGTGAAATACTCGGGCTTAACCTGAGTGCTGCATTTCAAACTGGAAGTCTAGAGTGCAGGAGAGGAGAAGGGAATTCCTAGTGTAGCGGTGAAATGCGTAGAGATTAGGAAGAACACCAGTGGCGAAGGCGCTTCTCTGGACTGTAACTGACGCTGAGGCTCGAAAGCGTGGGGAGCAAA
>WK7.676
TGAGGAATATTGGTCAATGGGCGCAGGCCTGAACCAGCCAAGTCGCGTGAGGGAAGACGGTCCTACGGATTGTAAACCTCTTTTGTCGGGGAGTAACGTGTGGGACGCGTCCCGTATTGAGAGTACCCGAAGAAAAAGCATCGGCTAACTCCGTGCCAGCAGCCGCGGTAATACGGAGGATGCGAGCGTTATCCGGATTTATTGGGTTTAAAGGGTGCGCAGGCGGCGCGCCAAGTCAGCGGTCAAAGTTCCGGGCTCAACCCGGTGTCGCCGTTGAAACTGGCGTGCTCGAGTGCGTGCGAGGAAGGCGGAATGCGTTGTGTAGCGGTGAAATGCATAGATATGACGCAGAACTCCGATTGCGAAGGCAGCTTTCCAGCGCGCTACTGACGCTGAGGCACGAAAGCGTGGGGATCGAACA
>WK7.677
TGAGGAATATTGGTCAATGGGCGAGAGCCTGAACCAGCCAAGTAGCGTGAGGGAAGACTGCCCTATGGGTTGTAAACCTCTTTTGATTGGGAACAAAGAGCGCCACGTGTGGTGCGTTGCGTGTACCTTTCGAATAAGCATCGGCTAATTCCGTGCCAGCAGCCGCGGTAATACGGAAGATGCGAGCGTTATCCGGATTTATTGGGTTTAAAGGGTGCGTAGGCTGAATGTCAAGTCAGCGGTAAAATAGAGAGGCTTAACCTCTTCGAGCCGTTGAAACTGGTGTTCTAGAGTGGGCGAGAAGTATGCGGAATGCGTGGTGTAGCGGTGAAATGCATAGATATCACGCAGAACTCCGATTGCGAAGGCAGCATACCGGCGCCCAACTGACGCTGAAGCACGAAAGCGTGGGGATCAAACA
>WK7.678
TGGGGAATATTGGGCAATGGGCGCAAGCCTGACCCAGCAACGCCGCGTGAAGGAAGAAGGCTTTCGGGTTGTAAACTTCTTTTGTCAGGGACGAGTAGAAGACGGTACCTGACGAATAAGCCACGGCTAACTACGTGCCAGCAGCCGCGGTAATACGTAGGTGGCAAGCGTTGTCCGGATTTACTGGGCGTAAAGGGAGCGTAGGCGGATTTTTAAGTGAGATGTGAAATACTCGGGCTTAACCTGAGTGCTGCATTTCAAACTGGAAGTCTAGAGTGCAGGAGAGGAGAAGGGAATTCCTAGTGTAGCGGTGAAATGCGTAGAGATTAGGAAGAACACCAGTGGCGAAGGCGCTTCTCTGGACTGTAACTGACGCTGAGGCTCGAAAGCGTGGGGAGCAAACA
>WK7.679
TGGGGAATATTGCACAATGGGGGAAACCCTGATGCAGCAACGCCGCGTGAGTGAAGAAGGTTTTCGGATCGTAAAGCTCTGTTGTTGGTGAAGAAGGATAGAGGTAGTAACTGGCCTTTATTTGACGGTAATCAACCAGAAAGTCACGGCTAACTACGTGCCAGCAGCCGCGGTAATACGTAGGTGGCAAGCGTTGTCCGGATTTATTGGGCGTAAAGCGAGCGCAGGCGGAAAAATAAGTCTAATGTGAAAGCCCTCGGCTTAACCGAGGAACTGCATCGGAAACTGTTTTTCTTGAGTGCAGAAGAGGAGAGTGGAACTCCATGTGTAGCGGTGGAATGCGTAGATATATGGAAGAACACCAGTGGCGAAGGCGGCTCTCTGGTCTGCAACTGACGCTGAGTCTCGAAAGCATGGGTAGCGAACA
>WK7.680
TGGGGAATATTGGGCAATGGGCGAAAGCCTGACCCAGCAACGCCGCGTGAAGGAAGAAGGTCTTCGGATTGTAAACTTCTTTTATCAGGGACGAAGATAGTGACGGTACCTGATGAATAAGCCACGGCTAACTACGTGCCAGCAGCCGCGGTAATACGTAGGTGGCAAGCGTTATCCGGATTTACTGGGTGTAAAGGGCGCGTAGGCGGGGATACAAGTCAGATGTGAAATCTATGGGCTTAACCCATAAACTGCATTTGAAACTGTATCTCTTGAGTGTCGGAGAGGTAGACGGAATTCCTAGTGTAGCGGTGAAATGCGTAGATATTAGGAGGAACACCAGTGGCGAAGGCGGTCTACTGGACGATAACTGACGCTGAGGCGCGAAAGCGTGGGGAGCAAACA
>WK7.681
GGGGAATATTGGGCAATGGGCGCAAGCCTGACCCAGCAACGCCGCGTGAGGGAAGAAGGTTTTCGGATTGTAAACCTCTGTCCTTGATGAAAAGAAGAAGATGGTAATCGAGGAGGAAGCCACGGCTAACTACGTGCCAGCAGCCGCGGTAATACGTAGGTGGCAAGCGTTGTCCGGAATTACTGGGTGTAAAGGGAGAGTAGGCGGGATTGCAAGTCCGTTGTTAAATCTATCGGCTTAACCGGTAGCTGCGGCGGAAACTGTAGTTCTTGAGTGAAGTAGAGGCAGGCGGAATTCCTAGTGTAGCGATGAAATGCGTAGATATTAGGAGGAACACCAGTGGCGAAGGCGGCCTGCTGGGCTTTAACTGACGCTGAGGCTCGAAAGTGTGGGGAGCAAACA
>WK7.682
TGAGGAATATTGGTCAATGGGCGAGAGCCTGAACCAGCCAAGTAGCGTGAGGGATGACTGCCCTATGGGTTGTAAACCTCTTTTGATTGGGAACAAAGAGCGCCACGTGTGGTGCGTTGCGTGTACCTTTCGAATAAGCATCGGCTAATTCCGTGCCAGCAGCCGCGGTAATACGGAGGATGCGAGCGTTATCCGGATTTATTGGGTTTAAAGGGAGCGCAGACGGCATGGCAAGCCAGATGTGAAAGGTGGGGGCTCAACCCCCAAGCTGCATTTGGAACTGTCAAGCTAGAGTATCGGAGAGGTAAGTGGAATTCCTAGTGTAGCGGTGAAATGCGTAGATATTAGGAGGAACACCAGTGGCGAAGGCGGCTTACTGGACGATAACTGACGTTGAGGCTCGAAAGCGTGGGGAGCAAACA
>WK7.683
GGGAATATTGCACAATGGGGGAAACCCTGATGCAGCAACGCCGCGTGAGTGATGACGGCCTTCGGGTTGTAAAGCTCTGTCTTCAGGGACGATAATGACGGTACCTGAGGAGGAAGCCACGGCTAACTACGTGCCAGCAGCCGCGGTAATACGTAGGTGGCGAGCGTTGTCCGGATTTACTGGGCGTAAAGGGAGCGTAGGCGGATTTTTAAGTGAGATGTGAAATACTCGGGCTTAACCTGAGTGCTGCATTTCAAACTGGAAGTCTAGAGTGCAGGAGAGGAGAAGGGAATTCCTAGTGTAGCGGTGAAATGCGTAGAGATTAGGAAGAACACCAGTGGCGAAGGCGCTTCTCTGGACTGTAACTGACGCTGAGGCTCGAAAGCGTGGGGAGCAAACA
>WK7.684
TGGGGAATATTGGGCAATGGGCGCAAGCCTGACCCAGCAACGCCGCGTGAAGGAAGAAGGCTTTCGGGTTGTAAACTTCTTTTAAGAGGGAAGAGCAGAAGACGGTACCTCTAGAATAAGCCACGGCTAACTACGTGCCAGCAGCCGCGGTAATACGTAGGTGGCAAGCGTTGTCCGGATTTACTGGGTGTAAAGGGCGTGCAGCCGGGTCTGCAAGTCAGATGTGAAATCCATGGGCTCAACCCATGAACTGCATTTGAAACTGTGGATCTTGAGTGTCGGAGGGGCAATCGGAATTCCTAGTGTAGCGGTGAAATGCGTAGATATTAGGAGGAACACCAGTGGCGAAGGCGGATTGCTGGACGATAACTGACGGTGAGGCGCGAAAGTGTGGGGAGCAAACA
>WK7.685
TGAGGAATATTGGTCAATGGGCGCAGGCCTGAACCAGCCAAGTCGCGTGAGGGAAGACGGTCCTACGGATTGTAAACCTATTTTGTCGGGGAGTAACGTGCGGGACGCGTCCCGTATTGAGAGTACCCGAAGAAAAAGCATCGGCTAACTCCGTGCCAGCAGCCGCGGTAATACGGAGGATGCGAGCGTTATCCGGATTTATTGGGTTTAAAGGGTGCGCAGGCGGCGCGCCAAGTCAGCGGTCAAAGTTCCGGGCTCAACCCGGTGTCGCCGTTGAAACTGGCGTGCTCGAGTGCGTGCGAGGAAGGCGGAATGCGTTGTGTAGCGGTGAAATGCATAGATATGACGCAGAACTCCGATTGCGAAGGCAGCTTTCCAGCGCGCTACTGACGCTGAGGCACGAAAGCGTGGGGATCGAACA
>WK7.686
TAGGGAATATTGCGCAATGGGGGCAACCCTGACGCAGCAACTCCACGTGTGGGATGAAGCATTTCGGTGTGTAAACCACTGTCGAGAGGGAATAACTCGGCCTTTCGGGGCCGTTGAATGTACCTTTAAAGGAAGCACCGGCAAACTTCGTGCCAGCAGCCGCGGTAATACGAGGGGTGCAAGCGTTGTTCGGAATCACTGGGCGTAAAGGGAGCGTAGGCGGGCCGCCAAGCGTTCTGTGCAATCCCGGGGCCCAACCCCGGACCCGCAGAGCGAACTGGCGTCCTTGAGTGGTTCAGAGGCCGGCGGAATTCCTGGTGTAGCGGTGGAATGCGTAGATATTAGGAGGAACACCAGTGGCGAAGGCGGCTTACTGGACGATAACTGACGTTGAGGCTCGAAAGCGTGGGGAGCAAACA
>WK7.687
TGGGGAATATTGGGCAATGGGCGAAAGCCTGACCCAGCAACGCCGCGTGGAGGAAGAAGGTTTTCGGATCGTAAACTCCTGTCCTCAGGGAAGAGAAGGAGACGGTACCTGAGGAGGAAGCCCCGGCTAACTACGTGCCAGCAGCCGCGGTAATACGTAGGGGGCAAGCGTTGTCCGGAATGATTGGGCGTAAAGGGCGCGTAGGCGGCCCGGTAAGTCTGAAGTGAAAGTCCTGGCTTCAAGTTGGGAATTGCTTTGGATACTGTCGGGCTTGAGTGCAGGAGAGGTTAGTGGAATTCCCAGTGTAGCGGTGAAATGCGTAGAGATTGGGAGGAACACCAGTGGCGAAGGCGACTAACTGGACTGTAACTGACGCTGAGGCGCGAAAGTGTGGGGAGCAAACA
>WK7.688
TGGGGAATATTGCACAATGGGGGAAACCCTGATGCAGCGACGCTGCGTGAGTGAAGAAGTATTTCGGTATGTAAAGCTCTATCAGCAGGGAAGAAAATGACGGTACCTGACTAAGAAGCCCCGGCTAACTACGTGCCAGCAGCCGCGGTAATACGTAGGGGGCAAGCGTTATCCGGATTTATTGGGTTTAAAGGGTGCGCAGGCGGCGCGCCAAGTCAGCGGTCAAAGTTCCGGGCTCAACCCGGTGTCGCCGTTGAAACTGGCGTGCTCGAGTGCGTGCGAGGAAGGCGGAATGCGTTGTGTAGCGGTGAAATGCATAGATAGGACGCAGAACTCCGATTGCGAAGGCAGCTTTCCAGCGCGCTACTGACGCTGAGGCACGAAAGCGTGGGGATCGAACA
>WK7.689
TGGGGAATATTGCACAATGGGGGAAATCCTGATGCAGCAACGCCGCGTGAGTGATGACGGCCTTCGGGTTGTAAAGCTCTGTCTTCAGGGACGATAATGACGGTACCTGAGGAGGAAGCCACGGCTAACTACGTGCCAGCAGCCGCGGTAATACGTAGGTGGCGAGCGTTGTCCGGATTTACTGGGCGTAAAGGGAGCGTAGGCGGACTTTTAAGTGAGATGTGAAATACCCGGGCTTAACTTGGGTGCTGCATTTCAAACTGGAAGTCTAGAGTGCAGGAGAGGAGAATGGAATTCCTAGTGTAGCGGTGAAATGCGTAGAGATTAGGAAGAACACCAGTGGCGAAGGCGATTCTCTGGACTGTAACTGACGCTGAGGCTCGAAAGCGTGGGGAGCAAACA
>WK7.690
TAGGGAATCTTCGGCAATGGGGGCAACCCTGACCGAGCAACGCCGCGTGAGTGAAGAAGGTTTTCGGATCGTAAAGCTCTGTTGTAAGAGAAGAACGTTGATGAGAGTGGAAAATTCATCAAGTGACGGTATCTTACCAGAAAGGGACGGCTAACTACGTGCCAGCAGCCGCGGTAATACGTAGGTCCCGAGCGTTGTCCGGATTTATTGGGCGTAAAGCGAGCGCAGGCGGTTTCGTAAGTCTGAAGTTAAAGGCAGTGGCTCAACCATTGTTCGCTTTGGAAACTGCGAGACTTGAGTGCAGAAGGGGAGAGTGGAATTCCATGTGTAGCGGTGAAATGCGTAGATATATGGAAGAACACCAGTGGCGAAGGCGGCTGTCTGGTCTGCAACTGACGCTGAGGCTCGAAAGCATGGGTAGCGAACA
>WK7.691
TAGGGAATATTGCTCAATGGGCGAAAGCCTGAAGCAGCAACGCCGCGTGGAGGATGAAGGTTTTCGGATTGTAAACTCCTTTTGTTAGAGAAGATAATGACGGTATCTAACGAATAAGCACCGGCTAACTCCGTGCCAGCAGCCGCGGTAATACGGAGGGTGCAAGCGTTACTCGGAATCACTGGGCGTAAAGAGCGCGTAGGCGGGGTAGCAAGTCAGATGTGAAATCCTATGGCTTAACTATAGAACTGCATTTGAAACTGTTACTCTAGAGTATGGGAGAGGTAGGTGGAATTCTTGGTGTAGGGGTAAAATCCGTAGAGATCAAGAGGAATACTCATTGCGAAGGCGACCTGCTGGAACATTACTGACGCTGATGCGCGAAAGCGTGGGGAGCAAACA
>WK7.692
TGAGGAATATTGGTCAATGGACGAAAGTCTGAACCAGCCATGCCGCGTGAAGGAATAAGGCCCTATGGGTCGTAAACTTCTTTTGTATGTGAGCAATAAGGTCCACGTGTGGACCGATGAGAGTAGCATACGAATAAGCATCGGCTAACTCCGTGCCAGCAGCCGCGGTAATACGGAGGATGCGAGCGTTATCCGGATTTATTGGGTTTAAAGGGTGCGCAGGCGGCGCGCCAAGTCAGCGGTCAAAGTTCCGGGCTCAACCCGGTGTCGCCGTTGAAACTGGCGTGCTCGAGTGCGTGCGAGGAAGGCGGAATGCGTTGTGTAGCGGTGAAATGCATAGATATGACGCAGAACTCCGATTGCGAAGGCAGCTTTCCAGCGCGCTACTGACGCTGAGACACGAAAGCGTGGGGATCGAACA
>WK7.693
TGGGGAATATTGCACAATGGGGGAAACCCTGATGCAGCAACGCCGCGTGAGTGATGACGGCCTTCGGGTTGTAAACCTCTGTCTTCGGGGACGAAACGAGACGGTACCCGAGGAGGAAGCCACGGCTAACTACGTGCCAGCAGCCGCGGTAATACGTAGGTGGCAAGCGTTGTCCGGAATTACTGGGTGTAAAGGGAGCGTAGGCGGGCAGGCAAGTCAGGCGTGAAATATATCGGCTCAACCGGTATCTGCGCTTGAAACTGCAGGTCTTGAGTGAAGTAGAGGTTGGCGGAATTCCTAGTGTAGCGGTGAAATGCGTAGATATTAGGAGGAACACCAGTGGCGAAGGCGGCCAACTGGGCTTTTACTGACGCTGAGGCTCGAAAGTGTGGGGAGCAAACA
>WK7.694
TGGGGAATATTGGGCAATGGGCGAAAGCCTGACCCAGCAACGCCGCGTGGAGGAAGAAGGTTTTCGGATCGTAAACTCCTGTCCTCAGGGAAGAGTAGAAGACGGTACCTGAGGAGGAAGCCCCGGCTAACTACGTGCCAGCAGCCGCGGTAATACGTAGGGGGCAAGCGTTGTCCGGAATGATTGGGCGTAAAGGGCGCGTAGGCGGCCCGGTAAGTCTGGAGTGAAAGTCCTGCCTTCAAGGTGGGAATTGCTTTGGATACTGTCGGGCTTGAGTGCAGGAGAGGTAAGTGGAATTCCCAGTGTAGCGGTGAAATGCGTAGAGATTGGGAGGAACACCAGTGGCGAAGGCGACTTACTGGACTGTAACTGACGCTGAGGCGCGAAAGTGTGGGGAGCAAACA
>WK7.695
TGGGGAATATTGCACAATGGGCGAAAGCCTGATGCAGCAACGCCGCGTGAGCGATGAAGGCCTTCGGGTCGTAAAGCTCTGTCCTCAAGGAAGATAATGACGGTACTTGAGGAGGAAGCCCCGGCTAACTACGTGCCAGCAGCCGCGGTAATACGTAGGGGGCTAGCGTTATCCGGAATTACTGGGCGTAAAGGGTGCGTAGGTGGTTTCTTAAGTCAGAGGTGAAAGGCTACGGCTCAACCGTAGTAAGCCTTTGAAACTGGGAAACTTGAGTGCAGGAGAGGAGAGTGGAATTCCTAGTGTAGCGGTGAAATGCGTAGATATTAGGAGGAACACCAGTTGCGAAGGCGGCTCTCTGGACTGTAACTGACACTGAGGCACGAAAGCGTGGGGAGCAAACA
>WK7.696
TCGGGAATATTGCGCAATGGAGGAAACTCTGACGCAGTGACGCCGCGTATAGGAAGAAGGTTTTAGGATTGTAAACTATTTTAGACAGGGAAGAAAAATGACAGTACCTGTAGAATAAGCTCCGGCTAACTACGTGCCAGCAGCCGCGGTAATACGTAGGGAGCAAGCGTTATCCGGAATTATTGGGTGTAAAGGGTGCGTAGACGGGAATACAAGTTGGTTGTGAAAGCCCTCGGCTCAACTGAGGAACTGCAACCAAAACTATATTTCTTGAGTGCAGGAGAGGAAAGCGGAATTCCTAGTGTAGCGGTGAAATGCGTAGATATTAGGAGGAACACCAGTGGCGAAGGCGGCTTTCTGGACTGTAACTGACGTTGAGGCACGAAAGTGTGGGGAGCAAACA
>WK7.697
TGGGGAATATTGGGCAATGGGCGAAAGCCTGACCCAGCAACGCCGCGTGAGGGAAGAAGGTTTTCGGATTGTAAACCTCTGTCCTCAGGGACGAAGGAAGTGACGGTACCTGACTAAGAAGCCCCGGCTAACTACGTGCCAGCAGCCGCGGTAATACGTAGGGGGCAAGCGTTATCCGGATTTACTGGGTGTAAAGGGAGCGTAGACGGAAAGGCAAGTCTGATGTGAAAATCCGGGGCTCAACCGCGGAACTGCATTGGAAACTGTTTTTCTTGAGTGCCGGAGGGGTAAGCGGAATTCCTAGTGTAGCGGTGAAATGCGTAGATATTAGGAGGAACACCAGTGGCGAAGGCGGCTTTCTGGACTGACACTGACGCTGAGGCTCGAAAGCGTGGGGAGCAAACA
>WK7.698
TAGGGAATCTTCCACAATGGACGCAAGTCTGATGGAGCAACGCCGCGTGAGTGAAGAAGGTTTTCGGATCGTAAAGCTCTGTTGTTGGTGAAGAAGGATAGAGGTAGTAACTGGCCTTTATTTGACGGTAATCAACCAGAAAGTCACGGCTAACTACGTGCCAGCAGCCGCGGTAATACGTAGGTGGCAAGCGTTGTCCGGATTTATTGGGCGTAAAGCGAGCGAAGGCGGAAAAATAAGTCTAATGTGAAAGCCCTCGGCTTAACCGAGGAACTGCATCGGAAACTGTTTTTCTTGAGTGCAGAAGAGGAGAGTGGAACTCCATGTGTAGCGGTGGAATGCGTAGATATATGGAAGAACACCAGTGGCGAAGGCGGCTCTCTGGTCTGCAACTGACGCTGAGGCTCGAAAGCATGGGTAGCGAACA
>WK7.699
TGAGGAATATTGGTCAATGGGCGCAGGCCTGAACCAGCCAAGTCGCGTGAGGGAGGACGGTCCTACGGATTGTAAACCTCTTTTGTCGGGGAGTAACGTGCGGGACGCGTCCCGTATTGAGAGTACCCGAAGAAAAAGCATCGGCTAACTCCGTGCCAGCAGTCGCGGTAATACGGAGGATGCGAGCGTTATCCGGATTTATTGGGTTTAAAGGGTGCGCAGGCGGCGCGCCAAGTCAGCGGTCAAAGTTCCGGGCTCAACCCGGTGTCGCCGTTGAAACTGGCGTGCTCGAGTGCGTGCGAGGAAGGCGGAATGCGTTGTGTAGCGGTGAAATGCATAGATATGACGCAGAACTCCGATTGCGAAGGCAGCTTTCCAGCGCGCTACTGACGCTGAGGCACGAAAGCGTGGGGATCGAACA
>WK7.700
TGGGGAATATTGCACAATGGGGGAAACCCTGATCCAGCGACGCCGCGTGAGTGAAGAAGTATTTCGGTATGTAAAGCTCTATCAGCAGGGAAGATAATGACGGTACCTGACTAAGAAGCTCCGGCTAAATACGTGCCAGCAGCCGCGGTAATACGTATGGAGCAAGCGTTATCCGGATTTACTGGGTGTAAAGGGAGCGTAGACGGCATGGCAAGTCTGATGTGAAAACCCTGGGCTCAACCCAGGAATGGCATTGGAAACTGTTAAGCTAGAGTGCAGGAGAGGTAAGTGGAATTCCTAGTGTAGCGGTGAAATGCGTAGATATTAGGAGGAACACCAGTAGCGAAGGCGGCTTTCTGGACTGTAACTGACACTGAGGCACGAAAGCGTGGGGAGCAAACA
>WK7.701
TGGGGAATCTTCCGCAATGGGCGAAAGCCTGACGGAGCAACGCCGCGTGAGTGAAGAAGGTTTTCGGATCGTAAAGCTCTGTTGTCAGGGACGAGAGAGCCTGTCAGGAAATGGGCAGGCTAGGACGGTACCTGGCGAGAAAGCCACGGCTAACTACGTGCCAGCAGCCGCGGTAATACGTAGGTGGCGAGCGTTGTCCGGATTTATTGGGCGTAAAGCGAGCGCAGGCGGAAAAATAAGTCTAATGTGAAAGCCCTCGGCTTAACCGAGGAACTGCATCGGAAACTGTTTTTCTTGAGTGCAGAAGAGGAGAGTGGAACTCCATGTGTAGCGGTGGAATGCGTAGATATATGGAAGAACACCAGTGGCGAAGGCGGCTCTCTGGTCTGCAACTGACGCTGAGGCTCGAAAGCATGGGTAGCGAACA
>WK7.702
TGAGGAATATTGGTCAATGGGCGCAGGCCTGAACCAGCCAAGTCGCGTGAGGGAGGACGGTCCTACGGATTGTAAACCTCTTTTGTCGGGGAGTAACGTGCGGGACGGGTCCCGTATTGAGAGTACCCGAAGAAAAAGCATCGGCTAACTCCGTGCCAGCAGCCGCGGTAATACGGAGGATGCGAGCGTTATCCGGATTTATTGGGTTTAAAGGGTGCGCAGGCGGCGCGCCAAGTCAGCGGTCAAAGTTCCGGGCTCAACCCGGTGTCGCCGTTGAAACTGGCGTGCTCGAGTGCGTGCGAGGAAGGCGGAATGCGTTGTGTAGCGGTGAAATGCATAGATATGACGCAGAACTCCGATTGCGAAGGCAGCTTTCCAGCGCGCTACTGACGCTGAGGCACGAAAGCGTGGGGATCGAACA
>WK7.703
TGAGGAATATTGGTCAATGGGCGCAGGCCTGAACCAGCCAAGTCGCGTGAGGGAGGACGGTCCTACGGATTGTAAACCTCTTTTGTCGGGGAGTAACGTGCGGGACGGGTCCCGTATTGAGAGTACCCGAAGAAAAAGCATCGGCTAACTCCGTGCCAGCAGCCGCGGTAATACGGAGGATGCGAGCGTTATCCGGATTTATTGGGTTTAAAGGGTGCGCAGGCGGCGCGCCAAGTCAGCGGTCAAAGTTCCGGGCTCAACCCGGTGTCGCCGTTGAAACTGGCGTGCTCGAGTGCGTGCGAGGAAGGCGGAATGCGTTGTGTAGCGGTGAAATGCATAGATATGACGCAGAACTCCGATTGCGAAGGCAGCTTTCCAGCGCGCTACTGACGCTGAGGCACGAAAGCGTGGGGATCGAACA
>WK7.704
TGGGGAATATTGGGCAATGGGCGAAAGCCTGACCCAGCAACGCCGCGTGAAGGAAGAAGGTCTTCGGATTGTAAACTTCTTTTATCAGGGACGAAGGAAGTGACGGTACCTGATGAATAAGCTCCGGCTAACTACGTGCCAGCAGCCGCGGTAATACGTAGGGAGCAAGCGTTGTCCGGATTTACTGGGTGTAAAGGGTGCGTAGGCGGCTTTGCAAGTCAGATGTGAAATCTATGGGCTCAACCCATAAACTGCATTTGAAACTGTAGAGCTTGAGTGAAGTAGAGGCAGGCGGAATTCCCCGTGTAGCGGTGAAATGCGTAGAGATGGGGAGGAACACCAGTGGCGAAGGCGGCCTGCTGGGCTTTAACTGACGCTGAGGCACGAAAGCGTGGGTAGCAAACA
>WK7.705
TGGGGAATATTGGGCAATGGGCGAAAGCCTGACCCAGCAACGCCGCGTGAGGGAAGAAGGGTTTCGGCTCGTAAACCTCTGTCCTATGGGACGAAGGAAGTGACGGTACCATAGGAGGAAGCCCCGGCTAACTACGTGCCAGCAGCCGCGGTAATACGTAGGGGGCGAGCGTTGTCCGGAATGATTGGGCGTAAAGGGCGCGTAGGCGGCCTGCTAAGTCCGGAGTGAAAGTCCTGCTTTCAAGGTGGGAATTGCTTTGGAGACTGTACAGCTTGAGTGCGGAAGAGGTAAGTGGAATTCCCAGTGTAGCGGTGAAATGCGTAGAGATTGGGAGGAACACCAGTGGCGAAGGCGACTTACTGGGCCGTAACTGACGCTGAGGCGCGAAAGCGTGGGGAGCGAACA
>WK7.706
TGAGGAATATTGGTCAATGGGCGGAAGCCTGAACCAGCCATGCCGCGTGAAGGAATAAGGCCCTATGGGTCGTAAACTTCTTTTGGCGGGGAGCAATAAGGTCTACGTGTAGACCGATGAGAGTACTCGTTGAATAAGCATCGGCTAACTCCGTGCCAGCAGCCGCGGTAATACGGAGGATGCGAGCGTTATCCGGATTTATTGGGTTTAAAGGGTGCGTAGGCTGTTTGTCAAGTCAGAGGTGAAAGGCCGCAGCTCAACTGTGGAATTGCCTTTGATACTGGCAGGCTTGAATACTGTTGCCGTGGGAGGAATGAGTAGTGTAGCGGTGAAATGCATAGATATTACTCAGAACACCGATTGCGAAGGCATCTCACGAAGCAGAGATTGACGCTGAGGCACGAAAGCGTGGGGATCAAACA
>WK7.707
TGGGGAATATTGGGCAATGGGCGCAAGCCTGACCCAGCAACGCCGCGTGAAGGAAGAAGGCTTTCGGGTTGTAAACTTCTTTTGTCAGGGACGAGGAGAAGACGGTACCTGACGAATAAGCCACGGCTAACTACGTGCCAGCAGCCGCGGTAATACGTAGGTGGCAAGCGTTGTCCGGATTTACTGGGTGTAAAGGGCGTGTAGCCGGGTCGGCAAGTCAGATGTGAAATCCACGGGCTTAACTCGTGAACTGCATTTGAAACTGTTGATCTTGAGTATCGGAGAGGCAATCGGAATTCCTAGTGTAGCGGTGAAATGCGTAGATATTAGGAGGAACACCAGTGGCGAAGGCGGATTGCTGGACGACAACTGACGGTGAGGCGCGAAAGCGTGGGGAGCAAACA
>WK7.708
TGGGGAATATTGCACAATGGGCGAAAGCCTGATGCAGCAACGCCGCGTGAGCGATGAAGGCCTTCGGGTCGTAAAGCTCTGTCCTCAAGGAAGATAATGACGGTACTTGAGGAGGAAGCCCCGGCTAACTACGTGCCAGCAGCCGCGGTAATACGTAGGGGGCTAGCGTTATCCGGATTTACTGGGCGTAAAGGGTGCGTAGGTGGTTTCTTAAGTCAGGAGTGAAAGGCTACGGCTCAACCGTAGTAAGCTCTTGAAACTGGGAAACTTGAGTGCAGGAGAGGAAAGTGGAATTCCTAGTGTAGCGGTGAAATGCGTAGATATTAGGAGGAACACCAGTAGCGAAGGCGGCTTTCTGGACTGTAACTGACGTTGAGGCTCGAAAGCGTGGGGAGCAAACA
>WK7.709
TGGGGAATATTGCACAATGGGGGAAACCCTGATGCAGCAACGCCGCGTGAGTGATGACGGCCTTCGGGTTGTAAAGCTCTGTCTTCAGGGACGATAATGACGGTACCTGAGGAGGAAGCCACGGCTAACTACGTGCCAGCAGCCGCGGTAATACGTAGGGGGCAAGCGTTGTCCGGAATGATTGGGCGTAAAGGGCGCGTAGGCGGCCCGGTAAGTCTGAAGTGAAAGTCCCGGCTTCAAGTTGGGAATTGCTTTGGATACTGTCGGGCTTGAGTGCAGGAGAGGTTAGTGGAATTCCCAGTGTAGCGGTGAAATGCGTAGAGATTGGGAGGAACACCAGTGGCGAAGGCGACTAACTGGACTGTAACTGACGCTGAGGCGCGAAAGTGTGGGGAGCAAACA
>WK7.710
TGGGGAATATTGCACAATGGGGGAAACCCTGATGCAGCAACGCCGCGTGAGTGATGACGGCCTTCGGGTTGTAAAGCTCTGTCTTCAGGGACGATAATGACGGTACCTGAGGAGGAAGCCACGGCTAACTACGTGCCAGCAGCCGCGGTAATACGTAGGTGGCGAGCGTTGTCCGGATTTACTGGGCGTAAAGGGAGCGTAGGCGGACTTTTAAGTGAGATGTGAAATACCCGGGCTCAACTTGGGTGCTGCATTTCAAACTGGAAGTCTAGAGTGCAGGAGAGGAGAATGGAATTCCTAGTGTAGCGGTGAAATGCGTAGAGATTAGGAAGAACACCAGTGGCGAAGGCGATTCTCTGGACTGTAACTGACGCTGAGGCTCGAAAGCGTGGGGAGCAAACA
>WK7.711
TGGGGAATATTGGACAATGGGGGAAACCCTGATCCAGCGACGCCGCGTGAGTGAAGAAGTATTTCGGTATGTAAAGCTCTATCAGCAAGGAAGAAAATGACGGTACTTGACTAAGAAGCCCCGGCTAACTACGTGCCAGCAGCCGCGGTAATACGTAGGGGGCAAGCGTTATCCGGATTTACTGGGTGTAAAGGGAGCGTAGACGGCAAAGCAAGTCTGAAGTGAAAGCCCCGGGCTCAACCCGGGAACTGCTTTGGAAACTGTTTAGCTAGAGTGCAGGAGAGGTAAGTGGAATTCCTAGTGTAGCGGTGAAATGCGTAGATATTAGGAGGAACACCAGTGGCGAAGGCGGCTTACTGGACTGTAACTGACGTTGAGGCTCGAAAGCGTGGGGAGCAAACA
>WK7.712
TGGGGAATATTGGGCAATGGGCGAAAGCCTGACCCAGCAACGCCGCGTGAAGGAAGAAGGTCTTCGGATTGTAAACTTCTTTTATGAGGGACGAAGGACGTGACGGTACCTCATGAATAAGCCACGGCTAACTACGTGCCAGCAGCCGCGGTAATACGTAGGTGGCAAGCGTTGTCCGGATTTACTGGGTGTAAAGGGCGCGTAGGCGGGATGGCAAGTCAGATGTGAAATCCATGGGCTCAACCCATGAACTGCATTTGAAACTGTCGTTCTTGAGTATCGGAGAGGCAAGCGGAATTCCTAGTGTAGCGGTGAAATGCGTAGATATTAGGAGGAACACCAGTGGCGAAGGCGGCTTGCTGGACGACAACTGACGCTGAGGCGCGAAAGCGTGGGGAGCAAACA
>WK7.713
TGGGGAATATTGCACAATGGGGGAAACCCTGATGCAGCAACGCCGCGTGAGTGATGACGGCCTTCGGGTTGTAAAGCTCTGTCTTCAGGGACGATAATGACGGTACCTGAGGAGGAAGCCACGGCTAACTACGTGCCAGCAGCCGCGGTAATACGTAGGTGGCGAGCGTTGTCCGGATTTACTGGGCGTAAAGGGAGCGTAGGCGGACTTTTAAGTGAGATGTGAAATACTCGGGCTTAACCTGAGTGCTGCATTTCAAACTGGAAGTCTAGAGTGCAGGAGAGGAGAAGGGAATTCCTAGTGTAGCGGTGAAATGCGTAGAGATTAGGAAGAACACCAGTGGCGAAGGCGCTTCTCTGGACTGTAACTGACGCTGAGGCTCGAAAGCGTGGGGAGCAAACA
>WK7.714
TGAGGAATATTGGTCAATGGGCGCAGGCCTGAACCAGCCAAGTCGCGTGAGGGAGGACGGTCCTACGGATTGTAAACCTCTTTTGTCGGGGAGTAACGTGCGGGACGCGTCCCGTATTGAGAGTACCCGAAGAAAAAGCATCGGCTAACTCCGTGCCAGCAGCCGCGGTAATACGGAGGATGCGAGCGTTATCCGGATTTATTGGGTTTAAAGGGTGCGCAGGCGGCGCGCCAAGTCAGCGGTCAAAGTTCCGGGCTCAACCCGGTGTCGCCGTTGAAACTGGCGTGCTCGAGTGCGTGCGAGGAAGGCGGAATGCGTTGTGTAGCGGTGAAATGCATAGATATGACGCAGAACTCCGATTGCGAAGGCAGCTTTCCAGCGCGCTACTGACGCTGAGGCACGAAAGCGTGGGGATCGAACA
>WK7.715
TGGGGAATATTGCACAATGGGGGAAACCCTGATGCAGCAACGCCGCGTGAGTGATGACGGCCTTCGGGTTGTAAAGCTCTGTCTTCAGGGACGATAATGACGGTACCTGAGGAGGAAGCCACGGCTAACTACGTGCCAGCAGCCGCGGTAATACGTAGGTGGCGAGCGTTGTCCGGATTTACTGGGCGTAAAGGGAGCGTAGGCGGAGATGCAAGTTGGGAGTGAAATCCATGGGCTCAACCCATGAACTGCTTTCAAAACTGTATCCCTTGAGTATCGGAGAGGCAAGCGGAATTCCTAGTGTAGCGGTGAAATGCGTAGATATTAGGAGGAACACCAGTGGCGAAGGCGACTTGCTGGACGACAACTGACGCTGAGGCGCGAAAGCGTGGGGAGCAAACA
>WK7.716
TGAGGAATATTGGTCAATGGGCGCAGGCCTGAACCAGCCAAGTCGCGTGAGGGAGGACGGTCCTACGGATTGTAAACCTCTTTTGTCGGGGAGTAACGTGCGGGACGGGTCCCGTATTGAGAGTACCCGAAGAAAAAGCATCGGCTAACTCCGTGCCAGCAGCCGCGGTAATACGGAGGATGCGAGCGTTATCCGGATTTATTGGGTTTAAAGGGTGCGCAGGCGGCGCGCCAAGTCAGCGGTCAAAGTTCCGGGCTCAACCCGGTGTCGCCGTTGAAACTGGCGTGCTCGAGTGCGTGCGAGGAAGGCGGAATGCGTTGTGTAGCGGTGAAATGCATAGATATGACGCAGAACTCCGATTGCGAAGGCAGCTTTCCAGCGCGCTACTGACGCTGAGGCACGAAAGAGTGGGGATCGAACA
>WK7.717
TAGGGAATCTTCCACAATGGACGCAAGTCTGATGGAGCAACGCCGCGTGAGTGAAGAAGGTTTTCGGATCGTAAAGCTCTGTTGTTGGTGAAGAAGGATAGAGGTAGTAACTGGCCTTTATTTGACGGTAATCAACCAGAAAGTCACGGCTAACTACGTGCCAGCAGCCGCGGTAATACGTAGGTGGCAAGCGTTGTCCGGATTTATTGGGCGTAAAGCGAGCGCAGGCGGAAAAATAAGTCTAATGTGAAAGCCCTCGGCTTAACCGAGGAACTGCATCGGAAACTGTTTTTCTTGAGTGCAGAAGAGGAGAGTGGAACTCCATGTGTAGCGGTGGAATGCGTAGATATATGGAAGAACACCAGTGGCGAAGGCGGCTCTCTGGTCTGCAACTGACGCTGAGGCTCGAAAGCATGGGTAGCGAACA
>WK7.718
TGGGGAATATTGGACAATGGGGGAAACCCTGATCCAGCGACGCCGCGTGAGTGAAGAAGTATTTCGGTATGTAAAGCTCTATCAGCAAGGAAGAAAATGACGGTACTTGACTAAGAAGCCCCGGCTAACTACGTGCCAGCAGCCGCGGTAATACGTAGGGGGCAAGCGTTATCCGGATTTACTGGGTGTAAAGGGAGCGTAGACGGCAAAGCAAGTCTGAAGTGAAAGCCCCGGGCTCAACCCGGGAACTGCTTTGGAAACTGTTTAGCTAGAGTGCAGGAGAGGTAAGTGGAATTCCTAGTGTAGCGGTGAAATGCGTAGATATTAGGAGGAACACCAGTGGCGAAGGCGGCTTACTGGACTGTAACTGACGTTGAGGCTCGAAAGCGTGGGGAGCAAACA
>WK7.719
TGGGGAATATTGGGCAATGGGCGAAAGCCTGACCCAGCAACGCCGCGTGAAGGAAGGAGGTCTTCGGATTGTAAACTTCTTTTATCAGGGACGAAGATAGTGACGGTACCTGATGAATAAGCCACGGCTAACTACGTGCCAGCAGCCGCGGTAATACGTAGGTGGCAAGCGTTATCCGGATTTACTGGGTGTAAAGGGCGCGTAGGCGGGGATACAAGTCAGATGTGAAATCTATGGGCTTAACCCATAAACTGCATTTGAAACTGTATCTCTTGAGTGTCGGAGAGGTAGACGGAATTCCTAGTGTAGCGGTGAAATGCGTAGATATTAGGAGGAACACCAGTGGCGAAGGCGGTCTACTGGACGATAACTGACGCTGAGGCGCGAAAGCGTGGGGAGCAAACA
>WK7.720
TGAGGAATATTGGTCAATGGGCGAGAGCCTGAACCAGCCAAGTAGCGTGCAGGATGACGGCCCTATGGGTTGTAAACTGCTTTTATAAGGGAATAAAGTTAGTCTCGTGAGACTTTTTGCATGTACCTTATGAATAAGGACCGGCTAATTCCGTGCCAGCAGCCGCGGTAATACGGAAGGTCCGGGCGTTATCCGGATTTATTGGGTTTAAAGGGAGCGTAGGCCGGAGATTAAGCGTGTTGTGAAATGTAGATGCTCAACATCTGAACTGCAGCGCGAACTGGTTTCCTTGAGTACGCACAAAGTGGGCGGAATTCGTGGTGTAGCGGTGAAATGCTTAGATATCACGAAGAACTCCGATTGCGAAGGCAGCTCACTGGAGCGCAACTGACGCTGAAGCTCGAAAGTGCGGGTATCGAACA
>WK7.721
TGGGGAATATTGCACAATGGGCGAAAGCCTGATGCAGCAACGCCGCGTGAGCGATGAAGGCCTTCGGGTCGTAAAGCTCTGTCCTCAAGGAAGATAATGACGGTACTTGAGGAGGAAGCCCCGGCTAACTACGTGCCAGCAGCCGCGGTAATATGTAGGGGGCTAGCGTTATCCGGATTTACTGGGCGTAAAGGGTGCGTAGGCGGTCTTTTAAGTCAGAAGTGAAAGGCTACGGCTTAACCGTAGTAAGCTTTTGAAACTGGAGGACTTGAGTGCAGGAGAGGAGAGTGGAATTCCTAGTGTAGCGGTGAAATGCGTAGATATTAGGAGGAACACCAGTAGCGAAGGCGGCTCTCTGGACTGTAACTGACGCTGAGGCACGAAAGCGTGGGGAGCAAACA
>WK7.722
TGGGGGATATTGCACAATGGGGGAAACCCTGATGCAGCGACGCCGCGTGAGTGAAGAAGTATTTCGGTATGTAAAGCTCTATCAGCAGGAAAGATAATGACGGTACCTGACTAAGAAGCACCGGCTAAATACGTGCCAGCAGCCGCGGTAATACGTATGGTGCAAGCGTTATCCGGATTTACTGGGTGTAAAGGGAGCGCAGACGGCATGGCAAGCCAGATGTGAAAGGTGGGGGCTCAACCCCCAAGCTGCATTTGGAACTGTCAAGCTAGAGTATCGGAGAGGTAAGTGGAATTCCTAGTGTAGCGGTGAAATGCGTAGATATTAGGAGGAACACCAGTGGCGAAGGCGGCTTACTGGACGATAACTGACGTTGAGGCTCGAAAGCGTGGGGAGCAAACA
>WK7.723
TGAGGAATATTGGTCAATGGGCGCAGGCCTGAACCAGCCAAGTCGCGTGAGGGAGGACGGTCCTACGGATTGTAAACCTCTTTTGTCGGGGAGTAACGTGCGGGACGGGTCCCGTATTGAGAGTACCCGAAGAAAAAGCATCGGCTAACTCCGTGCCAGCAGCCGCGGTAATACGGAGGATGCGAGCGTTATCCGGATTTATTGGGTTTAAAGGGTGCGCAGGCGGCGCGCCAAGTCAGCGGTCAAAGTTCCGGGCTCAACCCGGTGTCGCCGTTGAAACTGGCGTGCTCGAGTGCGTGCGAGGAAGGCGGAATGCGTTGTGTAGCGGTGAAATGCATAGATATGACGAAGAACCCCGATTGCGTAGGCAGCTGACCAAGCCGTAAATGACGCTCATGCACGAAAGTGCGGGGATCGAACA
>WK7.724
TGGGGAATATTGGGCAATGGGGGAAACCCTGACCCAGCAACGCCGCGTGAAGGAAGAAGGCTTTCGGGTTGTAAACTTCTTTTACCAGGGACGAAGGACGTGACGGTACCTGGAGAAAAAGCCACGGCTAACTACGTGCCAGCAGCCGCGGTAATACGTAGGTGGCAAGCGTTGTCCGGATTTATTGGGCGTAAAGCGAGTGCAGGCGGTTCAATAAGTCTGATGTGAAAGCCTTCGGCTCAACCGGAGAATTGCATCAGAAACTGTTGAACTTGAGTGCAGAAGAGGAGAGTGGAACTCCATGTGTAGCGGTGGAATGCGTAGATATATGGAAGAACACCAGTGGCGAAGGCGGCTCTCTGGTCTGCAACTGACGCTGAGGCTCGAAAGCATGGGTAGCGAACA
>WK7.725
TGGGGAATATTGGGCAATGGGGGAAACCCTGACCCAGCAACGCCGCGTGAGGGATGACGGTTTTCGGATTGTAAACCTCTGTCCTCTGTGAAGATAGTGACGGTACCTGAGGAGGAAGCCACGGCTAACTACGTGCCAGCAGCCGCGGTAATACGTAGGTGGCGAGCGTTGTCCGGATTTACTGGGCGTAAAGGGAGCGTAGGTGGATTTTTAAGTGAGATGTGAAATACTCGGGCTTAACCTGAGTGCTGCATTTCAAACTGGAAGTCTAGAGTGCAGGAGAGGAGAAGGGAATTCCTAGTGTAGCGGTGAAATGCGTAGAGATTAGGAAGAACACCAGTGGCGAAGGCGCTTCTCTGGACTGTAACTGACGCTGAGGCTCGAAAGCGTGGGGAGCAAACA
>WK7.726
TGAGGAATATTGGTCAATGGGCGCAGGCCTGAACCAGCCAAGTCGCGTGAGGGATGACGGTCCTACGGATTGTAAACCTCTTTTGTCGGGGAGTAACGTGCGGGACGCGTCCCGTATTGAGAGTACCCGAAGAAAAAGCATCGGCTAACTCCGTGCCAGCAGCCGCGGTAATACGTAGGTGGCAAGCGTTGTCCGGATTTATTGGGCGTAAAGCGAGCGCAGGCGGAAAAATAAGTCTAATGTGAAAGCCCTCGGCTTAACCGAGGAACTGCATCGGAAACTGTTTTTCTTGAGTGCAGAAGAGGAGAGTGGAACTCCATGTGTAGCGGTGGAATGCGTAGATATATGGAAGAACACCAGTGGCGAAGGCGGCTCTCTGGTCTGCAACTGACGCTGAGGCTCGAAAGCATGGGTAGCGAACA
>WK7.727
TGGGGAATATTGGGCAATGGGCGCAAGCCTGACCCAGCAACGCCGCGTGAAGGAAGAAGGCTTTCGGGTTGTAAACTTCTTTTGTCAGGGACGAGTAGAAGACGGTACCTGACGAATAAGCCACGGCTAACTACGTGCCAGCAGCCGCGGTAATACGTAGGTGGCAAGCGTTGTCCGGATTTATTGGGCGTAAAGCGAGTGCAGGCGGTTCAATAAGTCTGATGTGAAAGCCTTCGGCTCAACCGGAGAATTGCATCAGAAACTGTTGAACTTGAGTGCAGAAGAGGAGAGTGGAACTCCATGTGTAGCGGTGGAATGCGTAGATATATGGAAGAACACCAGTGGCGAAGGCGGCTCTCTGGTCTGCAACTGACGCTGAGGCTCGAAAGCATGGGTAGCGAACA
>WK7.728
TGGGGAATATTGGGCAATGGACGCAAGTCTGACCCAGCAACGCCGCGTGAAGGAAGAAGGCTTTCGGGTTGTAAACTTCTTTTAAGGGGGAACAGTAGAAGAGGGTACCCCTTGAATAAGCCACGGCTAACTACGTGCCAGCAGCCGCGGTAATACGTAGGTGGCAAGCGTTGTCCGGATTTACTGGGTGTAAAGGGCGTGCAGCCGGAGAGACAAGTCAGATGTGAAATCCGCGGGCTCAACCCGCGAACTGCATTTGAAACTGTTTCCCTTGAGTATCGGAGAGGTAATCGGAATTCCTAGTGTAGCGGTGAAATGCGTAGATATTAGGAAGAACACCAGTGGCGAAGGCGGATTACTGGACGACAACTGACGGTGAGGCGCGAAAGCGTGGGGAGCAAACA
>WK7.729
TGGGGAATATTGCACAATGGGGGAAACCCTGATGCAGCAACGCCGCGTGAGTGATGACGGCCTTCGGGTTGTAAAGCTCTGTCTTCAGGGACGATAATGACGGTACCTGAGGAGGAAGCCACGGCTAACTACGTGCCAGCAGCCGCGGTAATACGTAGGTGGCGAGCGTTGTCCGGATTTACTGGGCGTAAAGGGAGCGTAGGCGGACTTTTAAGTGAGATGTGAAATACCCGGGCTTAACTTGGGTGCTGCATTTCAAACTGGAAGTCTAGAGTGCAGGAGAGGAGAATGGAATTCCTAGTGTAGCGGTGAAATGTGTAGAGATTAGGAAGAACACCAGTGGCGAAGGCGATTCTCTGGACTGTAACTGACGCTGAGGCTCGAAAGCGTGGGGAGCAAACA
>WK7.730
TGGGGAATATTGCACAATGGGGGAAACCCTGATGCAGCAACGCCGCGTGAGTGATGACGGCCTTCGGGTTGTAAAGCTCTGTCTTCAGGGACGATAATGACGGTACCTGAGGAGGAAGCCACGGCTAACTACGTGCCAGCAGCCGCGGTAATACGTAGGTGGCGAGCGTTGTCCGGATTTACTGGGCGTAAAGGGAGCGTAGGCGGACTTTTAAGTGAGATGTGAAATACTCGGGCTTAACCTGAGTGCTGCATTTCAAACTGGAAGTCTAGAGTGCAGGAGAGGAGAAGGGAATTCCTAGTGTAGCGGTGAAATGCGTAGAGATTAGGAAGAACACCAGTGGCGAAGGCGCTTCTCTGGACTGTAACTGACGCTGAGGCTCGAAAGCGTGGGGAGCAAACA
>WK7.731
TGGGGAATATTGGTCAATGGGCGCAGGCCTGAACCAGCCAAGTCGCGTGAGGGATGACGGTCCTACGGATTGTAAACCTCTTTTGTCGGGGAGTAACGTGCGGGACGGGTCCCGTATTGAGAGTACCCGAAGAAAAAGCATCGGCTAACTCCGTGCCAGCAGCCGCGGTAATACGGAGGATGCGAGCGTTATCCGGATTTATTGGGTTTAAAGGGTGCGCAGGCGGCGCGCCAAGTCAGCGGTCAAAGTTCCGGGCTCAACCCGGTGTCGCCGTTGAAACTGGCGTGCTCGAGTGCGTGCGAGGAAGGCGGAATGCGTTGTGTAGCGGTGAAATGCATAGATATGACGCAGAACTCCGATTGCGAAGGCAGCTTTCCAGCGCGCTACTGACGCTGAGGCACGAAAGCGTGGGGATCGAACA
>WK7.732
TAGGGAATCTTCCACAATGGACGAAAGTCTGATGGAGCAACGCCGCGTGAGTGAAGAAGGGTTTCGGCTCGTAAAGCTCTGTTGGTAGTGAAGAAAGATAGAGGTAGTAACTGGCCTTTATTTGACGGTAATTACTTAGAAAGTCACGGCTAACTACGTGCCAGCAGCCGCGGTAATACGTAGGTGGCAAGCGTTGTCCGGATTTATTGGGCGTAAAGCGAGTGCAGGCGGTTCAATAAGTCTGATGTGAAAGCCTTCGGCTCAACCGGAGAATTGCATCAGAAACTGTTGAACTTGAGTGCAGAAGAGGAGAGTGGAACTCCATGTGTAGCGGTGGAATGCGTAGATATATGGAAGAACACCAGTGGCGAAGGCGGCTCTCTGGTCTGCAACTGACGCTGAGGCTCGAAAGCATGGGTAGCGAACA
>WK7.733
TGGGGGATATTGCACAATGGGGGAAACCCTGATGCAGCGACGCCGCGTGAGTGAAGAAGTATTTCGGTATGTAAAGCTCTATCAGCAGGAAAGATAATGACGGTACCTGACTAAGAAGCACCGGCTAAATACGTGCCAGCAGCCGCGGTAATACGTATGGTGCAAGCGTTATCCGGATTTACTGGGTGTAAAGGGAGCGCAGACGGCATGGCAAGCCAGATGTGAAAGGTGGGGGCTCAACCCCCAAGCTGCATTTGGAACTGTCAAGCTAGAGTATCGGAGAGGTAAGTGGAATTCCTAGTGTAGCGGTGAAATGCGTAGATATTAGGAGGAACACCAGTGGCGAAGGCGGCTTACTGGACGATAACTGACGTTGAGGCTCGAAAGCGTGGGGAGCAAACA
>WK7.734
TGGGGAATATTGGGCAATGGGCGAAAGCCTGACCCAGCAACGCCGCGTGAGGGAAGAAGGTTTTCGGATTGTAAACCTCTGTCCTCAGGGACGAAGGAAGTGACGGTACCTTAGGAGGAAGCCCCGGCTAACTACGTGCCAGCAGCCGCGGTAATACGTAGGGGGCGAGCGTTGTCCGGAATGACTGGGCGTAAAGGGCGTGTAGGCGGCAGTATAAGTCCGGAGTGAAAGTCCTGCTTTCAAGGTGGGAATTGCTTTGGAGACTGTACAGCTTGAGTGCGGAAGAGGTAAGTGGAATTCCCAGTGTAGCGGTGAAATGCGTAGAGATTGGGAGGAACACCAGTGGCGAAGGCGACTTACTGGGCCGTAACTGACGCTGAGGCGCGAAAGCGTGGGGAGCGAACA
>WK7.735
TAGGGAATCTTCCACAATGGACGCAAGTCTGATGGAGCAACGCCGCGTGAGTGAAGAAGGTTTTCGGATCGTAAAGCTCTGTTGTTGGTGAAGAAGGATAGAGGTAGTAACTGGCCTTTATTTGACGGTAATCAACCAGAAAGTCACGGCTAACTACGTGCCAGCAGCCGCGGTAATACGTAGGTGGCAAGCGTTGTCCGGATTTATTGGGCGTAAAGCGAGCGCAGGCGGAAAAATAAGTCTAATGTGAAAGCCCTCGGCTTAACCGAGGAACTGCATCGGAAACTGTTTTTCTTGAGTGCAGAAGAGGAGAGTGGAACTCCATGTGTAGCGGTGGAATGCGTAGATATATGGAAGAACACCAGTGGCGAAGGCGGCTCTCTGGTCTGCAACTGACGCTGAGGCTCGAAAGCATGGGTAGCGAACA
>WK7.736
TGGGGAATATTGGGCAATGGGCGAAAGCCTGACCCAGCAACGCCGCGTGAAGGAAGAAGGTTTTCGGATTGTAAACTTCTTTTATCAGGGACGAAGAAAGTGACGGTACCTGATGAATAAGCCACGGCTAACTACGTGCCAGCAGCCGCGGTAATACGTAGGTGGCAAGCGTTATCCGGATTTATTGGGTGTAAAGGGCGTGTAGCCGGGTCGGCAAGTCAGATGTGAAATCCACGGGCTTAACTCGTGAACTGCATTTGAAACTGTTGATCTTGAGTATCGGAGAGGCAATCGGAATTCCTAGTGTAGCGGTGAAATGCGTAGATATTAGGAGGAACACCAGTGGCGAAGGCGGATTGCTGGACGACAACTGACGGTGAGGCGCGAAAGCGTGGGGAGCAAACA
>WK7.737
TAGGGAATCTTCCACAATGGACGAAAGTCTGATGGAGCAACGCCGCGTGAGTGAAGAAGGGTTTCGGCTCGTAAAGCTCTGTTGGTAGTGAAGAAAGATAGAGGTAGTAACTGGCCTTTATTTGACGGTAATTACTTAGAAAGTCACGGCTAACTACGTGCCAGCAGCCGCGGTAATACGTAGGTGGCAAGCGTTGTCCGGATTTATTGGGCGTAAAGCGAGTGCAGGCGGTTCAATAAGTCTGATGTGAAAGCCTTCGGCTCAACCGGAGAATTGCATCAGAAACTGTTGAACTTGAGTGCAGAAGAGGAGAGTGGAACTCCATGTGTAGCGGTGGAATGCGTAGATATATGGAAGAACACCAGTGGCGAAGGCGGCTCTCTGGTCTGCAACTGACGCTGAGGCTCGAAAGCATGGGTAGCGAACA
>WK7.738
TGAGGAATATTGGTCAATGGGCGCAGGCCTGAACCAGCCAAGTCGCGTGAGGGAAGACGGTCCTACGGATTGTAAACCTCTTTTGTCGGGGAGTAACGTGCGGGACGCGTCCCGTATTGAGAGTACCCGAAGAAAAAGCATCGGCTAACTCCGTGCCAGCAGCCGCGGTAATACGGAGGATGCGAGCGTTATCCGGATTTATTGGGTTTAAAGGGTGCGCAGGCGGCGCGCCAAGTCAGCGGTCAAAGTTCCGGGCTCAACCCGGTGTCGCCGTTGAAACTGGCGTGCTCGAGTGCGTGCGAGGAAGGCGGAATGCGTTGTGTAGCGGTGAAATGCATAGATATGACGCAGAACTCCGATTGCGAAGGCAGCTTTCCAGCGCGCTACTGACGCTGAGGCACGAAAGCGTGGGGATCGAACA
>WK7.739
TGGGGAATATTGGGCAATGGGCGAAAGCCTGACCCAGCAACGCCGCGTGAAGGAAGAAGGTCTTCGGATTGTAAACTTCTTTTATGAGGGACGAAGGACGTGACGGTACCTCATGAATAAGCCACGGCTAACTACGTGCCAGCAGCCGCGGTAATACGTAGGTGGCAAGCGTTATCCGGATTTACTGGGTGTAAAGGGCGCGTAGGCGGGGATGCAAGTCAGATGTGAAATCTATGGGCTTAACCCATAAACTGCATTTGAAACTGTATTTCTTGAGTGCTGGAGAGGTAGATGGAATTCCTTGTGTAGCGGTGAAATGCGTAGATATAAGGAAGAACACCAGTGGCGAAGGCGATCTACTGGACAGTAACTGACGCTGAGGCGCGAGAGCGTGGGGAGCAAACA
>WK7.740
TGAGGAATATTGGTCAATGGGCGGAAGCCTGAACCAGCCAAGTCGCGTGAGGGAAGACGGCCCTAAGGGTTGTAAACCTCTTTTGCCGGGGAGCAAAAGCGCCGTGCGCGGTGCTATGAGAGTACCCGGAGAAAAAGCATCGGCTAACTCCGTGCCAGCAGCCGCGGTAATACGGAGGATGCGAGCGTTATCCGGATTTATTGGGTTTAAAGGGTGCGTAGGCGGACAGTTAAGTCAGCGGTCAAAACGGGCGGCTCAACCGCCTGCCGCCGTTGAAACTGGCAGTCTAGAGTGGGCGAGAAGTACGCGGAATGCGCGGTGTAGCGGTGAAATGCATAGATATTGCGCAGAACTCCGATTGCGAAGGCAGCGTACCGGCGCCCGACTGACGCTGAGGCACGAAAGCGTGGGGATCGAACA
>WK7.741
TGAGGAATATTGGTCAATGGGCGAGAGCCTGAACCAGCCAAGTCGCGTGAGGGACGAAGGCCCTACGGGTTGTAAACCTCTTTTATAAGGGAATAAAGGACATCACGTGTGGTGTTTTGCATGTACCTTATGAATAAGCATCGGCTAACTCCGTGCCAGCAGCCGCGGTAATACGGAGGATGCGAGCGTTATCCGGATTCATTGGGTTTAAAGGGTGCGTAGGCTGTGCGTCAAGTCGGGGGTGAAATTCCGGTGCTCAACACCGGGGCTGCCCTTGATACTGTCGCGCTGGAGTGCGGATGCCGCCGGAGGAATGAGTGGTGTAGCGGTGAAATGCTTAGATATCACTCAGAACACCGATTGCGAAGGCATCTGGCGAATCCGTAACTGACGCTGAGGCACGAAAGCGTGGGGATAGAACA
>WK7.742
TGAGGAATATTGGTCAATGGACGAGAGTCTGAACCAGCCAAGTAGCGTGCAGGATGACGGCCCTATGGGTTGTAAACTGCTTTTATGCGGGGATAAAGTGAGGGATGCGTCCCTTTTTGCAGGTACCGCATGAATAAGGACCGGCTAATTCCGTGCCAGCAGCCGCGGTAATACGGAAGGTCCGGGCGTTATCCGGATTTATTGGGTTTAAAGGGAGCGTAGGCCGGCTTTTAAGCGTGTTGTGAAATGCCGCGGCTCAACCGTGGCACTGCAGCGCGAACTGGAGGCCTTGAGTGCGCAGGAGGTAGGCGGAATTCGTGGTGTAGCGGTGAAATGCTTAGATATCACGAAGAACTCCGATTGCGAAGGCAGCTTACCGTAGCGTTACTGACGCTGAAGCTCGAAAGTGCGGGTATCGAACA
>WK7.743
TGGGGAATATTGCACAATGGGCGAAAGCCTGATGCAGCAACGCCGCGTGAGCGATGAAGGCCTTCGGGTCGTAAAGCTCTGTCCTCAAGGAAGATAATGACGGTACTTGAGGAGGAAGCCCCGGCTAACTACGTGCCAGCAGCCGCGGTAATACGTAGGGGGCTAGCGTTATCCGGATTTACTGGGCGTAAAGGGTGCGTAGGTGGTTTCTTAAGTCAGGAGTGAAAGGCTACGGCTCAACCGTAGTAAGCTCTTGAAACTGGGAAACTTGAGTGCAGGAGAGGAAAGTGGAATTCCTAGTGTAGCGGTGAAATGCGTAGATATTAGGAGGAACACCAGTAGCGAAGGCGGCTTTCTGGACTGTAACTGACACTGAGGCACGAAAGCGTGGGGAGCAAAC
>WK7.744
TGGGGAATATTGCACAATGGGGGAAACCCTGATGCAGCAACGCCGCGTGAGTGATGACGGCCTTCGGGTTGTAAAGCTCTGTCTTCAGGGACGATAATGACGGTACCTGACTAAGAAGCACCGGCTAAATACGTGCCAGCAGCCGCGGTAATACGTATGGTGCAAGCGTTATCCGGATTTACTGGGTGTAAAGGGAGCGCAGACGGCATGGCAAGCCAGATGTGAAAGGTGGGGGCTCAACCCCCAAGCTGCATTTGGAACTGTCAAGCTAGAGTATCGGAGAGGTAAGTGGAATTCCTAGTGTAGCGGTGAAATGCGTAGATATTAGGAGGAACACCAGTGGCGAAGGCGGCTTACTGGACGATAACTGACGTTGAGGCTCGAAAGCGTGGGGAGCAAACA
>WK7.745
TAGGGAATCTTCCACAATGGACGAAAGTCTGATGGAGCAACGCCGCGTGAGTGAAGAAGGGTTTCGGCTCGTAAAGCTCTGTTGGTAGTGAAGAAAGATAGAGGTAGTAACTGGCCTTTATTTGACGGTAATTACTTAGAAAGTCACGGCTAACTACGTGCCAGCAGCCGCGGTAATACGTAGGTGGCAAGCGTTGTCCGGATTTATTGGGCGTAAAGCGAGTGCAGGCGGTTCAATAAGTCTGATGTGAAAGCCTTCGGCTCAACCGGAGAATTGCATCAGAAACTGTTGAACTTGAGTGCAGAAGAGGAGAGTGGAACTCCATGTGTAGCGGAGGAATGCGTAGATATATGGAAGAACACCAGTGGCGAAGGCGGCTCTCTGGTCTGCAACTGACGCTGAGGCTCGAAAGCATGGGTAGCGAACA
>WK7.746
GCGCGAAACCTCCGCAATGTGAGAAATCGCGACGGGGGGATCCCAAGTGCCATTCTTAACGGGATGGCTTTTCTTTAGTGTAAAAAGCTTTTGGAATAAGAGCTGGGCAAGACCGGTGCCAGCCGCCGCGGTAACACCGGCAGCTCTAGTGGTAGCAATTTTTATTGGGCCTAAAGCGTCCGTAGCCGGTTTAATAAGTCTCTGGTGAAATCCTGTAGCTTAACTGTGGGAATTGCTGGAGATACTATTAGACTTGAGACCGGGAGAGGTTAGAGGTACTCCCAGGGTAGAGGTGAAATTCTGTAATCCTGGGAGGACCGCCTGTTGCGAAGGCGTCTAACTGGAACGGTTCTGACGGTGAGGGACGAAAGTTAGGGGCGCGAACC
>WK7.747
TGGGGAATATTGCACAATGGGGGAAACCCTGATGCAGCAACGCCGCGTGAAGGACGACGTATTTCGGTATGTAAACTTCTATCAGCAAGGAAGATAATGACGGTACCTGACTAAGAAGCACCGGCTAAATACGTGCCAGCAGCCGCGGTAATACGTATGGTGCAAGCGTTATCCGGATTTACTGGGTGTAAAGGGAGCGCAGACGGCATGGCAAGCCAGATGTGAAAGGTGGGGGCTCAACCCCCAAGCTGCATTTGGAACTGTCAAGCTAGAGTATCGGAGAGGTAAGTGGAATTCCTAGTGTAGCGGTGAAATGCGTAGATATTAGGAGGAACACCAGTGGCGAAGGCGGCTTACTGGACGATAACTGACGTTGAGGCTCGAAAGCGTGGGGAGCAAACA
>WK7.748
TGAGGAATATTGGTCAATGGGCGCAGGCCTGAACCAGCCAAGTCGCGTGAGGGAGGACGGTCCTACGGATTGTAAACCTCTTTTGTCGGGGAGTAACGTGCGGGACGCGTCCCGTATTGAGAGTACCCGAAGAAAAAGCATCGGCTAACTCCGTGCCAGCAGCCGCGGTAATACGGAGGATGCGAGCGTTATCCGGATTTATTGGGTTTAAAGGGTGCGCAGGCGGCGCGCCAAGTCAGCGGTCAAAGTTCCGGGCTCAACCCGGTGTCGCCGTTGAAACTGGCGTGCTCGAGTGCGTGCGAGGAAGGCGGAATGCGTTGTGTAGCGGTGAAATGCATAGATATGACGCAGAACTCCGATTGCGAAGGCAGCTTTCCAGCGCGCTACTGACGCTGAGGCACGAAAGCGTGGGGATCGAACA
>WK7.749
TGGGGAATATTGGGCAATGGGCGAAAGCCTGACCCAGCAACGCCGCGTGAAGGAAGAAGGCCTTCGGGTTGTAAACTTCTTTTACCAGGGACGAAGGACGTGACGGTACCTGGAGAAAAAGCAACGGCTAACTACGTGCCAGCAGCCGCGGTAATACGTAGGTTGCAAGCGTTGTCCGGATTTACTGGGTGTAAAGGGCGTGTAGGCGGAGATGCAAGTTGGGAGTGAAATCCATGGGCTCAACCCATGAACTGCTCTCAAAACTGTATCCCTTGAGTATCGGAGAGGCAAGCGGAATTCCTAGTGTAGCGGTGAAATGCGTAGATATTAGGAGGAACACCAGTGGCGAAGGCGGCTTGCTGGACGACAACTGACGCTGAGGCGCGAAAGCGTGGGGAGCAAACA
>WK7.750
TGGGGAATATTGCACAATGGGGGAAACCCTGATGCAGCAACGCCGCGTGAGTGATGACGGCCTTCGGGTTGTAAAGCTCTGTCTTCAGGGACGATAATGACGGTACCTGAGGAGGAAGCCACGGCTAACTACGTGCCAGCAGCCGCGGTAATACGTAGGTGGCGAGCGTTGTCCGGATTTACTGGGTGTAAAGGGCGTGCAGCCGGGTCTGCAAGTCAGATGTGAAATCCATGGGCTCAACCCATGAACTGCATTTGAAAATGTGGATCTTGAGTGTCGGAGGGGCAATCGGAATTCCTAGTGTAGCGGTGAAATGCGTAGATATTAGGAGGAACACCAGTGGCGAAGGCGGATTGCTGGACGATAACTGACGGTGAGGCGCGAAAGTGTGGGGAGCAAACA
>WK7.751
TGAGGAATATTGGTCAATGGGCGGAAGCCTGAACCAGCCAAGTCGCGTGAGGGAAGACGGCCCTAAGGGTTGTAAACCTCTTTTGCCGGGGAGCAAAAGCGCCGTGCGCGGTGCTATGAGAGTACCCGGAGAAAAAGCATCGGCTAACTCCGTGCCAGCAGCCGCGGTAATACGGAGGATGCGAGCGTTATCCGGATTTATTGGGTTTAAAGGGTGCGCAGGCGGCGCGCCAAGTCAGCGGTCAAAGTTCCGGGCTCAACCCGGTGTCGCCGTTGAAACTGGCGTGCTCGAGTGCGTGCGAGGAAGGCGGAATGCGTTGTGTAGCGGTGAAATGCATAGATATGACGCAGAACTCCGATTGCGAAGGCAGCTTTCCAGCGCGCTACTGACGCTGAGGCACGAAAGCGTGGGGATCGAACA
>WK7.752
TGGGGAATATTGCACAATGGGGGAAACCCTGATGCAGCAACGCCGCGTGAGTGATGACGGCCTTCGGGTTGTAAAGCTCTGTCTTCAGGGACGATAATGACGGTACCTGAGGAGGAAGCCACGGCTAACTACGTGCCAGCAGCCGCGGTAATACGTAGGTGGCGAGCGTTGTCCGGATTTACTGGGCGTAAAGGGAGCGTAGGCGGACTTTTAAGTGAGATGTGAAATACCTGGGCTCAACTTGGGTGCTGCATTTCAAACTGGAAGTCTAGAGTGCAGGAGAGGAGAATGGAATTCCTAGTGTAGCGGTGAAATGCGTAGAGATTAGGAAGAACACCAGTGGCGAAGGCGATTCTCTGGACTGTAACTGACGCTGAGGCTCGAAAGCGTGGGGAGCAAACA
>WK7.753
TGGGGAATATTGCACAATGGAGGAAACTCTGATGCAGCGACGCCGCGTGAGGGAAGAAGGTCTTCGGATTGTAAACCTCTGTTGTCAGGGACGATAATGACGGTACCTGACTAAGAAGCACCGGCTAAATACGTGCCAGCAGCCGCGGTAATACGTATGGTGCAAGCGTTATCCGGATTTACTGGGTGTAAAGGGAGCGCAGACGGCATGGCAAGCCAGATGTGAAAGGTGGGGGCTCAACCCCCAAGCTGCATTTGGAACTGTCAAGCTAGAGTATCGGAGAGGTAAGTGGAATTCCTAGTGTAGCGGTGAAATGCGTAGATATTAGGAGGAACACCAGTGGCGAAGGCGGCTTTCTGGACTGTTACTGACACTGAGGCACGAAAGCGTGGGGATCGAACA
>WK7.754
TGGGGGATATTGCACAATGGGGGAAACCCTGATGCAGCGACGCCGCGTGAGTGAAGAAGTATTTCGGTATGTAAAGCTCTATCAGCAGGAAAGATAATGACGGTACCTGACTAAGAAGCACCGGCTAAATACGTGCCAGCAGCCGCGGTAATACGTATGGTGCAAGCGTTATCCGGATTTACTGGGTGTAAAGGGAGCGCAGACGGCATGGCAAGCCAGATGTGAAAGGTGGGGGCTCAACCCCCAAGCTGCATTTGGAACTGTCAAGCTAGAGTATCGGAGAGGTAAGTGGAATTCCTAGTGTAGCGGTGAAATGCGTAGATATTAGGAGGAACACCAGTGGCGAAGGCGGCTTACTGGACGATAACTGACGTTGAGGCTCGAAAGCGTGGGGAGCAAACA
>WK7.755
TGGGGAATATTGCACAATGGGCGAAAGCCTGATGCAGCAACGCCGCGTGAGCGATGAAGGCCTTCGGGTCGTAAAGCTCTGTCCTCAAGGAAGATAATGACGGTACTTGAGGAGGAAGCCCCGGCTAACTACGTGCCAGCAGCCGCGGTAATACGTAGGGGGCTAGCGTTATCCGGATTTACTGGGCGTAAAGGGTGCGTAGGTGGTTTCTTAAGTCAGGAGTGAAAGGCTACGGCTCAACCGTAGTAAGCTCTTGAAACTGGGAAACTTGAGTGCAGGAGAGGAAAGTGGAATTCCTAGTGTAGCGGTGAAATGCGTAGATATTAGGAGGAACACCAGTAGCGAAGGCGGCTTTCTGGACTGTAACTGACACTGAGGCACGAAAGCGTGGGGAGCAAACA
>WK7.756
TGGGGAATATTGCACAATGGGGGAAACCCTGATGCAGCAACGCCGCGTGAAGGAAGAAGGCTTTCGGGTTGTAAACTTCTTTTGTCAGGGACGAGTAGAAGACGGTACCTGACGAATAAGCCACGGCTAACTACGTGCCAGCAGCCGCGGTAATACGTAGGTGGCAAGCGTTGTCCGGATTTACTGGGTGTAAAGGGCGTGTAGCCGGGAGGGCAAGTCAGATGTGAAATCCACGGGCTTAACTCGTGAACTGCATTTGAAACTGTTCTTCTTGAGTATCGGAGAGGCAATCGGAATTCCTAGTGTAGCGGTGAAATGCGTAGATATTAGGAGGAACACCAGTGGCGAAGGCGGATTGCTGGACGACAACTGACGGTGAGGCGCGAAAGCGTGGGGAGCAAACA
>WK7.757
TGGGGAATATTGGGCAATGGGCGCAAGCCTGACCCAGCAACGCCGCGTGAAGGAAGAAGGCTTTCGGGTTGTAAACTTCTTTTGTCAGGGACGAGAAGAAGACGGTACCTGACGAATAAGCCACGGCTAACTACGTGCCAGCAGCCGCGGTAATACGTAGGTGGCAAGCGTTGTCCGGATTTACTGGGTGTAAAGGGCGTGTAGCCGGGTCGGCAAGTCAGATGTGAAATCCACGGGCTTAACTCGTGAACTGCATTTGAAACTGTTGATCTTGAGTATCGGAGAGGCAATCGGAATTCCTAGTGTAGCGGTGAAATGCGTAGATATTAGGAGGAACACCAGTGGCGAAGGCGGATTGCTGGACGACAACTGACGGTGAGGCGCGAAAGCGTGGGGAGCAAACA
>WK7.758
TAGGGAATCTTCCACAATGGACGAAAGTCTGATGGAGCAACGCCGCGTGAGTGAAGAAGGGTTTCGGCTCGTAAAGCTCTGTTGGTAGTGAAGAAAGATAGAGGTAGTAACTTGCCTTTATTTGACGGTAATTACTTAGAAAGTCACGGCTAACTACGTGCCAGCAGCCGCGGTAATACGTAGGTGGCAAGCGTTGTCCGGATTTATTGGGCGTAAAGCGAGTGCAGGCGGTTCAATAAGTCTGATGTGAAAGCCTTCGGCTCAACCGGAGAATTGCATCAGAAACTGTTGAACTTGAGTGCAGAAGAGGAGAGTGGAACTCCATGTGTAGCGGTGGAATGCGTAGATATATGGAAGAACACCAGTGGCGAAGGCGGCTCTCTGGTCTGCAACTGACGCTGAGGCTCGAAAGCATGGGTAGCGAACA
>WK7.759
TGAGGAATATTGGTCAATGGGCGAGAGCCTGAACCAGCCAAGTAGCGTGCAGGAAGAATGTCCTATGGATTGTAAACTGCTTTTATACGGGAATAAAAGTCTCCACGTGTGGAGTTTTGCATGTACCGTATGAATAAGGATCGGCTAACTCCGTGCCAGCAGCCGCGGTAATACGGAGGATCCGAGCGTTATCCGGATTTATTGGGTTTAAAGGGAGCGCAGGTGGGCGTGTAAGTCAGTTGTGAAAGTTCGTGGCTCAACCACGGAATTGCAGTTGAAACTGCATGCCTTGAGTGCGGTAGAGGTAGGCGGAATTCATGGTGTAGCGGTGAAATGCTTAGATATCATGAAGAACCCCGATTGCGAAGGCAGCTTACTGGACCGTAACTGACACTCATGCTCGAAAGTGCGGGTATCAAACA
>WK7.760
TGAGGAATATTGGTCAATGGGCGCAGGCCTGAACCAGCCAAGTCGCGTGAGGGAAGACGGTCCTACGGATTGTAAACCTCTTTTGTCGGGGAGTAACGTGCGGGACGCGTCCCGTATTGAGAGTACCCGAAGAAAAAGCATCGGCTAACTCCGTGCCAGCAGCCGCGGTAATACGGAGGATGCGAGCGTTATCCGGATTTATTGGGTTTAAAGGGAGCGCAGGCGGACTTTTAAGTCAGCTGTTAAATTCGGCGGCTCAACCATCGCATGCAGTTGAAACTGGAGGTCTTGAGTGTACACAGGGATGCTGGAATTCATGGTGTAGCGGTGAAATGCTCAGATATGACGAAGAACTCCGATTGCGAAGGCAGCCTTCTGGGGTGTTACTGACGCTGAGGCTCGAAAGTGCGGGAATCAAACA
>WK7.761
TGGGGAATATTGCACAATGGGGGAAACCCTGATGCAGCAACGCCGCGTGAGTGATGACGGCCTTCGGGTTGTAAAGCTCTGTCTTCAGGGACGATAATGACGGTACCTGAGGAGGAAGCCACGGCTAACTACGTGCCAGCAGCCGCGGTAATACGTAGGTGGCGAGCGTTGTCCGGATTTACTGGGCGTAAAGGGAGCGTAGGCGGATTTTTAAGTGAGATGTGAAATACTCGGGCTTAACCTGGGTGCTGCATTTCAAACTGGAAGTCTAGAGTGCAGGAGAGGAGAAGGGAATTCCTAGTGTAGCGGTGAAATGCGTAGAGATTAGGAAGAACACCAGTGGCGAAGGCGCTTCTCTGGACTGTAACTGACGCTGAGGCTCGAAAGCGTGGGGAGCAAACA
>WK7.762
TGAGGAATATTGGTCAATGGGCGCAGGCCTGAACCAGCCAAGTCGCGTGAGGGAAGACGGTCCTACGGATTGTAAACCTCTTTTGTCGGGGAGTAACGTGCGGGACGCGTCCCGTATTGAGAGTACCCGAAGAAAAAGCATCGGCTAACTCCGTGCCAGCAGCCGCGGTAATACGGAGGATGCGAGCGTTATCCGGATTTATTGGGTTTAAAGGGTGCGCAGGCGGCGCGCCAAGTCAGCGGTCAAAGTTCCGGGCTCAACCCGGTGTCGCCGTTGAAACTGGCGTGCTCGAGTGCGTGCGAGGAAGGCGGAATGCGTTGTGTAGCGGTGAAATGCATAGATATGACGCAGAACTCCGATTGCGAAGGCAGCTTTCCAGCGCGCTACTGACGCTGAGGCACGAAAGCGTGGGGATCGAACA
>WK7.763
TAGGGAATCTTCCACAATGGGCGCAAGCCTGATGGAGCAACACCGCGTGAGTGAAGAAGGGTTTCGGCTCGTAAAGCTCTGTTGTTGGAGAAGAACGTGCGTGAGAGTAACTGTTCACGCAGTGACGGTATCCAACCAGAAAGTCACGGCTAACTACGTGCCAGCAGCCGCGGTAATACGTAGGTGGCAAGCGTTATCCGGATTTATTGGGCGTAAAGCGAGCGCAGGCGGTTGCTTAGGTCTGATGTGAAAGCCTTCGGCTTAACCGAAGAAGTGCATCGGAAACCGGGCGACTTGAGTGCAGAAGAGGACAGTGGAACTCCATGTGTAGCGGTGGAATGCGTAGATATATGGAAGAACACCAGTGGCGAAGGCGGCTGTCTGGTCTGCAACTGACGCTGAGGCTCGAAAGCATGGGTAGCGAACA
>WK7.764
TGGGGAATATTGGGCAATGGGCGCAAGCCTGACCCAGCAACGCCGCGTGAAGGAAGAAGGCTTTCGGGTTGTAAACTTCTTTTGTCAGGGACGAGTAGAAGACGGTACCTGACGAATAAGCCACGGCTAACTACGTGCCAGCAGCCGCGGTAATACGTAGGTGGCAAGCGTTGTCCGGATTTACTGGGTGTAAAGGGCGCGTAGGCGGGAATGCAAGTCAGATGTGAAATCCAAGGGCTCAACCCTTGAACTGCATTTGAAACTGTATTTCTTGAGTGTCGGAGAGGTTGACGGAATTCCTAGTGTAGCGGTGAAATGCGTAGATATTAGGAGGAACACCAGTGGCGAAGGCGGCTTACTGGACTGTAACTGACGTTGAGGCTCGAAAGCGTGGGGAGCAAACA
>WK7.765
TGGGGAATATTGCACAATGGGGGAAACCCTGATGCAGCAACGCCGCGTGAGTGATGACGGCCTTCGGGTTGTAAAGCTCTGTCTTCAGGGACGATAATGACGGTACCTGAGGAGGAAGCCACGGCTAACTACGTGCCAGCAGCCGCGGTAATACGTAGGTGGCGAGCGTTGTCCGGATTTACTGGGCGTAAAGGGAGCGTAGGCGGATTTTTAAGTGAGATGTGAAATACTCGGGCTTAACCTGAGTGCTGCATTTCAAACTGGAAGTCTAGAGTGCAGGAGAGGAGAAGGGAATTCCTAGTGTAGCGGTGAAATGCGTAGAGATTAGGAAGAACACCAGTGGCGAAGGCGCTTCTCTGGACTGTAACTGACGCTGAGGCTCGAAAGCGTGGGGAGCAAACA
>WK7.766
TCGGGAATATTGCGCAATGGAGGAAACTCTGACGCAGTGACGCCGCGTATAGGAAGAAGGTTTTCGGATTGTAAACTATTTTAGACAGGGAAGAAAATGACAGTACCTGTAGAATAAGCTCCGGCTAACTACGTGCCAGCAGCCGCGGTAATACGTAGGGAGCAAGCGTTATCCGGATTTACTGGGCGTAAAGGGTGCGTAGGCGGTCTTTTAAGTCAGAAGTGAAAGGCTACGGCTTAACCGTAGTAAGCTTTTGAAACTGGAGGACTTGAGTGCAGGAGAGGAGAGTGGAATTCCTAGTGTAGCGGTGAAATGCGTAGAGATTAGGAAGAACCCCAGTGGCGAAGGCGATTCTCTGGACTGTAACTGACGCTGAGGCTCGAAAGCGTGGGGAGCAAACA
>WK7.767
TGGGGAATATTGGGCAATGGGCGAAAGCCTGACCCAGCGACGCCGCGTGAGGGAAGACGGTCTTCGGATTGTAAACCTCTTTCAGCAGGGAAGACAAAAGGACGGTACCTGCAGAAGAAGCCACGGCTAACTACGTGCCAGCAGCCGCGGTAATACGTAGGTGGCAAGCGTTATCCGGAATTACTGGGTGTAAAGGGTGTGTAGGCGGGACTGCAAGTCAGATGTGAAAATTACGGGCTCAACCCGTAACCTGCGTCTGAAACTGTGGTTCTTGAGAGTGGGAGAGGTAGATGGAATTCCCGGTGTAGCGGTGAAATGCGTAGATATCGGGAGGAACACCAGTGGCGAAGGCGATCTACTGGACCACAACTGACGCTGAGACACGAAAGCGTGGGGAGCAAACA
>WK7.768
TGGGGAATATTGCACAATGGAGGAAACTCTGATGCAGCGACGCCGCGTGAGGGAAGAAGGTCTTCGGATTGTAAACCTCTGTTGTCAGGGACGATAATGACGGTACCTGACGAGGAAGCCACGGCTAACTACGTGCCAGCAGCCGCGGTAATACGTAGGTGGCGAGCGTTATCCGGAATCATTGGGCGTAAAGGGTGCGTAGGCGGCAGATTAAGTTTGTGGTGAAAGAGCAAGGCTCAACCTTGTTAAGCCACAAAAACTGGTCAGCTAGAGTGCAGTAGAGGCAAGTGGAATTCCATGTGTAGCGGTAAAATGTGTAGATATATGGAGGAACACCGGTGGCGAAGGCGGCTTGCTGGGCTGTAACTGACGCTGAGGCACGAAAGCGTGGGGAGCAAATA
>WK7.769
TGAGGAATATTGGTCAATGGGCGAGAGCCTGAACCAGCCAAGTCGCGTGAGGGAAGACGGTCCTACGGATTGTAAACCTCTTTTGCCGGGGAGCAAAGGGGCCATTGATGGCAGGATGAGCGTACCCGGAGAAAAAGCATCGGCTAACTCCGTGCCAGCAGCCGCGGTAATACGGAGGATGCGAGCGTTATCCGGATTTATTGGGTTTAAAGGGTGCGCAGGCGGACTCGTCAAGTCAGCGGTAAAAATTCGGGGCTCAACCCCGTCCTGCCGTTGAAACTGCGAGACTGGAGTGCGACAGAGGAAAGCGGAATGCGAGGTGTAGCGGTGAAATGCATAGATATCGCGCAGAACTCCGATTGCGAAGGCAGCTTTCCATGTCGTGACTGACGCTGAGGCACGAAAGCGTGGGGATCGAACA
>WK7.770
TGAGGAATATTGGTCAATGGGCGCAGGCCTGAACCAGCCAAGTCGCGTGAGGGAAGACGGTCCTACGGATTGTAAACCTCTTTTGTCGGGGAGTAACGTGCGGGACGCGTCCCGTATTGAGAGTACCCGAAGAAAAAGCATCGGCTAACTCCGTGCCAGCAGCCGCGGTAATACGGAGGATGCGAGCGTTATCCGGATTTATTGGGTTTAAAGGGTGCGCAGGCGGCGCGCCAAGTCAGCGGTCAAAGTTCCGGGCTCAACCCGGTGTCGCCGTTGAAACTGGCGTGCTCGAGTGCGTGCGAGGAAGGCGGAATGCGTTGTGTAGCGGTGAAATGCATAGATATGACGCAGAACTCCGATTGCGAAGGCAGCTTTCCAGCGCGCTACTGACGCTGAGGCACGAAAGCGTGGGGATCGAACA
>WK7.771
TGGGGAATATTGCACAATGGGCGAAAGCCTGATGCAGCAACGCCGCGTGAGCGATGAAGGCCTTCGGGTCGTAAAGCTCTGTCCTCAAGGAAGATAATGACGGTACCTGACTAAGAAGCACCGGCTAAATACGTGCCAGCAGCCGCGGTAATACGTATGGTGCAAGCGTTATCCGGATTTACTGGGTGTAAAGGGAGCGCAGACGGCATGGCAAGCCAGATGTGAAAGGTGGGGGCTCAACCCCCAAGCTGCATTTGGAACTGTCAAGCTAGAGTATCGGAGAGGTAAGTGGAATTCCTAGTGTAGCGGTGAAATGCGTAGATATTAGGAGGAACACCAGTGGCGAAGGCGGCTTACTGGACGATAACTGACGTTGAGGCTCGAAAGCGTGGGGAGCAAACA
>WK7.772
TGGGGGATATTGCACAATGGGGGAAACCCTGATGCAGCGACGCCGCGTGAGTGAAGAAGTATTTCGGTATGTAAAGCTCTATCAGCAGGAAAGATAATGACGGTACCTGACTAAGAAGCACCGGCTAAATACGTGCCAGCAGCCGCGGTAATACGTATGGTGCAAGCGTTATCCGGATTTACTGGGTGTAAAGGGAGCGCAGACGGCATGGCAAGCCAGATGTGAAAGGTGGGGGCTCAACCCCCAAGCTGCATTTGGAACTGTCAAGCTAGAGTATCGGAGAGGTAAGTGGAATTCCTAGTGTAGCGGTGAAATGCGTAGATATTAGGAGGAACACCAGTGGCGAAGGCGGCTTACTGGACGATAACTGACGTTGAGGCTCGAAAGCGTGGGGAGCAAACA
>WK7.773
TGGGGGATATTGCACAATGGGGGAAACCCTGATGCAGCGACGCCGCGTGAGTGAAGAAGTATTTCGGTATGTAAAGCTCTATCAGCAGGAAAGATAATGACGGTACCTGACTAAGAAGCACCGGCTAAATACGTGCCAGCAGCCGCGGTAATACGTAGGTGGCGAGCGTTATCCGGAATCATTGGGCGTAAAGGGTGCGTAGGCGGCTTGGCAAGTCAGCGGTGAAAGGCCCGGGCTCAACCCGGAAAGTGCCGTTGATACTGTCAGGCTAGAATGCGGATGCTGTGGGAGGAATGAGTGGTGTAGCGGTGAAATGCATAGATATCACTCAGAACACCGATTGCGAAGGCATCTCACAAATCCGTGATTGACGCTGAGGCACGAAAGCGTGGGGATCGAACA
>WK7.774
TGGGGAATATTGCACAATGGGGGAAACCCTGATGCAGCAACGCCGCGTGAGTGATGACGGCCTTCGGGTTGTAAAGCTCTGTCTTCAGGGACGATAATGACGGTACCTGAGGAGGAAGCCACGGCTAACTACGTGCCAGCAGCCGCGGTAATACGTAGGTGGCGAGCGTTGTCCGGATTTACTGGGCGTAAAGGGAGCGTAGGCGGACTTTTAAGTGAGATGTGAAATACCCGGGCTCAACTTGGGTGCTGCATTTCAAACTGGAAGTCTAGAGTGCAGGAGAGGAGAATGGAATTCCTAGTGTAGCGGTGAAATGCATAGATATCGGGAGGAACACCAGTGGCGAAGGCGGCTTGCTGGGCTTTTACTGACGCTGAGGCACGAAAGTGTGGGGAGCAAACA
>WK7.775
TGAGGAATATTGGTCAATGGGCGCAGGCCTGAACCAGCCAAGTCGCGTGAGGGAGGACGGTCCTACGGATTGTAAACCTCTTTTGTCGAGGAGTAACGTGCGGGACGCGTCCCGTATTGAGAGTACCCGAAGAAAAAGCATCGGCTAACTCCGTGCCAGCAGCCGCGGTAATACGGAGGATGCGAGCGTTATCCGGATTTATTGGGTTTAAAGGGTGCGCAGGCGGCGCGCCAAGTCAGCGGTCAAAGTTCCGGGCTCAACCCGGTGTCGCCGTTGAAACTGGCGTGCTCGAGTGCGTGCGAGGAAGGCGGAATGCGTTGTGTAGCGGTGAAATGCATAGATATGACGCAGAACTCCGATTGCGAAGGCAGCTTTCCAGCGCGCTACTGACGCTGAGGCACGAAAGCGTGGGGATCGAACA
>WK7.776
TAGGGAATTTTCGGCAATGAGGGGAACCTTGACCGAGCAACGCCGCGTGAACGAGGAAGGTCTTTGGATCGCAGAGTTCTGTTGTAAGGGAAGAATACTATAGATAGGGAATGATCTATAGCTGACGGTACCTTGCCAGAAAGCCACGGCTAACTACGTGCCAGCAGCCGCGGTAATACGTAGGTGGCGAGCGTTATCCGGAATCATTGGGCGTAAAGGGTGCGTAGGCGGCAGATTAAGTTTGTGGTGAAAGAGCAAGGCTCAACCTTGTTAAGCCACAAAAACTGGTCAGCTAGAGTGCAGTAGAGGCAAGTGGAATTCCATGTGTAGCGGTAAAATGTGTAGATATATGGAGGAACACCGGTGGCGAAGGCGGCTTGCTGGGCTGTAACTGACGCTGAGGCACGAAAGCGTGGGGAGCGAACA
>WK7.777
TGAGGAATATTGGTCAATGGGCGCAGGCCTGAACCAGCCAAGTCGCGTGAGGGAGGACGGTCCTACGGATTGTAAACCTCTTTTGTCGGGGAGTAACGTGCGGGACGCGTCCCGTATTGAGAGTACCCGAAGAAAAAGCATCGGCTAACTCCGTGCCAGCAGCCGCGGTAATACGGAGGATGCGAGCGTTATCCGGATTTATTGGGTTTAAAGGGTGCGCAGGCGGCGCGCCAAGTCAGCGGTCAAAGTTCCGGGCTCAACCCGGTGTCGCCGTTGAAACTGGCGTGCTCGAGTGCGTGCGAGGAAGGCGGAATGCGTTGTGTAGCGGTGAAATGCATAGATATGACGCAGAACTCCGATTGCGAAGGCAGCTTTCCAGCACGCCACTGACGCTGAGGCACGAAAGCGTGGGGATCGAACA
>WK7.778
TGGGGAATATTGCACAATGGGGGAAACCCTGATGCAGCAACGCCGCGTGAGTGATGACGGCCTTCGGGTTGTAAAGCTCTGTCTTCAGGGACGATAATGACGGTACCTGAGGAGGAAGCCACGGCTAACTACGTGCCAGCAGCCGCGGTAATACGTAGGTGGCGAGCGTTGTCCGGATTTACTGGGCGTAAAGGGAGCGTAGGCGGATTTTTAAGTGAGATGTGAAATACTCGGGCTTAACCTGAGTGCTGCATTTCAAACTGGAAGTCTAGAGTGCAGGAGAGGAGAAGGGAATTCCTAGTGTAGCGGTGAAATGCGTAGAGATTAGGAAGAACACCAGTGGCGAAGGCGCTTCTCTGGACTGTAACTGACGCTGAGGCGCGAAAGCGTGGGTGCAAACA
>WK7.779
TGGGGGATATTGCACAATGGGGGAAACCCTGATGCAGCGACGCCGCGTGAGTGAAGAAGTATTTCGGTATGTAAAGCTCTATCAGCAGGAAAGATAATGACGGTACCTGACTAAGAAGCACCGGCTAAATACGTGCCAGCAGCCGCGGTAATACGTATGGTGCAAGCGTTATCCGGATTTACTGGGTGTAAAGGGAGCGCAGACGGCATGGCAAGCCAGATGTGAAAGGTGGGGGCTCAACCCCCAAGCTGCATTTGGAACTGTCAAGCTAGAGTATCGGAGAGGTAAGTGGAATTCCTAGTGTAGCGGTGAAATGCGTAGATATTAGGAGGAACACCAGTGGCGAAGGCGGATTGCTGGACGACAACTGACGGTGAGGCGCGAAAGCGTGGGGAGCAAACA
>WK7.780
TGGGGGATATTGCACAATGGGGGAAACCCTGATGCAGCGACGCCGCGTGAGTGAAGAAGTATTTCGGTATGTAAAGCTCTATCAGCAGGAAAGATAATGACGGTACCTGACTAAGAAGCACCGGCTAAATACGTGCCAGCAGCCGCGGTAATACGTATGGTGCAAGCGTTATCCGGATTTACTGGGTGTAAAGGGAGCGCAGACGGCATGGCAAGCCAGATGTGAAAGGTGGGGGCTCAACCCCCAAGCTGCATTTGGAACTGTCAAGCTAGAGTATCGGAGAGGTAAGTGGAATTCCTAGTGTAGCGGTGAAATGCGTAGATATTAGGAAGAACACCAGTGGCGAAGGCGGGTTACTGGACGACAACTGACGGTGAGGCGCGAAAGCGTGGGGAGCAAACA
>WK7.781
TGAGGAATATTGGTCAATGGGCGAGAGCCTGAACCAGCCAAGTCGCGTGAGGGATGACGGTCCTACGGATTGTAAACCTCTTTTGTCGGGGAACAACAGGGGGCACGCGTGCCTTTGTGAGTGTACCCGAAGAAAAAGCATCGGCTAACTCCGTGCCAGCAGCCGCGGTAATACGGAGGATGCGAGCGTTATCCGGATTTATTGGGTTTAAAGGGTGCGTAGGCGGCGCGTCAAGCCGGTGGTAAAATTGCGGGGCTCAACCCCGTAGAGCCATCGGAACTGGCGTGCTTGAGTGGAGAAGAAGTATGCGGAATGCGAGGTGTAGCGGTGAAATGCATAGATATCGCGCAGAACTCCGATTGCGAAGGCAGCGTACTATTCTCCAACTGACGCTGAGGCACGAAAGCGTGGGGATCGAACA
>WK7.782
TGGGGAATATTGCACAATGGGGGAAACCCTGATGCAGCAACGCCGCGTGAGTGATGACGGCCTTCGGGTTGTAAAGCTCTGTCTTCAGGGACGACAATGACGGTACCTGAGGAGGAAGCCACGGCTAACTACGTGCCAGCAGCCGCGGTAATACGTAGGTGGCAAGCGTTGTCCGGATTTACTGGGCGTAAAGGGAGCGTAGGCGGATTTTTAAGTGAGATGTGAAATACTCGGGCTTAACCTGAGTGCTGCATTTCAAACTGGAAGTCTAGAGTGCAGGAGAGGAGAAGGGAATTCCTAGTGTAGCGGTGAAATGCGTAGAGATTAGGAAGAACACCAGTGGCGAAGGCGCTTCTCTGGACTGTAACTGACGCTGAGGCTCGAAAGCGTGGGGAGCAAACA
>WK7.783
TGGGGGATATTGCACAATGGGGGAAACCCTGATGCAGCGACGCCGCGTGAGTGAAGAAGTATTTCGGTATGTAAAGCTCTATCAGCAGGAAAGATAATGACGGTACCTGACTAAGAAGCACCGGCTAAATACGTGCCAGCAGCCGCGGTAATACGTATGGTGCAAGCGTTATCCGGATTTACTGGGTGTAAAGGGAGCGCAGACGGCATGGCAAGCCAGATGTGAAAGGTGGGGGCTCAACCCCCAAGCTGCATTTGGAACTGTCAAGCTAGAGTATCGGAGAGGTAAGTGGAATTCCTAGTGTAGCGGTGAAATGCGTAGATATATGGAAGAACACCAGTGGCGAAGGCGGCTCTCTGGTCTGCAACTGACGCTGAGGCTCGAAAGCATGGGTAGCGAACA
>WK7.784
TGAGGAATATTGGTCAATGGGCGCAGGCCTGAACCAGCCAAGTCGCGTGAGGGAAGACGGTCCTACGGATTGTAAACCTCTTTTGTCGGGGAGTAACGTGCGGGACGCGTCCCGTATTGAGAGTACCCGAAGAAAAAGCATCGGCTAACTACGTGCCAGCAGCCGCGGTAATACGTAGGTGGCGAGCGTTATCCGGATTTACTGGGTGTAAAGGGCGCGTAGGCGGGAATGCAAGTCAGATGTGAAATCCAAGGGCTCAACCCTTGAACTGCATTTGAAACTGTATTTCTTGAGTGTCGGAGAGGTTGACGGAATTCCTAGTGTAGCGGTGAAATGCGTAGAGATTAGGAAGAACACCAGTGGCGAAGGCGCTTCTCTGGACTGTAACTGACGCTGAGGCTCGAAAGCGTGGGGAGCAAACA
>WK7.785
TGAGGAATATTGGTCAATGGGCGAGAGCCTGAACCAGCCAAGTAGCGTGAGGGAAGACTGCCCTATGGGTTGTAAACCTCTTTTGATTGGGAACAAAGAGCGCCACGTGTGGTGCGTTGCGTGTACCTTTCGAATAAGCATCGGCTAATTCCGTGCCAGCAGCCGCGGTAATACGGAAGATGCGAGCGTTATCCGGATTTATTGGGTTTAAAGGGAGCGTAGGCGGGCTGTTAAGTCAGCGGTCAAATGTCAGGGCCCAACCTTGGCATGCCGTTGATACTGGCGGCCTTGAGTTCACACAAGGAAGGTGGAATTCGTCGTGTAGCGGTGAAATGCTTAGATATGACGAAGAACTCCGATTGCGAAGGCAGCCTTCTGGGGTGTTACTGACGCTGAGGCTCGAAAGTGCGGGAATCAAACA
>WK7.786
TGGGGAATATTGCACAATGGGCGAAAGCCTGATGCAGCAACGCCGCGTGAGCGATGAAGGCCTTCGGGTCGTAAAGCTCTGTCCTCAAGGAAGATAATGACGGTACTTGAGGAGGAAGCCCCGGCTAACTACGTGCCAGCAGCCGCGGTAATACGTAGGGGGCTAGCGTTATCCGGATTTACTGGGCGTAAAGGGTGCGTAGGTGGTTTCTTAAGTCAGGAGTGAAAGGCTACGGCTCAACCGTAGTAAGCTCTTGAAACTGGGAAACTTGAGTGCAGGAGAGGAAAGTGGAATTCCTAGTGTAGCGGTGAAATGCGTAGATATTAGGAGGAACACCAGTGGCGAAGGCGGCTTACTGGACTGTAACTGACGTTGAGGCTCGAAAGCGTGGGGAGCAAACA
>WK7.787
TGGGGGATATTGCACAATGGGGGAAACCCTGATGCAGCGACGCCGCGTGAGTGAAGAAGTATTTCGGTATGTAAAGCTCTATCAGCAGGAAAGATAATGACGGTACCTGACTAAGAAGCACCGGCTAAATACGTGCCAGCAGCCGCGGTAATACGTATGGTGCAAGCGTTATCCGGATTTACTGGGTGTAAAGGGAGCGCAGACGGCATGGCAAGCCAGATGTGAAAGGTGGGGGCTCAACCCCCAAGCTGCATTTGGAACTGTCAAGCTAGAGTATCGGAGAGGTAAGTGGAATTCCTAGTGTAGCGGTGAAATGCGTAGATATATGGAAGAACACCAGTGGCGAAGGCGGCTCTCTGGTCTGCAACTGACGCTGAGGCTCGAAAGCATGGGTAGCGAACA
>WK7.788
TGAGGAATATTGGTCAATGGGCGCAGGCCTGAACCAGCCAAGTCGCGTGAGGGAAGACGGTCCTACGGATTGTAAACCTCTTTTGTCGGGGAGTAACGTGCGGGACGCGTCCCGTATTGAGAGTACCCGAAGAAAAAGCATCGGCTAACTCCGTGCCAGCAGCCGCGGTAATACGGAGGATGCGAGCGTTATCCGGATTTATTGGGTTTAAAGGGTGCGCAGGCGGCGCGCCAAGTCAGCGGTCAAAGTTCCGGGCTCAACCCGGTGTCGCCGTTGAAACTGGCGTGCTCGAGTGCGTGCGAGGAAGGCGGAATGCGTTGTGTAGCGGTGAAATGCATAGATATGACGCAGAACTCCGATTGCGAAGGCAGCTTTCCAGCGCGCTACTGACGCTGAGGCACGAAAGCGTGGGGATCGAACA
>WK7.789
TGAGGAATATTGGTCAATGGGCGAGAGCCTGAACCAGCCAAGTCGCGTGAGGGATGACGGCCCTACGGGTTGTAAACCTCTTTTATAAGGGAATAAAGGACATCACGTGTGGTGTTTTGCATGTACCTTATGAATAAGCATCGGCTAACTCCGTGCCAGCAGCCGCGGTAATACGGAGGATGCGAGCGTTATCCGGATTCATTGGGTTTAAAGGGTGCGCAGGCGGCGCGCCAAGTCAGCGGTCAAAGTTCCGGGCTCAACCCGGTGTCGCCGTTGAAACTGGCGTGCTCGAGTGCGTGCGAGGAAGGCGGAATGCGTTGTGTAGCGGTGAAATGCATAGATATGACGCAGAACTCCGATTGCGAAGGCAGCTTTCCAGCGCGCTACTGACGCTGAGGCACGAAAGCGTGGGGATCGAACA
>WK7.790
TGAGGAATATTGGTCAATGGGCGCAGGCCTGAACCAGCCAAGTCGCGTGAGGGAGGACGGTCCTACGGATTGTAAACCTCTTTTGTCGGGGAGTAACGTGCGGGACGGGTCCCGTATTGAGAGTACCCGAAGAAAAAGCATCGGCTAACTCCGTGCCAGCAGCCGCGGTAATACGGAGGATGCGAGCGTTATCCGGATTTATTGGGTTTAAAGGGTGCGCAGGCGGCGCGCCAAGTCAGCGGTCAAAGTTCCGGGCTCAACCCGGTGTCGCCGTTGAAACTGGCGTGCTCGAGTGCGTGCGAGGAAGGCGGAATGCGTTGTGTAGCGGTGAAATGCATAGATATGACGCAGAACTCCGATTGCGAAGGCAGCTTTCCAGCGCGCTACTGACGCTGAGGCACGAAAGCGTGGGGATCGAACA
>WK7.791
TGAGGAATATTGGTCAATGGGCGAGAGCCTGAACCAGCCAAGTCGCGTGAGGGAGGAAGGTCCTACGGATTGTAAACCTCTTTTGCCGGGGAGCAAAGGGGCCATTTATGGCAGGATGAGCGTACCCGGAGAAAAAGCATCGGCTAACTCCGTGCCAGCAGCCGCGGTAATACGGAGGATGCGAGCGTTATCCGGATTTATTGGGTTTAAAGGGTGCGCAGGCGGACTCGTCAAGTCAGCGGTAAAAATTCGGGGCTCAACCCCGTCCTGCCGTTGAAACTGCGAGACTGGAGTGCGACAGAGGAAGGCGGAATGCGAGGTGTAGCGGTGAAATGCATAGATATCGCGCAGAACTCCGATTGCGAAGGCAGCCTTCCATGTCGTGACTGACGCTGAGGCACGAAAGCGTGGGGATCGAACA
>WK7.792
TGGGGGATATTGCACAATGGGGGAAACCCTGATGCAGCGACGCCGCGTGAGTGAAGAAGTATTTCGGTATGTAAAGCTCTATCAGCAGGAAAGATAATGACGGTACCTGACTAAGAAGCACCGGCTAAATACGTGCCAGCAGCCGCGGTAATACGTATGGTGCAAGCGTTATCCGGATTTACTGGGTGTAAAGGGAGCGCAGACGGCATGGCAAGCCAGATGTGAAAGGTGGGGGCTCAACCCCCAAGCTGCATTTGGAACTGTCAAGCTAGAGTATCGGAGAGGTAAGTGGAATTCCTAGTGTAGCGGTGAAATGCGTAGATATTAGGAGGAACACCAGTGGCGAAGGCGGCTTACTGGACGATAACTGACGTTGAGGCTCGAAAGCGTGGGGAGCAAACA
>WK7.793
TGGGGAATATTGCACAATGGGGGAAACCCTGATGCAGCGACGCCGCGTGGAGGAAGAAGGTCTTCGGATTGTAAACTCCTGTCGTTGGGGACGATAATGACGGTACCCAACAAGAAAGCCACGGCTAACTACGTGCCAGCAGCCGCGGTAAAACGTAGGTGGCAAGCGTTGTCCGGAATTACTGGGTGTAAAGGGAGCGCAGGCGGAAGGACAAGTTGGAAGTGAAACCCACGGGCTCAACCCGTGAACTGCTTTCAAAACTGTTTTTCTTGAGTGGTGTAGAGGTAGGCGGAATTCCCGGTGTAGCGGTGGAATGCGTAGATATCGGGAGGAACACCAGTGGCGAAGGCGGCCTACTGGGCACTAACTGACGCTGAGGCTCGAAAGCATGGGTAGCAAACA
>WK7.794
TGGGGGATATTGCACAATGGGGGAAACCCTGATGCAGCGACGCCGCGTGAGTGAAGAAGTATTTCGGTATGTAAAGCTCTATCAGCAGGAAAGATAATGACGGTACCTGACTAAGAAGCACCGGCTAAATACGTGCCAGCAGCCGCGGTAATACGTATGGTGCAAGCGTTATCCGGATTTACTGGGTGTAAAGGGAGCGCAGACGGCATGGCAAGCCAGATGTGAAAGGTGGGGGCTCAACCCCCAAGCTGCATTTGGAACTGTCAAGCTAGAGTATCGGAGAGGTAAGTGGAATTCCTAGTGTAGCGGTGAAATGCGTAGATATTAGGAGGAACACCAGTGGCGAAGGCGGCTTACTGGACGATAACTGACGTTGAGGCTCGAAAGCGTGGGGAGCAAACA
>WK7.795
TGGGGAATATTGGGCAATGGGCGCAAGCCTGACCCAGCAACGCCGCGTGAAGGAAGAAGGCTTTCGGGTTGTAAACTTCTTTTGTCAGGGACGAGGAGAAGACGGTACCTGACGAATAAGCCACGGCTAACTACGTGCCAGCAGCCGCGGTAATACGTAGGTGGCAAGCGTTGTCCGGATTTACTGGGTGTAAAGGGCGTGTAGCCGGGTCGGCAAGTCAGATGTGAAATCCACGGGCTTAACTCGTGAACTGCATTTGAAACTGTTGATCTTGAGTATCGGAGAGGCAATCGGAATTCCTAGTGTAGCGGTGAAATGCGTAGAGATTGGGAGGAACACCAGTGGCGAAGGCGACTTACTGGGCCGTAACTGACGCTGAGGCGCGAAAGCGTGGGGAGCGAACA
>WK7.796
TGAGGAATATTGGTCAATGGGCGCAGGCCTGAACCAGCCAAGTCGCGTGAGGGAAGACGGTCCTACGGATTGTAAACCTCTTTTGTCGGGGAGTAACGTGCGGGACGCGTCCCGTATTGAGAGTACCCGAAGAAAAAGCATCGGCTAACTCCGTGCCAGCAGCCGCGGTAATACGGAGGATGCGAGCGTTATCCGGATTTATTGGGTTTAAAGGGTGCGCAGGCGGACTCGTCAAGTCAGCGGTAAAAATTCGGGGCTCAACCCCGTCCTGCCGTTGAAACTGCGAGACTGGAGTGCGACAGAGGAAAGCGGAATGCGAGGTGTAGCGGTGAAATGCATAGATATCGCGCAGAACTCCGATTGCGAAGGCAGCTTTCCATGTCGTAACTGACGCTGAGGCACGAAAGCGTGGGGATCGAACA
>WK7.797
TGGGGAATATTGCACAATGGGGGAAACCCTGATGCAGCGACGCCGCGTGGAGGAAGAAGGTCTTCGGATTGTAAACTCCTGTTGTTGGGGAAGATAATGACGGTACCTGACTAAGAAGCATCGGCTAACTCCGTGCCAGCAGCCGCGGTAATACGGAGGATGCGAGCGTTATCCGGATTTATTGGGTTTAAAGGGTGCGCAGGCGGCGTGCCAAGTCAGCGGTCAAAGTTCCGGGCTCAACCCGGTGAAGCCGTTGAAACTGGTGTGCTTGAGTGCGTGCGAGGGAGGCGGAATGCGTTGTGTAGCGGTGAAATGCATAGATATGACGCAGAACTCCGATTGCGAAGGCAGCTTTCCAGCACGCCACTGACGCTGAGGCACGAAAGCGTGGGGATCGAACA
>WK7.798
TGGGGGATATTGCACAATGGGGGAAACCCTGATGCAGCGACGCCGCGTGAGTGAAGAAGTATTTCGGTATGTAAAGCTCTATCAGCAGGAAAGATAATGACGGTACCTGACTAAGAAGCACCGGCTAAATACGTGCCAGCAGCCGCGGTAATACGTATGGTGCAAGCGTTATCCGGATTTACTGGGTGTAAAGGGAGCGCAGACGGCATGGCAAGCCAGATGTGAAAGGTGGGGGCTCAACCCCCAAGCTGCATTTGGAACTGTCAAGCTAGAGTATCGGAGAGGTAAGTGGAATTCCTAGTGTAGCGGTGAAATGCGTAGATATTAGGAGGAACACCAGTGGCGAAGGCGGCTTACTGGACGATAACTGACGTTGAGGCTCGAAAGCGTGGGGAGCAAACA
>WK7.799
TAGGGAATCTTCCACAATGGACGAAAGTCTGATGGAGCAACGCCGCGTGAGTGAAGAAGGGTTTCGGCTCGTAAAGCTCTGTTGGTAGTGAAGAAAGATAGAGGTAGTAACTGGCCTTTATTTGACGGTAATTACTTAGAAAGTCACGGCTAACTACGTGCCAGCAGCCGCGGTAATACGTAGGTGGCAAGCGTTGTCCGGATTTATTGGGCGTAAAGCGAGCGCAGGCGGAAAAATAAGTCTAATGTGAAAGCCCTCGGCTTAACCGAGGAACTGCATCGGAAACTGTTTTTCTTGAGTGCAGAAGAGGAGAGTGGAACTCCATGTGTAGCGGTGGAATGCGTAGATATATGGAAGAACACCAGTGGCGAAGGCGGCTCTCTGGTCTGCAACTGACGCTGAGGCTCGAAAGCATGGGTAGCGAACA
>WK7.800
TGGGGAATATTGCACAATGGGGGAAACCCTGATGCAGCGACGCCGCGTGAGTGAAGAAGTATTTCGGTATGTAAAGCTCTATCAGCAGGAAAGATAATGACGGTACCTGACTAAGAAGCACCGGCTAAATACGTGCCAGCAGCCGCGGTAATACGTATGGTGCAAGCGTTATCCGGATTTACTGGGTGTAAAGGGAGCGCAGACGGCATGGCAAGCCAGATGTGAAAGGTGGGGGCTCAACCCCCAAGCTGCATTTGGAACTGTCAAGCTAGAGTATCGGAGAGGTAAGTGGAATTCCTAGTGTAGCGGTGAAATGCGTAGATATTAGGAGGAACACCAGTGGCGAAGGCGGCTTACTGGACGATAACTGACGTTGAGGCTCGAAAGCGTGGGGAGCAAACA
>WK7.801
TGGGGAATATTGCACAATGGGGGAAACCCTGATGCAGCAACGCCGCGTGAGTGATGACGGCCTTCGGGTTGTAAAGCTCTGTCTTCAGGGACGATAATGACGGTACCTGAGGAGGAAGCCACGGCTAACTACGTGCCAGCAGCCGCGGTAATACGTAGGGGGCAAGCGTTGTCCGGAATGATTGGGCGTAAAGGGCGCGTAGGCGGCCCGGTAAGTCTGGAGTGAAAGTCCTGCCTTCAAGGTGGGAATTGCTTTGGATACTGTCGGGCTTGAGTGCAGGAGAGGTAAGTGGAATTCCCAGTGTAGCGGTGAAATGCGTAGAGATTGGGAGGAACACCAGTGGCGAAGGCGACTTACTGGACTGTAACTGACGCTGAGGCGCGAAAGTGTGGGGAGCAAACA
>WK7.802
GGGGGATATTGCACAATGGGGGAAACCCTGATGCAGCGACGCCGCGTGAGTGAAGAAGTATTTCGGTATGTAAAGCTCTATCAGCAGGAAAGATAATGACGGTACCTGACTAAGAAGCACCGGCTAAATACGTGCCAGCAGCCGCGGTAATACGTATGGTGCAAGCGTTATCCGGATTTACTGGGTGTAAAGGGAGCGCAGACGGCATGGCAAGCCAGATGTGAAAGGTGGGGGCTCAACCCCCAAGCTGCATTTGGAACTGTCAAGCTAGAGTATCGGAGAGGTAAGTGGAATTCCTAGTGTAGCGGTGAAATGCGTAGATATTAGGAGGAACACCAGTGGCGAAGGCGGCTTACTGGACGATAACTGACGTTGAGGCTCGAAAGCGTGGGGAGCAAACA
>WK7.803
TGAGGAATATTGGTCAATGGGCGCAGGCCTGAACCAGCCAAGTCGCGTGAGGGAAGACGGTCCTACGGATTGTAAACCTCTTTTGTCGGGGAGTAACGTGCGGGACGCGTCCCGTATTGAGAGTACCCGAAGAAAAAGCATCGGCTAACTCCGTGCCAGCAGCCGCGGTAATACGGAGGATGCGATCGTTATCCGGATTTATTGGGTTTAAAGGGTGCGCAGGCGGCGCGCCAAGTCAGCGGTCAAAGTTCCGGGCTCAACCCGGTGTCGCCGTTGAAACTGGCGTGCTCGAGTGCGTGCGAGGAAGGCGGAATGCGTTGTGTAGCGGTGAAATGCATAGATATGACGCAGAACTCCGATTGCGAAGGCAGCTTTCCAGCGCGCTACTGACGCTGAGGCACGAAAGCGTGGGGATCGAACA
>WK7.804
TGGGGAATATTGGGCAATGGACGCAAGTCTGACCCAGCAACGCCGCGTGAAGGAAGAAGGCTTTCGGGTTGTAAACTTCTTTTAAGGGGGAAGAGCAGAAGACGGTACCCCTTGAATAAGCCACGGCTAACTACGTGCCAGCAGCCGCGGTAATACGTAGGTGGCAAGCGTTGTCCGGATTTACTGGGTGTAAAGGGCGTGTAGCCGGGCCGACAAGTCAGATGTGAAATCCACGGGCTTAACCCGTGAACTGCATTTGAAACTGTTGGTCTTGAGTATCGGAGAGGTAACCGGAATTCCTAGTGTAGCGGTGAAATGCGTAGATATTAGGAAGAACACCAGTGGCGAAGGCGGGTTACTGGACGACAACTGACGGTGAGGCGCGAAAGCGTGGGGAGCAAACA
>WK7.805
TGAGGAATATTGGTCAATGGGCGCGAGCCTGAACCAGCCAAGTCGCGTGAGGGAAGACGGCCCTACGGGTTGTAAACCTCTTTTGCCGGGGAGCAACGCTGCGGACGTGTCCGCAGGTGAGAGTACCCGGAGAAAAAGCATCGGCTAACTCCGTGCCAGCAGCCGCGGTAATACGGAGGATGCGAGCGTTATCCGGATTTATTGGGTTTAAAGGGTGCGTAGGCCGGCTGTCAAGTCAGCGGTAAAAATTCGGGGCTCAACCCCGTAAAGCCGTTGAAACTGGCGGTCTTGAGTAGCGGCGAGGCATGCGGAATGCGAGGTGTAGCGGTGAAATGCATAGATATCACGCAGAACTCCGATTGCGAAGGCAGCATGCCAGCCGCCGACTGACGCTGAGGCACGAAAGTGCGGGTATCGAACA
>WK7.806
TAGGGAATCTTCCACAATGGCCGAAAGTCTGATGGAGCAACGCCGCGTGAGTGAAGAAGGGTTTCGGCTCGTAAAGCTCTGTTGGTAGTGAAGAAAGATAGAGGTAGTAACTGGCCTTTATTTGACGGTAATTACTTAGAAAGTCACGGCTAACTACGTGCCAGCAGCCGCGGTAATACGTAGGTGGCAAGCGTTGTCCGGATTTATTGGGCGTAAAGCGAGTGCAGGCGGTTCAATAAGTCTGATGTGAAAGCCTTCGGCTCAACCGGAGAATTGCATCAGAAACTGTTGAACTTGAGTGCAGAAGAGGAGAGTGGAACTCCATGTGTAGCGGTGGAATGCGTAGATATTAGGAGGAACACCAGTGGCGAAGGCGATTTGCTGGGCCATTACTGACGTTCATGCACGAAAGCGTGGGGAGCAAATA
>WK7.807
TGGGGAATATTGCACAATGGGCGAAAGCCTGATGCAGCAACGCCGCGTGAGCGATGAAGGCCTTCGGGTCGTAAAGCTCTGTCCTCAAGGAAGATAATGACGGTACTTGAGGAGGAAGCCCCGGCTAACTACGTGCCAGCAGCCGCGGTAATACGTAGGGGGCTAGCGTTATCCGGAATTACTGGGCGTAAAGGGTGCGTAGGTGGTTTCTTAAGTCAGAGGTGAAAGGCTACGGCTCAACCGTAGTAAGCCTTTGAAACTGGGAAACTTGAGTGCAGGAGAGGAGAGTGGAATTCCTAGTGTAGCGGTGAAATGCGTAGATATTAGGAGGAACACCAGTTGCGAAGGCGGCTCTCTGGACTGTAACTGACACTGAGGCACGAAAGCGTGGGGAGCAAACA
>WK7.808
TGGGGAATATTGCACAATGGGGGAAACCCTGATGCAGCAACGCCGCGTGAGTGATGACGGTCTTCGGATTGTAAAGCTCTGTCTTCAGGGACGATAATGACGGTACCTGAGGAGGAAGCCACGGCTAACTACGTGCCAGCAGCCGCGGTAATACGTAGGTGGCGAGCGTTGTCCGGATTTACTGGGCGTAAAGGGAGCGTAGGCGGATTTTTAAGTGAGATGTGAAATACTCGGGCTTAACCTGAGTGCTGCATTTCAAACTGGATATCTAGAGTGCAGGAGAGGAAAGGAGAATTCCTAGTGTAGCGGTGAAATGCGTAGAGATTAGGAAGAATACCAGTGGCGAAGGCGCCTTTCTGGACTGTAACTGACACTGAGGCTCGAAAGCGTGGGGAGCAAACA
>WK7.809
TGGGGAATATTGGGCAATGGGCGAAAGCCTGACCCAGCAACGCCGCGTGGAGGAAGAAGGTTTTCGGATCGTAAACTCCTGTCCTCAGGGAAGAGAAGGAGACGGTACCTGAGGAGGAAGCCCCGGCTAACTACGTGCCAGCAGCCGCGGTAATACGTAGGGGGCAAGCGTTGTCCGGAATGATTGGGCGTAAAGGGCGCGTAGGCGGCCCGGTAAGTCTGGAGTGAAAGTCCTGGCTTCAAGTTGGGAATTGCTTTGGATACTGTCGGGCTTGAGTGCAGGAGAGGTTAGTGGAATTCCCAGTGTAGCGGTGAAATGCGTAGAGATTGGGAGGAACACCAGTGGCGAAGGCGACTAACTGGACTGTAACTGACGCTGAGGCGCGAAAGTGTGGGGAGCAAACA
>WK7.810
TGGGGAATATTGCACAATGGAGGAAACTCTGATGCAGCGACGCCGCGTGAAGGATGAAGTATTTCGGTATGTAAACTTCTATCAGCAGGGAAGAAAATGACGGTACCTGACTAAGAAGCCCCGGCTAACTACGTGCCAGCAGCCGCGGTAATACGTAGGGGGCAAGCGTTATCCGGATTTACTGGGTGTAAAGGGAGCGTAGACGGCTTTGCAAGCCAGATGTGAAAGCCCGGGGCTCAACCCCGGGACTGCATTTGGAACTGTAATGCTAGAGTGTCGGAGAGGCAAGTGGAATTCCTAGTGTAGCGGTGAAATGCGTAGATATTAGGAGGAACACCAGTGGCGAAGGCGGCTTACTGGACGATGACTGACGTTGAGGCTCGAAAGCGTGGGGAGCAAACA
>WK7.811
TGGGGAATATTGCACAATGGGGGAAACCCTGATGCAGCAACGCCGCGTGAGTGATGACGGTCTTCGGATTGTAAAGCTCTGTCTTCAGGGACGATAATGACGGTACCTGAGGAGGAAGCCACGGCTAACTACGTGCCAGCAGCCGCGGTAATACGTAGGTGGCAAGCGTTGTCCGGATTTACTGGGCGTAAAGGGAGCGTAGGCGGATTTTTAAGTGGGATGTGAAATACCCGGGCTTAACCTGGGTGCTGCATTCCAAACTGGAAGTCTAGAGTACAGGAGGGGAAAGCGGAATTCCTAGTGTAGCGGTGAAATGCGTAGAGATTAGGAAGAACACCAGTGGCGAAGGCGGCTTTCTGGACTGTAACTGACGTTGAGGCTCGAAAGCGTGGGGAGCAAACA
>WK7.812
TGAGGAATATTGGTCAATGGGCGAGAGCCTGAACCAGCCAAGTAGCGTGCAGGATGACGGCCCTACGGGTTGTAAACTGCTTTTGCGGGAGAATAAAGTCGGCCACGCGTGGCCATTTGCAGGTATCCCGTGAATAAGGACCGGCTAATTCCGTGCCAGCAGCCGCGGTAATACGGAAGGTCCGGGCGTTATCCGGATTTATTGGGTTTAAAGGGAGCGTAGGCCGTCGTTTAAGCGTGTTGTGAAATGCCGCGGCTCAACCGTGGCACTGCAGCGCGAACTGGATGACTTGAGTGCGCGGGAGGTAGGCGGAATTCGTGGTGTAGCGGTGAAATGCTTAGATATCACGAAGAACCCCGATTGCGAAGGCAGCTTACCGTAGCGTTACTGACGCTGAAGCTCGAAAGTGCGGGTATCGAACA
>WK7.813
TGGGGAATATTGGGCAATGGGCGCAAGCCTGACCCAGCAACGCCGCGTGAAGGAAGAAGGCTTTCGGGTTGTAAACTTCTTTTGTCAGGGACGAGTAGAAGACGGTACCTGACGAATAAGCCACGGCTAACTACGTGCCAGCAGCCGCGGTAATACGTAGGTGGCAAGCGTTGTCCGGATTTACTGGGTGTAAAGGGCGCGTAGGCGGGATGGTAAGTCAGATGTGAAATCCATGGGCTCAACCCATGAACTGCATTTGAAACTGTCGTTCTTGAGTATCGGAGAGGCAAGCGGAATTCCTAGTGTAGCGGTGAAATGCGTAGATATTAGGAGGAACACCAGTGGCGAAGGCGGCTTACTGGGCTCTAACTGACGCTGAGGCTCGAAAGCGTGGGGAGCAAACA
>WK7.814
TGAGGAATATTGGTCAATGGGCGCAGGCCTGAACCAGCCAAGTCGCGTGAGGGAGGACGGTCCTACGGATTGTAAACCTCTTTTGTCGGGGAGTAACGTGCGGGACGGGTCCCGTATTGAGAGTACCCGAAGAAAAAGCATCGGCTAACTCCGTGCCAGCAGCCGCGGTAATACGGAGGATGCGAGCGTTATCCGGATTTATTGGGTTTAAAGGGTGCGCAGGCGGCGCGCCAAGTCAGCGGTCAAAGTTCCGGGCTCAACCCGGTGTCGCCGTTGAAACTGGCGTGCTCGAGTGCGTGCGAGGAAGGCGGAATGCGTTGTGTAGCGGTGAAATGCATAGATATGACGCAGAACTCCGATTGCGAAGGCAGCTTTCCAGCGCGCTACTGACGCTGAGGCACGAAAGCGTGGGGATCGAACA
>WK7.815
TGGGGAATCTTGCGCAATGGGGGCAACCCTGACGCAGCAACGCCGCGTGCGGGAAGACGGCCTTCGGGTTGTAAACCGCTTTCAGCGGGGACGATTATGACGGTACCCGCAGAAGAAGCTCCGGCTAACTACGTGCCAGCAGCCGCGGTAATACGTAGGGAGCGAGCGTTATCCGGATTCATTGGGCGTAAAGCGCGCGTAGGCGGATGCCTAAGCGGGACCTCTAACCCGGGGGCTCAACCCCCGGCCGGGTCCCGAACTGGGCGTCTCGAGTGCGGTAGGGGCAGGTGGAATTCCATGTGTAGCGGTGGAATGCGCAGATATATGGAAGAACACCGACGGCGAAGGCAGCCTGCTGGGCCGACACTGACGCTGAGGTGCGAAAGCGCGGGGAGCGAACA
>WK7.816
TGAGGAATATTGGTCAATGGGCGCAGGCCTGAACCAGCCAAGTCGCGTGAGGGAGGACGGTCCTACGGATTGTAAACCTCTTTTGTCGGGGAGTAACGTGCGGGACGCGTCCCGTATTGAGAGTACCCGAAGAAAAAGCATCGGCTAACTCCGTGCCAGCAGCCGCGGTAATACGGAGGATGCGAGCGTTATCCGGATTTATTGGGTTTAAAGGGTGCGCAGGCGGCGCGCCAAGTCAGCGGTCAAAGTTCCGGGCTCAACCCGGTGTCGCCGTTGAAACTGGCGTGCTCGAGTGCGTGCGAGGAAGGCGGAATGCGTTGTGTAGCGGTGAAATGCATAGATATGACGCAGAACTCCGATTGCGAAGGCGGCTCTCTGGTCTGCAACTGACGCTGAGGCTCGAAAGCATGGGTAGCGAACA
>WK7.817
TGAGGAATATTGGTCAATGGGCGCAGGCCTGAACCAGCCAAGTCGCGTGAGGGAAGACGGTCCTACGGATTGTAAACCTCTTTTGTCGGGGAGTAACGTGCGGGACGCGTCCCGTATTGAGAGTACCCGAAGAAAAAGCATCGGCTAACTCCGTGCCAGCAGCCGCGGTAATACGGAGGATGCGAGCGTTATCCGGATTTATTGGGTTTAAAGGGTGCGCAGGCGGCGTGCCAAGTCAGCGGTCAAAGTTCCGGGCTCAACCCGGTGTCGCCGTTGAAACTGGCGTGCTCGAGTGCGTGCGAGGAAGGCGGAATGCGTTGTGTAGCGGTGAAATGCATAGATATGACGCAGAACTCCGATTGCGAAGGCAGCTTTCCAGCGCGCTACTGACGCTGAGGCACGAAAGCGTGGGGATCGAACA
>WK7.818
TAGGGAATCTTCCACAATGGGCGCAAGCCTGATGGAGCAACACCGCGTGAGTGAAGAAGGGTTTCGGCTCGTAAAGCTCTGTTGTTGGAGAAGAACGTGCGTGAGAGTAACTGTTCACGCAGTGACGGTATCCAACCAGAAAGTCACGGCTAACTACGTGCCAGCAGCCGCGGTAATACGTAGGTGGCAAGCGTTATCCGGATTTATTGGGCGTAAAGCGAGCGCAGGCGGAAAAATAAGTCTAATGTGAAAGCCCTCGGCTTAACCGAGGAACTGCATCGGAAACTGTTTTTCTTGAGTGCAGAAGAGGAGAGTGGAACTCCATGTGTAGCGGTGGAATGCGTAGATATATGGAAGAACACCAGTGGCGAAGGCGGCTCTCTGGTCTGCAACTGACGCTGAGGCTCGAAAGCATGGGTAGCGAACA
>WK7.819
TGGGGAATATTGGGCAATGGGGGGAACCCTGACCCAGCAACGCCGCGTGAAGGAAGAAGGTTTTCGGATTGTAAACTTCTGTCCTATGAGACGAAGGAAGTGACGGTATCATAGGAGGAAGCCCCGGCTAACTACGTGCCAGCAGCCGCGGTAATACGTAGGTGGCGAGCGTTGTCCGGATTTACTGGGCGTAAAGGGAGCGTAGGCGGATTTTTAAGTGAGATGTGAAATACTCGGGCTTAACCTGAGTGCTGCATTTCAAACTGGAAGTCTAGAGTGCAGGAGAGGAGAAGGGAATTCCTAGTGTAGCGGTGAAATGCGTAGAGATTAGGAAGAACACCAGTGGCGAAGGCGCTTCTCTGGACTGTAACTGACGCTGAGGCTCGAAAGCGTGGGGAGCAAACA
>WK7.820
TGAGGAATATTGGTCAATGGGCGCGAGCCTGAACCAGCCAAGTAGCGTGCAGGATGACGGCCCTATGGGTTGTAAACTGCTTTTATGCGGGGATAAAGTTTGCCATGTATGGCATTTTGCAGGTACCGCATGAATAAGGACCGGCTAATTCCGTGCCAGCAGCCGCGGTAATACGGAAGGTCCGGGCGTTATCCGGATTTATTGGGTTTAAAGGGAGCGTAGGCCGTCGTTTAAGCGTGTTGTGAAATGCCGCGGCTCAACCGTGGCACTGCAGCGCGAACTGGATGACTTGAGTGCGCGGGAGGTAGGCGGAATTCGTGGTGTAGCGGTGAAATGCTTAGATATCACGAAGAACCCCGATTGCGAAGGCAGCTTACCGTAGCGTTACTGACGCTGAAGCTCGAAAGTGCGGGTATCGAACA
>WK7.821
TGGGGGATATTGCACAATGGGGGAAACCCTGATGCAGCGACGCCGCGTGGAGGAAGAAGGTTTTCGGATTGTAAACTCCTGTCGTTAGGGACGATAATGACGGTACCTAACAAGAAAGCACCGGCTAACTACGTGCCAGCAGCCGCGGTAAAACGTAGGGTGCAAGCGTTGTCCGGAATTACTGGGTGTAAAGGGAGCGCAGGCGGACCGGCAAGTTGGAAGTGAAAACCATGGGCTCAACCCATGAATTGCTTTCAAAACTGCTGGCCTTGAGTAGTGCAGAGGTAGGTGGAATTCCCGGTGTAGCGGTGGAATGCGTAGATATCGGGAGGAACACCAGTGGCGAAGGCGACCTACTGGGCACCAACTGACGCTGAGGCTCGAAAGCATGGGTAGCAAACA
>WK7.822
TGGGGAATATTGGGCAATGGGCGAAAGCCTGACCCAGCAACGCCGCGTGAAGGAAGAAGGCCTTCGGGTTGTAAACTTCTTTTAAGAGGGACGAAGAAGTGACGGTACCTCTTGAATAAGCCACGGCTAACTACGTGCCAGCAGCCGCGGTAATACGTAGGTGGCGAGCGTTATCCGGATTTACTGGGTGTAAAGGGCGCGTAGGCGGGAATGCAAGTCAGATGTGAAATCCAAGGGCTCAACCCTTGAACTGCATTTGAAACTGTATTTCTTGAGTGTCGGAGAGGTTGACGGAATTCCTAGTGTAGCGGTGAAATGCGTAGATATTAGGAGGAACACCAGTGGCGAAGGCGGTCAACTGGACGATAACTGACGCTGAGGCGCGAAAGCGTGGGGAGCAAACA
>WK7.823
TAAGGAATTTTCGGCAATGGAGGAAACTCTGACCGAGCGACGCCGCGTGAAGGAAGAAGGCCTTCGGGTTGTAAACTTTAGTAAGCAGGGAAGAAGAAAGTGACGGTACCTGCAGAGTAAGTCACGGCTAACTACGTGCCAGCAGCCGCGGTAATACGTAGGTGGCAAGCGTTATCCGGATTTATTGGGCGTAAAGCGAGCGCAGGCGGTTGCTTAGGTCTGATGTGAAAGCCTTCGGCTTAACCGAAGAAGTGCATCTGAAACCGGGCAACTTGAGTGCAGAAGAGGACAGTGGAACTCCATGTGTAGCGGTGGAATGCGTAGATATATGGAAGAACACCAGTGGCGAAGGCGGCTGTCTGGTCTGCAACTGACGCTGAGGCTCGAATGCATGGGTAGCGATC
>WK7.824
TGAGGGATATTGGGCAATGGGGGAAACCCTGACCCAGCAACGCCGCGTGAGGGATGACGGTTTTCGGATTGTAAACCTCTGTCCTCTGTGAAGATAGTGACGGTAGCAGAGGAGGAAGCTCCGGCTAACTACGTGCCAGCAGCCGCGGTAATACGTAGGGAGCGAGCGTTGTCCGGATTTACTGGGTGTAAAGGGTGCGTAGGCGGATTGGCAAGTCAGAAGTGAAATCCATGGGCTTAACCCATGAACTGCTTTTGAAACTGTGGATCTTGAGTGTCGGAGGGGCAATCGGAATTCCTAGTGTAGCGGTGAAATGCGTAGATATTAGGAGGAACACCAGTGGCGAAGGCGGATTGCTGGACGATAACTGACGGTGAGGCGCGAAAGTGTGGGGAGCAAACA
>WK7.825
TGAGGAATATTGGTCAATGGGCGCAGGCCTGAACCAGCCAAGTCGCGTGAGGGAGGACGGTCCTACGGATTGTAAACCTCTTTTGTCGGGGAGTAACGTGCGGGACGCGTCCCGTATTGAGAGTACCCGAAGAAAAAGCATCGGCTAACTCCGTGCCAGCAGCCGCGGTAATACGGAGGATGCGAGCGTTATCCGGATTTATTGGGTTTAAAGGGTGCGCAGGCGGCGCGCCAAGTCAGCGGTCAAAGTTCCGGGCTCAACCCGGTGTCGCCGTTGAAACTGGCGTGCTCGAGTGCGTGCGAGGAAGGCGGAATGCGTTGTGTAGCGGTGAAATGCATAGATATGACGCAGAACTCCGATTGCGAAGGCAGCTTTCCAGCGCGCTACTGACGCTGAGGCACGAAAGCGTGGGGATCGAACA
>WK7.826
TGAGGAATATTGGTCAATGGGCGCAGGCCTGAACCAGCCAAGTCGCGTGAGGGAGGACGGTCCTACGGATTGTAAACCTCTTTTGTCGGGGAGTAACGTGCGGGACGCGTCCCGTATTGAGAGTACCCGAAGAAAAAGCATCGGCTAATTCCGTGCCAGCAGCCGCGGTAATACGGAAGGTCCGGGCGTTATCCGGATTTATTGGGTTTAAAGGGAGCGTAGGCCGCCTGGTAAGCGTGTTGTGAAATGTCGTTGCTCAACAACGTCACTGCAGCGCGAACTGCTGGGCTTGAGTGTGCGGAAAGCGGGCGGAATTTGTGGTGTAGCGGTGAAATGCTTAGATATCACGAAGAACTCCGATTGCGAAGGCAGCTCGCTGTAGCATTACTGACGCTGAAGCTCGAAGGTGCGGGTATCGAACA
>WK7.827
TGGGGAATATTGCACAATGGGCGCAAGCCTGATGCAGCGACGCCGCGTGAAGGATGAAGTATTTCGGTATGTAAAGCTCTATCAGCAGGGAAGATAATGACGGTACCTGACTAAGAAGCACCGGCTAAATACGTGCCAGCAGCCGCGGTAATACGTATGGTGCAAGCGTTATCCGGATTTACTGGGTGTAAAGGGAGCGCAGGCGGTACGGCAAGTCTGATGTGAAAGCCCGGGGCTCAACCCCGGTACTGCATTGGAAACTGTCGGACTAGAGTGTCGGAGGGGTAAGTGGAATTCCTAGTGTAGCGGTGAAATGCGTAGATATTAGGAGGAACACCAGTGGCGAAGGCGGCTTACTGGACGACAACTGACGCTGAGGCTCGAAAGCGTGGGGAGCAAACA
>WK7.828
TGGGGAATATTGCACAATGGGCGAAAGCCTGATGCAGCAACGCCGCGTGAGCGATGAAGGCCTTCGGGTCGTAAAGCTCTGTCCTCAAGGAAGAAAATGACGGTACTTGACTAAGAAGCCCCGGCTAACTACGTGCCAGCAGCCGCGGTAATACGTAGGGGGCAAGCGTTATCCGGATTTACTGGGTGTAAAGGGAGCGTAGGCGGTCTGGCAAGCCAGAAGTGAAAGCCCGGGGCTTAACCCCGGGACTGCTTTTGGAACTGTTAGACTAGAGTGTCGGAGAGGTAAGTGGAATTCCTAGTGTAGCGGTGAAATGCGTAGATATTAGGAGGAACACCAGTGGCGAAGGCGGCTTACTGGACGATAACTGACGCTGAGGCTCGAAAGCGTGGGGAGCAAACA
>WK7.829
TAGGGAATCTTCCACAATGGGCGCAAGCCTGATGGAGCAACACCGCGTGAGTGAAGAAGGGTTTCGGCTCGTAAAGCTCTGTTGTTGGAGAAGAACGTGCGTGAGAGTAACTGTTCACGCAGTGACGGTATCCAACCAGAAAGTCACGGCTAACTACGTGCCAGCAGCCGCGGTAATACGTAGGTGGCAAGCGTTATCCGGATTTATTGGGCGTAAAGCGAGCGCAGGCGGTTGCTTAGGTCTGATGTGAAAGCCTTCGGCTTAACCGAAGAAGTGCATCGGAAACCGGGCAACTTGAGTGCAGAAGAGGACAGTGGAACTCCATGTGTAGCGGTGGAATGCGTAGATATATGGAAGAACACCAGTGGCGAAGGCGGCTGTCTGGTCTGCAACTGACGCTGAGGCACGAAAGCGTGGGGAGCAAACA
>WK7.830
TGAGGAATATTGGTCAATGGGCGGAAGCCTGAACCAGCCATGCCGCGTGCGGGAAGGAGGCCCTATGGGCTGTGAACCGCTTTTGCCTGGGGGCAATAAGGGCGTCGCGCACGTCCGATGAGAGTACCAGGCGAATAAGCATCGGCTAACTCCGTGCCAGCAGCCGCGGTAATACGGGGGATGCGAGCGTTATCCGGGTTCATTGGGTTTAAAGGGTGCGTAGGCTGTGCGTCAAGTCGGGGGTGAAATTCCGGTGCTCAACACCGGGGCTGCCCTTGATACTGTCGCGCTGGAGTGCGGATGCCGCCGGAGGAATGAGTGGTGTAGCGGTGAAATGCTTAGATATCACTCAGAACACCGATTGCGAAGGCATCTGGCGAATCCGTAACTGACGCTGAGGCACGAAAGCGTGGGGATAGAACA
>WK7.831
TAGGGAATCTTCCACAATGGGCGCAAGCCTGATGGAGCAACACCGCGTGAGTGAAGAAGGGTTTCGGCTCGTAAAGCTCTGTTGTTGGAGAAGAACGTGCGTGAGAGTAACTGTTCACGCAGTGACGGTATCCAACCAGAAAGTCACGGCTAACTACGTGCCAGCAGCCGCGGTAATACGTAGGTGGCAAGCGTTATCCGGATTTATTGGGCGTAAAGCGAGCGCAGGCGGTTGCTTAGGTCTGATGTGAAAGCCTTCGGCTTAACCGAAGAAGTGCATCGGAAACCGGGCGACTTGAGTGCAGAAGAGGACAGTGGAACTCCATGTGTAGCGGTGGAATGCGTAGATATATGGAAGAACACCAGTGGCGAAGGCGGCTCTCTGGTCTGCAACTGACGCTGAGGCTCGAAAGCATGGGTAGCGAACA
>WK7.832
TGGGGAATATTGCACAATGGGGGAAACCCTGATGCAGCAACGCCGCGTGAGTGATGACGGCCTTCGGGTTGTAAAGCTCTGTCTTCAGGGACGATAATGACGGTACCTGAGGAGGAAGCCCCGGCTAACTACGTGCCAGCAGCCGCGGTAATACGTAGGGGGCGAGCGTTGTCCGGAATTACTGGGCGTAAAGGGAGCGTAGGCGGTTAATTAAGTTAGATGTGAAATACCCGGGCTTAACTTGGGGGGTGCATCTAATACTGGTAAACTAGAGTACAGGAGAGGAAAGCGGAATTCCTAGTGTAGCGGTGAAATGCATAGATATTAGGAGGAACATCGGTGGCGAAGGCGGCTTTCTGGACTGACACTGACGCTGAGGCTCGAAAGCGTGGGGAGCAAACA
>WK7.833
TGAGGAATATTGGTCAATGGGCGGTAGCCTGAACCAGCCAAGTCGCGTGAGGGACGACGGCCCTACGGGTTGTAAACCTCTTTTACAAGGGAATAAAGATGGGGTCGAGACCCCAGTTGCATGTACCTTGTGAATAAGCATCGGCTAACTCCGTGCCAGCAGCCGCGGTAATACGGAGGATGCGAGCGTTATCCGGATTCATTGGGTTTAAAGGGTGCGTAGGTGGCCGATTAAGTCAGCGGTGAAAGTCAGTGGCTCAACCATTGAATTGCCGTTGAAACTGGTTGGCTTGAGTACGTACGGGGCAGGCGGAATGCGTGGTGTAGCGGTGAAATGCATAGATATCACGCAGAACCCCGATCGCGAAGGCAGCCTGCCAGGCCGTGACTGACACTGATGCACGAAAGCGTGGGTATCGAACA
>WK7.834
TGGGGAATATTGCACAATGGGGGAAACCCTGATGCAGCGACGCCGCGTGAGTGAAGAAGTATTTCGGTATGTAAAGCTCTATCAGCAGGGAAGAAAGTGACGGTACCTGAATAAGAAGCCCCGGCTAACTACGTGCCAGCAGCCGCGGTAATACGTAGGGGGCAAGCGTTATCCGGATTTACTGGGTGTAAAGGGAGCGTAGACGGCAAGGCAAGTCTGAAGTGAAAGCCCGGTGCTTAACGCCGGGACTGCTTTGGAAACTGTTTAGCTGGAGTGCCGGAGAGGTAAGCGGAATTCCTAGTGTAGCGGTGAAATGCGTAGATATTAGGAAGAACACCAGTGGCGAAGGCGGCTTACTGGACGGTAACTGACGTTGAGGCTCGAAAGCGTGGGGAGCAAACA
>WK7.835
TGAGGAATATTGGGCAATGGGCGAAAGCCTGACCCAGCAACGCCGCGTGAAGGAAGACGGTTTTCGGATTGTAAACTTCTTTTAAGAGGGACGATAATGACGGTACCTCTTGAATAAGCCACGGCTAACTACGTGCCAGCAGCCGCGGTAATACGTAGGTGGCAAGCGTTGTCCGGATTTACTGGGTGTAAAGGGCGAGTAGGCGGACCTGCAAGTCAGATGTGAAATCCCCGGGCTTAACCCGGGAACTGCATTTGAAACTGCAGGCCTTGAGTGATGGAGAGGCAGGCGGAATTCCCGGTGTAGCGGTGGAATGCGTAGATATCGGGAGGAACACCAGTGGCGAAGGCGGCCTGCTGGACATTAACTGACGCTGAGGAGCGAAAGCGTGGGGAGCAAACA
>WK7.836
TGGGGAATATTGCACAATGGGGGAAACCCTGATGCAGCAACGCCGCGTGAGTGATGACGGTCTTCGGATTGTAAAGCTCTGTCTTTAGGGACGATAATGACGGTACCTAAGGAGGAAGCCACGGCTAACTACGTGCCAGCAGCCGCGGTAATACGTAGGTGGCAAGCGTTGTCCGGATTTACTGGGCGTAAAGGGAGCGTAGGCGGATTTTTAAGTGAGATGTGAAATACTCGGGCTTAACCTGAGTGCTGCATTTCAAACTGGAAGTCTAGAGTGCAGGAGAGGAGAAGGGAATTCCTAGTGTAGCGGTGAAATGCGTAGAGATTAGGAAGAACACCAGTGGCGAAGGCGCTTCTCTGGACTGTAACTGACGCTGAGGCTCGAAAGCGTGGGGAGCAAACA
>WK7.837
TGGGGAATATTGGACAATGGGGGAAACCCTGATCCAGCGACGCCGCGTGAGTGAAGAAGTATTTCGGTATGTAAAGCTCTATCAGCAAGGAAGAAAATGACGGTACTTGACTAAGAAGCCCCGGCTAACTACGTGCCAGCAGCCGCGGTAATACGTAGGGGGCAAGCGTTATCCGGATTTACTGGGTGTAAAGGGAGCGTAGACGGCAAAGCAAGTCTGAAGTGAAAGCCCCGGGCTCAACCCGGGAACTGCTTTGGAAACTGTTTAGCTAGAGTGCAGGAGAGGTAAGTGGAATTCCTAGTGTAGCGGTGAAATGCGTAGATATTAGGAGGAACACCAGTGGCGAAGGCGGCTTACTGGACTGTAACTGACGTTGAGGCTCGAAAGCGTGGGGAGCAAACA
>WK7.838
TGAGGAATATTGGTCAATGGGCGGAAGCCTGAACCAGCCAAGTAGCGTGCAGGATGACGGCCCTCTGGGTTGTAAACTGCTTTTAGTCGGGAATAAAATGCGGCACGTGTGCCGCATTGCATGTACCGTCAGAAAAAGGACCGGCTAATTCCGTGCCAGCAGCCGCGGTAATACGGAGGATGCGAGCGTTATCCGGATTTATTGGGTTTAAAGGGTGCGCAGGCGGCGCGCCAAGTCAGCGGTCAAAGTTCCGGGCTCAACCCGGTGTCGCCGTTGAAACTGGCGTGCTCGAGTGCGTGCGAGGAAGGCGGAATGCGTTGTGTAGCGGTGAAATGCATAGATATGACGCAGAACTCCGATTGCGAAGGCAGCTTTCCAGCGCGCTACTGACGCTGAGGCACGAAAGCGTGGGGATCGAACA
>WK7.839
TGAGGAATATTGGTCAATGGGCGGAAGCCTGAACCAGCCAAGTCGCGTGAGGGAAGACGGCCCTAAGGGTTGTAAACCTCTTTTGCCGGGGAGCAAAAGCGCCGTGCGCGGTGCTATGAGAGTACCCGGAGAAAAAGCATCGGCTAACTCCGTGCCAGCAGCCGCGGTAATACGGAGGATGCGAGCGTTATCCGGATTTATTGGGTTTAAAGGGTGCGTAGGCGGACAGTTAAGTCAGCGGTCAAAACGGGCGGCTCAACCGCCTGCCGCCGTTGAAACTGGCAGTCTAGAGTGGGCGAGAAGTACGCGGAATGCGCGGTGTAGCGGTGAAATGCATAGATATTGCGCAGAACTCCGATTGCGAAGGCAGCGTACCGGCGCCCGACTGACGCTGAGGCACGAAAGCGTGGGGATCGAACA
>WK7.840
TGGGGAATATTGCACAATGGGGGAAACCCTGATGTAGCAACGCCGCGTGAGTGATGACGGCCTTCGGGTTGTAAAGCTCTGTCTTCAGGGACGATAATGACGGTACCTGAGGAGGAAGCCACGGCTAACTACGTGCCAGCAGCCGCGGTAATACGTAGGTGGCGAGCGTTGTCCGGATTTACTGGGCGTAAAGGGAGCGTAGGCGGATTTTTAAGTGAGATGTGAAATACTCGGGCTTAACCTGAGTGCTGCATTTCAAACTGGAAGTCTAGAGTGCAGGAGAGGAGAAGGGAATTCCTAGTGTAGCGGTGAAATGCGTAGAGATTAGGAAGAACACCAGTGGCGAAGGCGCTTCTCTGGACTGTAACTGACGCTGAGGCTCGAAAGTGCGGGAATCAAACA
>WK7.841
TGAGGAATATTGGTCAATGGGCGCAGGCCTGAACCAGCCAAGTCGCGTGAGGGAAGACGGTCCTACGGATTGTAAACCTCTTTTGTCGGGGAGTAACGTGCGGGACGGGTCCCGTATTGAGAGTACCCGAAGAAAAAGCATCGGCTAACTCCGTGCCAGCAGCCGCGGTAATACGGAGGATGCGAGCGTTATCCGGATTAATTGGGTTTAAAGGGTGCGCAGGCGGCGCGCCAAGTCAGCGGTCAAAGTTCCGGGCTCAACCCGGTGTCGCCGTTGAAACTGGCGTGCTCGAGTGCGTGCGAGGAAGGCGGAATGCGTTGTGTAGCGGTGAAATGCATAGATATGACGCAGAACTCCGATTGCGAAGGCAGCTTTCCAGCGCGCTACTGACGCTGAGGCACGAAAGCGTGGGGATCGAACA
>WK7.842
TGGGGAATATTGGGCAATGGGCGCAAGCCTGACCCAGCAACGCCGCGTGAAGGAAGAAGGCTTTCGGGTTGTAAACTTCTTTTGTCAGGGACGAGTAGAAGACGGTACCTGACGAATAAGCCACGGCTAACTACGTGCCAGCAGCCGCGGTAATACGTAGGTGGCAAGCGTTGTCCGGATTTACTGGGTGTAAAGGGCGTGTAGCCGGGTCGGCAAGTCAGATGTGAAATCCACGGGCTCAACTCGTGAACTGCATTTGAAACTGTTGATCTTGAGTATCGGAGAGGCAATCGGAATTCCTAGTGTAGCGGTGAAATGCGTAGATATTAGGAGGAACACCAGTGGCGAAGGCGGATTGCTGGACGACAACTGACGGTGAGGCGCGAAAGCGTGGGGAGCAAACA
>WK7.843
TAAGGAATTTTCGGCAATGGAGGAAACTCTGACCGAGCAACGCCGCGTGAGTGATGAAGGCCTTCGGGTTGTAAAGCTCTGTTGTAAAGGAAGAATGTATAGAAAAGGAAATGTTTCTATAGTGACGGTACTTTACTAGAAAGTCACGGCTTACTACGTGCCAGCAGCCGCGGTAATACGTAGGTGGCAAGCGTTATCCGGATTTATTGGGCGTAAAGGGTGCGCAGGCGGATTGTTAAGTTCGAGGTGAAAGCGTTGGGCTCAACCCAATATAGCCTTAAATACTGGCAATCTAGAGTGCAGAAGAGGGTAATGGAATTCCATGTGTAGCGGTAAAATGCGTAGATATATGGAGGAACACCAGCGGCGAAGGCGGTTACCTGGTCTGTAACTGACGCTCAGGCACGAAAGCGTGGGGAGCAAATA
>WK7.844
TGAGGAATATTGGTCAATGGGCGAGAGCCTGAACCAGCCAAGTCGCGTGAGGGAAGACGGTCCTACGGATTGTAAACCTCTTTTGTCGGGGAACAAAAGGCGCCACGCGTGGTGTATAGAGTGTACCCGAAGAAAAAGCATCGGCTAACTCCGTGCCAGCAGCCGCGGTAATACGGAGGATGCGAGCGTTATCCGGATTTATTGGGTTTAAAGGGTGCGCAGGCGGCGGATCAAGTCAGCGGTCAAACTTCGGGGCTCAACCCCGTTTTGCCGTTGAAACTGATCGGCTGGAGTCTGTTCGAGGGACGCGGAATGCGAGGTGTAGCGGTGAAATGCATAGATATCACGCAGAACTCCGATTGCGAAGGCAGCGTCCCGGGGCGGCACTGACGCTGAGGCACGAAAGTGTGGGTATCGAACA
>WK7.845
TGGGGAATATTGGGCAATGGGCGCAAGCCTGACCCAGCAACGCCGCGTGAAGGAAGAAGGCTTTCGGGTTGTAAACTTCTTTTGTCAGGGACGAGTAGAAGACGGTACCTGACGAATAAGCCACGGCTAACTACGTGCCAGCAGCCGCGGTAATACGTAGGTGGCAAGCGTTGTCCGGATTTATTGGGCGTAAAGCGAGCGCAGGCGGAAAAATAAGTCTAATGTGAAAGCCCTCGGCTTAACCGAGGAACTGCATCGGAAACTGTTTTTCTTGAGTGCAGAAGAGGAGAGTGGAACTCCATGTGTAGCGGTGGAATGCGTAGATATTAGGAGGAACACCAGTAGCGAAGGCGGCTTTCTGGACTGTAACTGACACTGAGGCACAAAAGCGTGGGGAGCAAACA
>WK7.846
TGGGGGATATTGCACAATGGACGAAAGTCTGATGGAGCAACGCCGCGTGAGTGAAGAAGGGTTTCGGCTCGTAAAGCTCTGTTGGTAGTGAAGAAAGATAGAGGTAGTAACTGGCCTTTATTTGACGGTAATTACTTAGAAAGTCACGGCTAACTACGTGCCAGCAGCCGCGGTAATACGTAGGTGGCAAGCGTTGTCCGGATTTATTGGGCGTAAAGCGAGTGCAGGCGGTTCAATAAGTCTGATGTGAAAGCCTTCGGCTCAACCGGAGAATTGCATCAGAAACTGTTGAACTTGAGTGCAGAAGAGGAGAGTGGAACTCCATGTGTAGCGGTGGAATGCGTAGATATATGGAAGAACACCAGTGGCGAAGGCGGCTCTCTGGTCTGCAACTGACGCTGAGGCTCGAAAGCATGGGTAGCGAACA
>WK7.847
TGGGGAATATTGGGCAATGGGCGAAAGCCTGACCCAGCAACGCCGCGTGAGGGAAGAAGGTTTTCGGATTGTAAACCTCTGTCCTCAGGGACGAAGGAAGTGACGGTAATCTGTGAGGAAGCCCCGGCTAACTACGTGCCAGCAGCCGCGGTAATACGTAGGGGGCGAGCGTTGTCCGGAATTACTGGGCGTAAAGGGAGCGTAGGCGGTTAATTAAGTTAGATGTGAAATACCCGGGCTTAACTTGGGGGGTGCATCTAATACTGGTAAACTAGAGTACAGGAGAGGAAAGCGGAATTCCTAGTGTAGCGGTGAAATGCATAGATATTAGGAGGAACATCGGTGGCGAAGGCGGCTTTCTGGACTGACACTGACGCTGAGGCTCGAAAGCGTGGGGAGCAAACA
>WK7.848
TGGGGAATATTGCACAATGGGCGAAAGCCTGATGCAGCAACGCCGCGTGAGCGATGAAGGCCTTCGGGTCGTAAAGCTCTGTCCTCAAGGAAGATAATGACGGTACTTGAGGAGGAAGCCCCGGCTAACTACGTGCCAGCAGCCGCGGTAATACGTAGGGGGCTAGCGTTATCCGGATTTACTGGGCGTAAAGGGTGCGTAGGTGGTTTCTTAAGTCAGGAGTGAAAGGCTACGGCTCAACCGTAGTAAGCTCTTGAAACTGGGAAACTTGAGTGCAGGAGAGGAAAGTGGAATTCCTAGTGTAGCGGTGAAATGCGTAGATATTAGGAGGAACACCAGTAGCGAAGGCGGCTTTCTGGACTGTAACTGACACTGAGGCACGAAAGCGTGGGGAGCAAACA
>WK7.849
TGGGGAATATTGCACAATGGGGGAAACCCTGATGCAGCAACGCCGCGTGAGTGATGACGGCCTTCGGGTTGTAAAGCTCTGTCTTCAGGGACGATAATGACGGTACCTGAGGAGGAAGCCACGGCTAACTACGTGCCAGCAGCCGCGGTAATACGTAGGGGGCGAGCGTTGTCCGGAATGACTGGGCGTAAAGGGCGTGTAGGCGGCTCTTTAAGTCTGGAGTGAAAGTCCTGCTTTCAAGGTGGGAATTGCTTTGGAGACTGGAGAGCTTGAGTGCGGAAGAGGTAAGTGGAATTCCCAGTGTAGCGGTGAAATGCGTAGAGATTGGGAGGAACACCAGTGGCGAAGGCGACTTACTGGGCCGTAACTGACGCTGAGGCGCGAAAGCGTGGGGAGCGAACA
>WK7.850
TGGGGGATATTGCACAATGGGGGAAACCCTGATGCAGCGACGCCGCGTGAGTGAAGAAGTATTTCGGTATGTAAAGCTCTATCAGCAGGAAAGATAATGACGGTACCTGACTAAGAAGCACCGGCTAAATACGTGCCAGCAGCCGCGGTAATACGTATGGTGCAAGCGTTATCCGGATTTACTGGGTGTAAAGGGAGCGCAGACGGCATGGCAAGCCAGATGTGAAAGGTGGGGGCTCAACCCCCAAGCTGCATTTGGAACTGTCAAGCTAGAGTATCGGAGAGGTAAGTGGAATTCCTAGTGTAGCGGTGAAATGCGTAGATATTAGGAGGAACACCAGTGGCGAAGGCGGCTTACTGGACGATAACTGACGTTGAGGCTCGAAAGCGTGGGGAGCAAACA
>WK7.851
TGGGGAATATTGCACAATGGGGGAAACCCTGATGCAGCAACGCCGCGTGAGTGATGACGGCCTTCGGGTTGTAAAGCTCTGTCTTCAGGGACGATAATGACGGTACCTGAGGAGGAAGCCACGGCTAACTACGTGCCAGCAGCCGCGGTAATACGTAGGTGGCGAGCGTTGTCCGGATTTATTGGGTTTAAAGGGTGCGCAGGCGGTGCGCCAAGTCAGCGGTCAAAGTTCCGGGCTCAACCCGGTGTCGCCGTTGAAACTGGCGTGCTCGAGTGCGTGCGAGGAAGGCGGAATGCGTTGTGTAGCGGTGAAATGCATAGATATGACGCAGAACTCCGATTGCGAAGGCAGCTTTCCAGCGCGCTACTGACGCTGAGGCACGAAAGCGTGGGGATCGAACA
>WK7.852
TAGGGAATTTTCGTCAATGGGGGGAACCCTGAACGAGCAATGCCGCGTGAGTGAGGAAGGTCTTCGGATCGTAAAGCTCTGTTGTAAGAGAAAAACGGCACTCATAGGGAATGATGAGTGAGTGATGGTATCTTACCAGAAAGTCACGGCTAACTACGTGCCAGCAGCCGCGGTAATACGTAGGTGGCGAGCGTTATCCGGAATGATTGGGCGTAAAGGGTGCGTAGGTGGCAGATCAAGTCTGGAGTAAAAGGTATGGGCTCAACCCGTACTGGCTCTGGAAACTGATCCGCTAGAGAACAGAAGAGGACGGCGGAACTCCATGTGTAGCGGTAAAATGCGTAGATATATGGAAGAACACCGGTGGCGAAGGCGGCCGTCTGGTCTGGATTCTGACACTGAAGCACGAAAGCGTGGGGAGCAAATA
>WK7.853
TGGGGAATATTGGGCAATGGGCGCAAGCCTGACCCAGCAACGCCGCGTGAGGGAAGAAGGTTTTCGGATTGTAAACCTCTGTCGCAGAAGACGAAGGAAGTGACGGTAATCTGTGAGGAAGCCCCGGCTAACTACGTGCCAGCAGCCGCGGTAATACGTAGGGGGCGAGCGTTGTCCGGAATTACTGGGCGTAAAGGGAGCGTAGGCGGTTAATTAAGTTAGATGTGAAATACCCGGGCTTAACTTGGGGGGTGCATCTAATACTGGTAAACTAGAGTACAGGAGAGGAAAGCGGAATTCCTAGTGTAGCGGTGAAATGCATAGATATTAGGAGGAACATCGGTGGCGAAGGCGGCTTTCTGGACTGACACTGACGCTGAGGCTCGAAAGCGTGGGGAGCAAACA
>WK7.854
TGGGGGATATTGCACAATGGGGGAAACCCTGATGCAGCGACGCCGCGTGAGTGAAGAAGTATTTCGGTATGTAAAGCTCTATCAGCAGGAAAGATAATGACGGTACCTGACTAAGAAGCACCGGCTAAATACGTGCCAGCAGCCGCGGTAATACGTATGGTGCAAGCGTTATCCGGATTTACTGGGTGTAAAGGGAGCGCAGACGGCATGGCAAGCCAGATGTGAAAGGTGGGGGCTCAACCCCCAAGCTGCATTTGGAACTGTCAAGCTAGAGTATCGGAGAGGTAAGTGGAATTCCTAGTGTAGCGGTGAAATGCGTAGATATTAGGAGGAACACCAGTGGCGAAGGCGGCTTACTGGACGATAACTGACGTTGAGGCTCGAAAGCGTGGGGAGCAAACA
>WK7.855
TAGGGAATCTTCCACAATGGGCGCAAGCCTGATGGAGCAACACCGCGTGAGTGATGACGGCCTTCGGGTTGTAAAGCTCTGTCTTCAGGGACGATAATGACGGTACCTGAGGAGGAAGCCACGGCTAACTACGTGCCAGCAGCCGCGGTAATACGTAGGTGGCGAGCGTTGTCCGGATTTACTGGGCGTAAAGGGAGCGTAGGCGGATTTTTAAGTGAGATGTGAAATACTCGGGCTTAACCTGAGTGCTGCATTTCAAACTGGAAGTCTAGAGTGCAGGAGAGGAGAAGGGAATTCCTAGTGTAGCGGTGAAATGCGTAGATATATGGAAGAACACCAGTGGCGAAGGCGGCTGTCTGGTCTGCAACTGACGCTGAGGCTCGAAAGCATGGGTAGCAAACA
>WK7.856
TGGGGGATATTGCACAATGGGGGAAACCCTGATGCAGCAACGCCGCGTGAGTGATGACGGTCTTCGGATTGTAAAGCTCTGTCTTTAGGGACGATAATGACGGTACCTAAGGAGGAAGCCACGGCTAACTACGTGCCAGCAGCCGCGGTAATACGTAGGTGGCGAGCGTTGTCCGGATTTACTGGGCGTAAAGGGAGCGTAGGCGGATTTTTAAGTGAGATGTGAAATACTCGGGCTTAACCTGAGTGCTGCATTTCAAACTGGAAGTCTAGAGTGCAGGAGAGGAGAAGGGAATTCCTAGTGTAGCGGTGAAATGCGTAGAGATTAGGAAGAACACCAGTGGCGAAGGCGCTTCTCTGGACTGTAACTGACGCTGAGGCTCGAAAGCGTGGGGAGCAAACA
>WK7.857
TGAGGAATATTGGTCAATGGGCGCAGGCCTGAACCAGCCAAGTCGCGTGAGGGAAGACGGTCCTACGGATTGTAAACCTCTTTTGTCGGGGAGTAACGTGCGGGACGCGTCCCGTATTGAGAGTACCCGAAGAAAAAGCATCGGCTAACTCCGTGCCAGCAGCCGCGGTAATACGGAGGATGCGAGCGTTATCCGGATTTATTGGGTTTAAAGGGTGCGCAGGCGGACTCGTCAAGTCAGCGGTAAAAATTCGGGGCTCAACCCCGTCCTGCCGTTGAAACTGCGAGACTGGAGTGCGACAGAGGAAAGCGGAATGCGAGGTGTAGCGGTGAAATGCATAGATATCGCGCAGAACTCCGATTGCGAAGGCAGCTTTCCATGTCGTGACTGACGCTGAGGCACGAAAGCGTGGGGATCGAACA
>WK7.858
TGAGGAATATTGGTCAATGGGCGCAGGCCTGAACCAGCCAAGTCGCGTGAGGGAAGACGGTCCTACGGATTGTAAACCTCTTTTGTCGGGGAGTAACGTGCGGGACGCGTCCCGTATTGAGAGTACCCGAAGAAAAAGCATCGGCTAACTCCGTGCCAGCAGCCGCGGTAATACGGAGGATGCGAGCGTTATCCGGATTTATTGGGTTTAAAGGGTGCGCAGGCGGCGCGCCAAGTCAGCGGTCAAAGTTCCGGGCTCAACCCGGTGTCGCCGTTGAAACTGGCGTGCTCGAGTGCGTGCGAGGAAGGCGGAATGCGTTGTGTAGCGGTGAAATGCATAGATATGACGCAGAACTCCGATTGCGAAGGCAGCTTTCCAGCGCGCTACTGACGCTGAGGCACGAAAGCGTGGGGATCGAACA
>WK7.859
TGAGGAATATTGGTCAATGGGCGCAGGCCTGAACCAGCCAAGTCGCGTGAGGGAGGACGGTCCTACGGATTGTAAACCTCTTTTGTCGGGGAGTAACGTGCGGGACGGGTCCCGTATTGAGAGTACCCGAAGAAAAAGCATCGGCTAACTCCGTGCCAGCAGCCGCGGTAATACGGAGGATGCGAGCGTTATCCGGATTTATTGGGTTTAAAGGGTGCGCAGGCGGCGCGCCAAGTCAGCGGTCAAAGTTCCGGGCTCAACCCGGTGTCGCCGTTGAAACTGGCGTGCTCGAGTGCGTGCGAGGAAGGCGGAATGCGTTGTGTAGCGGTGAAATGCATAGATATGACGCAGAACTCCGATTGCGAAGGCAGCTTTCCAGCGCGCTACTGACGCTGAGGCACGAAAGCGTGGGGATCGAACA
>WK7.860
TAGGGAATCTTCCACAATGGACGAAAGTCTGATGGAGCAACGCCGCGTGAGTGAAGAAGGGTTTCGGCTCGTAAAGCTCTGTTGGTAGTGAAGAAAGATAGAGGTAGTAACTGGCCTTTATTTGACGGTAATTACTTAGAAAGTCACGGCTAACTACGTGCCAGCAGCCGCGGTAATACGTAGGTGGCAAGCGTTGTCCGGATTTATTGGGCGTAAAGCGAGTGCAGGCGGTTCAATAAGTCTGATGTGAAAGCCTTCGGCTCAACCGGAGAATTGCATCAGAAACTGTTGAACTTGAGTGCAGAAGAGGAGAGTGGAACTCCATGTGTAGCGGTGGAATGCGTAGATATATGGAAGAACACCAGTGGCGAAGGCGGCTCTCTGGTCTGCAACTGACGCTGAGGCTCGAAAGCATGGGTAGCGAACA
>WK7.861
TGAGGAATATTGGTCAATGGGCGCAGGCCTGAACCAGCCAAGTCGCGTGAGGGAGGACGGTCCTACGGATTGTAAACCTCTTTTGTCGGGGAGTAACGTGCGGGACGGGTCCCGTATTGAGAGTACCCGAAGAAAAAGCATCGGCTAACTCCGTGCCAGCAGCCGCGGTAATACGGAAGGTCCGGGCGTTATCCGGATTTATTGGGTTTAAAGGGTGCGCAGGCGGCGCGCCAAGTCAGCGGTCAAAGTTCCGGGCTCAACCCGGTGTCGCCGTTGAAACTGGCGTGCTCGAGTGCGTGCGAGGAAGGCGGAATGCGTTGTGTAGCGGTGAAATGCATAGATATGACGCAGAACTCCGATTGCGAAGGCAGCTTTCCAGCGCGCTACTGACGCTGAGGCACGAAAGCGTGGGGATCGAACA
>WK7.862
TGGGGAATATTGGGCAATGGGCGCAAGCCTGACCCAGCAACGCCGCGTGAAGGAAGAAGGCTTTCGGGTTGTAAACTTCTTTTGTCAGGGACGAGTAGAAGACGGTACCTGACGAATAAGCCACGGCTAACTACGTGCCAGCAGCCGCGGTAATACGTAGGTGGCAAGCGTTGTCCGGATTTACTGGGTGTAAAGGGCGTGTAGCCGGGTCGGCAAGTCAGATGTGAAATCCACGGGCTCAACTCGTGAACTGCATTTGAAACTGTTGATCTTGAGTATCGGAGAGGCAATCGGAATTCCTAGTGTAGCGGTGAAATGCGTAGATATTAGGAGGAACACCAGTGGCGAAGGCGGATTGCTGGACGACAACTGACGGTGAGGCGCGAAAGCGTGGGGAGCAAACA
>WK7.863
TGGGGGATATTGCACAATGGGGGAAACCCTGATGCAGCGACGCCGCGTGAGCGATGAAGTATTTCGGTATGTAAAGCTCTATCAGCAGGGAAGAAAAATGACGGTACCTGACTAAGAAGCACCGGCTAAATACGTGCCAGCAGCCGCGGTAATACGTATGGTGCAAGCGTTATCCGGATTTACTGGGTGTAAAGGGAGCGTAGACGGTTGTGCAAGTCTGAAGTGAAATGCGGGGGCTCAACCCCTGAACGGCTTTGGAAACTGTATAACTAGAGTGCAGGAGAGGTAAGTGGAATTCCTAGTGTAGCGGTGAAATGCGTAGATATTAGGAGGAACACCAGTGGCGAAGGCGGCTTACTGGACTGTAACTGACGTTGAGGCTCGAAAGCGTGGGGAGCAAACA
>WK7.864
TGAGGAATATTGGTCAATGGGCGCAGGCCTGAACCAGCCAAGTCGCGTGAGGGAAGACGGTCCTACGGATTGTAAACCTCTTTTGTCGGGGAGTAACGTGCGGGACGCGTCCCGTATTGAGAGTACCCGAAGAAAAAGCATCGGCTAACTCCGTGCCAGCAGCCGCGGTAATACGGAGGATGCGAGCGTTATCCGGATTTATTGGGTTTAAAGGGTGCGCAGGCGGCGCGCCAAGTCAGCGGTCAAAGTTCCGGGCTCAACCCGGTGTCGCCGTTGAAACTGGCGTGCTCGAGTGCGTGCGAGGAAGGCGGAATATAGGGTGTAGCGGTGAAATGCGTTGATATCCTATAGAACACCGGAGGCGAAGGCGGATTCCTTGAACAGCACTGACGCTGAGGCGCGAAAGTCGGGGGAGCAAACA
>WK7.865
TGGGGAATATTGCACAATGGGCGAAAGCCTGATGCAGCAACGCCGCGTGGGTGATGAAGGTTTTCGGATCGTAAAGCCCTGTCTTTTGGGACGATAATGACGGTACCAAAGGAGGAAGCCACGGCTAACTACGTGCCAGCAGCCGCGGTAATACGTAGGTGGCAAGCGTTGTCCGGATTTACTGGGCGTAAAGGGAGCGTAGGCGGACCTTTAAGTGAGATGTGAAATACCCGAGCTCAACTTGGGTGCTGCATTTCAAACTGGAGGTCTAGAGTGTCGGAGAGGTAAGTGGAATTCCTAGTGTAGCGGTGAAATGCGTAGAGATTAGGAAGAACCCCGGTGGCGAAGGCGACTTACTGGACGATAACTGACGCTGAGGCTCGAAAGCGTGGGGAGCAAACA
>WK7.866
TAGGGAATCTTCCACAATGGACGAAAGTCTGATGGAGCAACGCCGCGTGAGTGAAGAAGGGTTTCGGCTCGTAAAGCTCTGTTGGTAGTGAAGAAAGATAGAGGTAGTAACTGGCCTTTATTTGACGGTAATTACTTAGAAAGTCACGGCTAACTACGTGCCAGCAGCCGCGGTAATACGTAGGTGGCAAGCGTTGTCCGGATTTATTGGGCGTAAAGCGAGTGCAGGCGGTTCAATAAGTCTGATGTGAAAGCCTTCGGCTCAACCGGAGAATTGCATCAGAAACTGTTGAACTTGAGTGCAGAAGAGGAGAGTGGAACTCCATGTGTAGCGGTGGAATGCGTAGATATATGGAAGAACACCAGTGGCGAAGGCGGCTCTCTGGTCTGCAACTGACGCTGAGGCTCGAAAGCATGGGTAGCGAACA
>WK7.867
TAGGGAATCTTCCACAATGGACGAAAGTCTGATGGAGCAACGCCGCGTGAGTGAAGAAGGGTTTCGGCTCGTAAAGCTCTGTTGGTAGTGAAGAAAGATAGAGGTAGTAACTGGCCTTTATTTGACGGTAATTACTTAGAAAGTCACGGCTAACTACGTGCCAGCAGCCGCGGTAATACGTAGGTGGCAAGCGTTGTCCGGATTTATTGGGCGTAAAGCGAGCGCAGGCGGAAAAATAAGTCTAATGTGAAAGCCCTCGGCTTAACCGAGGAACTGCATCGGAAACTGTTTTTCTTGAGTGCAGAAGAGGAGAGTGGAACTCCATGTGTAGCGGTGGAATGCGTAGATATATGGAAGAACACCAGTGGCGAAGGCGGCTCTCTGGTCTGCAACTGACGCTGAGGCTCGAAAGCATGGGTAGCGAACA
>WK7.868
TGGGGAATATTGGGCAATGGGCGAAAGCCTGACCCAGCAACGCCGCGTGAAGGAAGAAGGTCTTCGGATTGTAAACTTCTTTTATCAGGGACGAAGGAAGTGACGGTACCTGATGAATAAGCCACGGCTAACTACGTGCCAGCAGCCGCGGTAATACGTAGGTGGCAAGCGTTATCCGGATTTACTGGGTGTAAAGGGCGCGTAGGCGGGGATACAAGTCAGATGTGAAATCTATGGGCTTAACCCATAAACTGCATTTGAAACTGTATCTCTTGAGTGTCGGAGGGGTAGACGGAATTCCTAGTGTAGCGGTGAAATGCGTAGATATTAGGAGGAACACCAGTGGCGAAGGCGGCTTACTGGACGATAACTGACGTTGAGGCTCGAAAGCGTGGGGAGCAAACA
>WK7.869
TGAGGAATATTGGTCAATGGGCGAGAGCCTGAACCAGCCAAGTAGCGTGCAGGATGACGGCCCTATGGGTTGTAAACTGCTTTTATGCGGGGATAACGTGCACCACGTGTGGTGTATTGCAGGTACCGCATGAATAAGGACCGGCTAATTCCGTGCCAGCAGCCGCGGTAATACGGAAGGTCCGGGCGTTATCCGGATTTATTGGGTTTAAAGGGAGCGTAGGCCGCTGTTTAAGCGTGTTGTGAAAAACCGGGGCTCAACTCCGGTCGTGCAGCGCGAACTGGACGGCTTGAGTGCGCGGTAAGTGGGCGGAATTTGTGGTGTAGCGGTGAAATGCTTAGATATCACGAAGAACTCCGATTGCGAAGGCAGCTCACTGTAGCGCAACTGACGCTGAAGCTCGAAAGTGCGGGTATCGAACA
>WK7.870
TGAGGAATATTGGTCAATGGGCGCAGGCCTGAACCAGCCAAGTCGCGTGAGGGAGGACGGTCCTACGGATTGTAAACCTCTTTTGTCGGGGAGTAACGTGCGGGACGCGTCCCGTATTGAGAGTACCCGAAGAAAAAGCATCGGCTAACTCCGTGCCAGCAGCCGCGGTAATACGGAGGATGCGAGCGTTATCCGGATTTATTGGGTTTAAAGGGTGCGCAGGCGGCGCGCCAAGTCAGCGGTCAAAGTTCCGGGCTCAACCCGGTGTCGCCGTTGAAACTGGCGTGCTCGAGTGCGTGCGAGGAAGGCGGAATGCGTTGTGTAGCGGTGAAATGCATAGATATGACGCAGAACTCCGATTGCGAAGGCAGCTTTCCAGCGCGCTACTGACGCTGAGGCACGAAAGCGTGGGGATCGAACA
>WK7.871
TGAGGAATATTGGTCAATGGGCGAGAGCCTGAACCAGCCAAGTCGCGTGAGGGAAGACGGTCCTACGGATTGTAAACCTCTTTTGTCGGGGAGTAATAGGCGGGACGTGTCCTGCTGTGAGAGTACCCGAAGAAAAAGCATCGGCTAACTCCGTGCCAGCAGCCGCGGTAATACGGAGGATGCGAGCGTTATCCGGATTTATTGGGTTTAAAGGGTGCGCAGGCGGCGTGCCAAGTCAGCGGTCAAAGTTCCGGGCTCAACCCGGTGATGCCGTTGAAACTGGTGTGCTTGAGTGCGTGCGAGGGAGGCGGAATGCGTTGTGTAGCGGTGAAATGCATAGATATGACGCAGAACTCCGATTGCGAAGGCAGCTTTCCAGCACGCCACTGACGCTGAGGCACGAAAGCGTGGGGATCGAACA
>WK7.872
TGGGGAATATTGGGCAATGGGCGCAAGCCTGACCCAGCAACGCCGCGTGAGTGATGACGGCCTTCGGGTTGTAAAGCTCTGTCTTCAGGGACGATAATGACGGTACCTGAGGAGGAAGCCACGGCTAACTCTGTGCCAGCAGCCGCGGTAATACAGAGGTCGCAAGCGTTGTTCGGATTTACTGGGCGTAAAGGGCGCGTAGGCGGTCTTGCGTGTCAGATGTGAAATCTCCGGGCTCAACCCGGAAAGTGCGTCTGAAACTACAGGACTCGAGTCTGGGAGAGGGAATCGGAATATAGGGTGTAGCGGTGAAATGCGTTGATATCCTATAGAACACCGGAGGCGAAGGCGGATTCCTTGAACAGCACTGACGCTGAGGCGCGAAAGTCGGGGGAGCAAACA
>WK7.873
TGGGGAATATTGCACAATGGGGGAAACCCTGATGCAGCAACGCCGCGTGAGTGATGACGGTCTTCGGATTGTAAACTCCTGTCCCAGGGGACGATAATGACGGTACCCTGGGAGGAAGCACCGGCTAACTACGTGCCAGCAGCCGCGGTAAAACGTAGGGTGCAAGCGTTGTCCGGAATTACTGGGTGTAAAGGGAGCGCAGGCGGATTGGCAAGTTGGGAGTGAAATCTATGGGCTCAACCCATAAATTGCTTTCAAAACTGTCAGTCTTGAGTGGTGTAGAGGTAGGCGGAATTCCCGGTGTAGCGGTGGAATGCGTAGATATCGGGAGGAACACCAGTGGCGAAGGCGGCCTACTGGGCACTAACTGACGCTGAGGCTCGAAAGCATGGGTAGCAAACA
>WK7.874
TGGGGAATATTGGGCAATGGGCGAAAGCCTGACCCAGCAACGCCGCGTGAGGGAAGAAGGTTTTCGGATTGTAAACCTCTGTCCTCAGGGACGAAGGAAGTGACGGTACCTGAGGAGGAAGCCCCGGCTAACTACGTGCCAGCAGCCGCGGTAATACGTAGGTGGCAAGCGTTATCCGGATTTATTGGGCGTAAAGCGAGCGCAGGCGGTTGCTTAGGTCTGATGTGAAAGCCTTCGGCTTAACCGAAGAAGTGCATCGGAAACCGGGCGACTTGAGTGCAGAAGAGGACAGTGGAACTCCATGTGTAGCGGTGGAATGCGTAGATATATGGAAGAACACCAGTGGCGAAGGCGGCTGTCTGGTCTGCAACTGACGCTGAGGCTCGAAAGCATGGGTAGCGAACA
>WK7.875
TGAGGAATATTGGTCAATGGGCGCAGGCCTGAACCAGCCAAGTCGCGTGAGGGAGGACGGTCCTACGGATTGTAAACCTCTTTTGTCGGGGAGTAACGTGCGGGACGCGTCCCGTATTGAGAGTACCCGAAGAAAAAGCATCGGCTAACTCCGTGCCAGCAGCCGCGGTAATACGGAGGATGCGAGCGTTATCTGGATTTATTGGGTTTAAAGGGTGCGCAGGCGGCGCGCCAAGTCAGCGGTCAAAGTTCCGGGCTCAACCCGGTGTCGCCGTTGAAACTGGCGTGCTCGAGTGCGTGCGAGGAAGGCGGAATGCGTTGTGTAGCGGTGAAATGCATAGATATCACTCAGAACACCGATTGCGAAGGCATCTCACAAATCCGCAATTGACGCTGAGGCACGAAAGCGTGGGGATCGAACA
>WK7.876
TGGGGAATATTGCACAATGGGGGAAACCCTGATGCAGCAACGCCGCGTGAGTGATGACGGTCTTCGGATTGTAAAGCTCTGTCTTTAGGGACGATAATGACGGTACCTAAGGAGGAAGCCACGGCTAACTACGTGCCAGCAGCCGCGGTAATACGTATGGAGCAAGCGTTATCCGGATTTACTGGGTGTAAAGGGAGCGTAGGCGGCATGGCAAGTCAGATGTGAAAGCCCGGGGCTCAACCGCGGGACTGCATTTGAAACTGTTAAGCTGGAGTACCGGAGAGGTAAGTGGAATTCCTAGTGTAGCGGTGAAATGCGTAGATATTAGGAGGAACACCAGTGGCGAAGGCGGCTTACTGGACTGTAACTGACGTTGAGGCTCGAAAGCGTGGGGAGCAAACA
>WK7.877
TGGGGAATATTGCACAATGGGGGAAACCCTGATGCAGCAACGCCGCGTGAGTGATGACGGCCTTCGGGTTGTAAAGCTCTGTCTTCAGGGACGATAATGACGGTACCTGAGGAGGAAGCGACGGCTAACTCTGTGCCAGCAGCCGCGGTAATACAGAGGTCGCAAGCGTTGTTCGGATTTACTGGGCGTAAAGGGCGCGTAGGCGGTCTTGCGTGTCAGATGTGAAATCTCCGGGCTCAACCCGGAAAGTGCGTCTGAAACTACAGGACTCGAGTCTGGGAGAGGGAATCGGAATATAGGGTGTAGCGGTGAAATGCGTTGATATCCTATAGAACACCGGAGGCGAAGGCGGATTCCTTGAACAGCACTGACGCTGAGGCGCGAAAGTCGGGGGAGCAAACA
>WK7.878
TGGGGGATATTGCACAATGGGGGAAACCCTGATGCAGCGACGCCGCGTGAGTGAAGAAGTATTTCGGTATGTAAAGCTCTATCAGCAGGAAAGATAATGACGGTACCTGACTAAGAAGCACCGGCTAAATACGTGCCAGCAGCCGCGGTAATACGTATGGTGCAAGCGTTATCCGGATTTACTGGGTGTAAAGGGAGCGCAGACGGCATGGCAAGCCAGATGTGAAAGGTGGGGGCTCAACCCCCAAGCTGCATTTGGAACTGTCAAGCTAGAGTATCGGAGAGGTAAGTGGAATTCCTAGTGTAGCGGTGAAATGCGTAGATATTAGGAGGAACACCAGTGGCGAAGGCGGCTTACTGGACGATAACTGACGTTGAGGCTCGAAAGCGTGGGGAGCAAACA
>WK7.879
TGGGGAATATTGGGCAATGGGCGAAAGCCTGACCCAGCAACGCCGCGTGAGGGAAGAAGGTTTTCGGATTGTAAACCTCTGTCCTCAGGGACGAAGGAAGTGACGGTACCTGAAGAGGAAGCCCCGGCTAACTATGTGCCAGCAGCCGCGGTAATACATAGGGGGCGAGCGTTATCCGGATTTATTGGGTGTAAAGGGTGCGTAGACGGGAAGGCAAGTTAGTTGTGAAATCCCTCGGCTTAACTGAGGAACTGCAACTAAAACTATCTTTCTTGAGTGCGGGAGAGGAAAGTGGAATTCCTAGTGTAGCGGTGAAATGCGTAGATATTAGGAGGAACACCAGTGGCGAAGGCGACTTTCTGGACCGTAACTGACGTTGAGGCACGAAAGTGTGGGGAGCAAACA
>WK7.880
TGGGGAATATTGGGCAATGGGCGAAAGCCTGACCCAGCAACGCCGCGTGAAGGAAGAAGGTCTTCGGATTGTAAACTTCTTTTATCAGGGACGAAGATAGTGACGGTACCTGATGAATAAGCCACGGCTAACTACGTGCCAGCAGCCGCGGTAATACGTAGGTGGCAAGCGTTATCCGGATTTACTGGGTGTAAAGGGCGCGTAGGCGGGGATACAAGTCAGATGTGAAATCTATGGGCTTAACCCATAAACTGCATTTGAAACTGTATCTCTTGAGTGTCGGAGAGGTAGACGGAATTCCTAGTGTAGCGGTGAAATGCGTAGATATTAGGAGGAACACCAGTGGCGAAGGCAGCTTTCCAGCGCGCTACTGACGCTGAGGCACGAAAGCGTGGGGATCGAACA
>WK7.881
TAGGGAATATTGCTCAATGGGGGAAACCCTGAAGCAGCAACGCCGCGTGGAGGATGAAGGTTTTCGGATTGTAAACTCCTTTTGTGAGAGAAGATAATGACGGTATCTCACGAATAAGCCACGGCTAACTACGTGCCAGCAGCCGCGGTAATACGTAGGTGGCAAGCGTTGTCCGGATTTACTGGGTGTAAAGGGCGTGTAGCCGGGAGGGCAAGTCAGATGTGAAATCCACGGGCTTAACTCGTGAACTGCATTTGAAACTGTTCTTCTTGAGTATCGGAGAGGCAATCGGAATTCCTAGTGTAGCGGTGAAATGCGTAGATATTAGGAGGAACACCAGTAGCGAAGGCGGCTTTCTGGACTGTAACTGACACTGAGGCACGAAAGCGTGGGGAGCAAAC
>WK7.882
TGAGGAATATTGGTCAATGGGCGCAGGCCTGAACCAGCCAAGTCGCGTGAGGGAAGACGGTCCTACGGATTGTAAACCTCTTTTGTCGGGGAGTAACGTGCGGGACGTGTCCTGCTGTGAGAGTACCCGAAGAAAAAGCATCGGCTAACTCCGTGCCAGCAGCCGCGGTAATACGGAGGATGCGAGCGTTATCCGGATTTATTGGGTTTAAAGGGTGCGCAGGCGGCGTGCCAAGTCAGCGGTCAAAGTTCCGGGCTCAACCCGGTGATGCCGTTGAAACTGGTGTGCTTGAGTGCGTGCGAGGGAGGCGGAATGCGTTGTGTAGCGGTGAAATGCATAGATATGACGCAGAACTCCGATTGCGAAGGCAGCTTTCCAGCACGCCACTGACGCTGAGGCACGAAAGCGTGGGGATCGAACA
>WK7.883
TCGAGGATCATTTGCAATGGGCGAAAGCCTGACAATGCGACGCTGCGTGGAGGATGAAGGCCTTCGGGTTGTAAACTCCTGTCATAAGGGAACAGGCGAGGGTACCCAATACGTACCTGAGTTGAGTGTACTTTAAGAGGAAGCGACGGCTAACTCTGTGCCAGCAGCCGCGGTAATACAGAGGTCGCAAGCGTTGTTCGGATTTACTGGGCGTAAAGGGCGCGTAGGCGGTCTTGCGTGTCAGATGTGAAATCTCCGGGCTCAACCCGGAAAGTGCGTCTGAAACTACAGGACTCGAGTCTGGGAGAGGGAATCGGAATATAGGGTGTAGCGGTGAAATGCGTTGATATCCTATAGAACACCGGAGGCGAAGGCGGATTCCTTGAACAGCACTGACGCTGAGGCGCGAAAGTCGGGGGAGCAAACA
>WK7.884
TGAGGAATATTGGTCAATGGGCGCAGGCCTGAACCAGCCAAGTCGCGTGAGGGATGACGGTCCTACGGATTGTAAACCTCTTTTGTCGGGGAGTAACGTGCGGGACGCGTCCCGTATTGAGAGTACCCGAAGAAAAAGCATCGGCTATCTCCGTACCAGCAGCCGCGGTAATACGGAGGATGCGAGCGTTATCCGGATTTATTGGGTTTAAAGGGTGCGCAGGCGGCGCGCCAAGTCAGCGGTCAAAGTTCCGGGCTCAACCCGGTGTCGCCGTTGAAACTGGCGTGCTCGAGTGCGTGCGAGGAAGGCGGAATGCGTTGTGTAGCGGTGAAATGCATAGATATGACGCAGAACTCCGATTGCGAAGGCAGCTTTCCAGCGCGCTACTGACGCTGAGGCACGAAAGCGTGGGGATCGAACA
>WK7.885
TAGGGAATCTTCCACAATGGACGAAAGTCTGATGGAGCAACGCCGCGTGAGTGAAGAAGGGTTTCGGCTCGTAAAGCTCTGTTGGTAGTGAAGAAAGATAGAGGTAGTAACTGGCCTTTATTTGACGGTAATTACTTAGAAAGTCACGGCTAACTACGTGCCAGCAGCCGCGGTAATACGTAGGTGGCAAGCGTTGTCCGGATTTATTGGGCGTAAAGCGAGTGCAGGCGGTTCAATAAGTCTGATATGAAAGCCTTCGGCTCAACCGGAGAATTGCATCAGAAACTGTTGAACTTGAGTGCAGAAGAGGAGAGTGGAACTCCATGTGTAGCGGTGGAATGCGTAGATATATGGAAGAACACCAGTGGCGAAGGCGGCTCTCTGGTCTGCAACTGACGCTGAGGCTCGAAAGCATGGGTAGCGAACA
>WK7.886
TGGGGAATATTGCACAATGGGGGAAACCCTGATGCAGCAACGCCGCGTGAGTGATGACGGCCTTCGGGTTGTAAAGCTCTGTCTTCAGGGACGATAATGACGGTACCTGAGGAGGAAGCCACGGCTAACTACGTGCCAGCAGCCGCGGTAATACGTAGGTGGCGAGCGTTGTCCGGATTTACTGGGCGTAAAGGGAGCGTAGGCGGATTTTTAAGTGAGATGTGAAATACTCGGGCTTAACCTGAGTGCTGCATTTCAAACTGGAAGTCTAGAGTGCAGGAGAGGAGAAGGGAATTCCTAGTGTAGCGGTGAAATGCGTAGAGATTAGGAAGAACACCAGTGGCGAAGGCGCTTCTCTGGACTGTAACTGACGCTGAGGCTCGAAAGCGTGGGGAGCAAACA
>WK7.887
TAGGGAATCTTCCACAATGGGCGCAAGCCTGATGGAGCAACACCGCGTGAGTGAAGAAGGGTTTCGGCTCGTAAAGCTCTGTTGTTGGAGAAGAACGTGCGTGAGAGTAACTGTTCACGCAGTGACGGTATCCAACCAGAAAGTCACGGCTAACTACGTGCCAGCAGCCGCGGTAATACGGAGGATGCGAGCGTTATCCGGATTTATTGGGTTTAAAGGGTGCGCAGGCGGCGCGCCAAGTCAGCGGTCAAAGTTCCGGGCTCAACCCGGTGTCGCCGTTGAAACTGGCGTGCTCGAGTGCGTGCGAGGAAGGCGGAATGCGTTGTGTAGCGGTGAAATGCATAGATATGACGCAGAACTCCGATTGCGAAGGCAGCTTTCCAGCGCGCTACTGACGCTGAGGCACGAAAGCGTGGGGATCGAACA
>WK7.888
TGGGGAATATTGGGCAATGGGCGCAAGCCTGACCCAGCAACGCCGCGTGAAGGAAGAAGGCTTTCGGGTTGTAAACTCCTGTCCTCAGGGAAGAGGAGAAGACGGTACCTGAGGAGGAAGCCCCGGCTAACTACGTGCCAGCAGCCGCGGTAATACGTAGGGGGCAAGCGTTGTCCGGAATGATTGGGCGTAAAGGGCGCGTAGGCGGCCCGGTAAGTCTGGAGTGAAAGTCCTGCCTTCAAGGTGGGAATTGCTTTGGATACTGTCGGGCTTGAGTGCAGGAGAGGTAAGTGGAATTCCCAGTGTAGCGGTGAAATGCGTAGAGATTGGGAGGAACACCAGTGGCGAAGGCGACTTACTGGACTGTAACTGACGCTGAGGCGCGAAAGTGTGGGGAGCAAACA
>WK7.889
TGGGGAATATTGGGCAATGGGCGCAAGCCTGACCCAGCAACGCCGCGTGAAGGAAGAAGGCTTTCGGGTTGTAAACTTCTTTTGTCAGGGACGAGTAGAAGACGGTACCTGACGAATAAGCCACGGCTAACTACGTGCCAGCAGCCGCGGTAATACGTAGGTGGCAAGCGTTGTCCGGAATGATTGGGCGTAAAGGGCGCGTAGGCGGCCTGGTAAGTCTGGAGTGAAAGTCCTGCTTTTAAGGTGGGAATTGCTTTGGATACTGCTGGGCTCGAGTGCAGGAGAGGAAAGCGGAATTACCGGTGTAGCGGTGAAATGCGTAGAGATCGGTAGGAACACCAGTGGCGAAGGCGGCTTTCTGGACTGAAACTGACGCTGAGGCGCGAAAGCGTGGGGAGCAAACA
>WK7.890
TGGGGAATATTGGGCAATGGGGGAAACCCTGACCCAGCAACGCCGCGTGAAGGAAGAAGGCTTTCGGGTTGTAAACTTCTTTTACCAGGGACGAAGGACGTGACGGTACCTGGAGAAAAAGCCACGGCTAACTACGTGCCAGCAGCCGCGGTAATACGTAGGTGGCAAGCGTTGTCCGGATTTACTGGGTGTAAAGGGCGTGCAGCCGGGTCTGCAAGTCAGATGTGAAATCCATGGGCTCAACCCATGAACTGCATTTGAAACTGTGGATCTTGAGTGTCGGAGGGGCAATCGGAATTCCTAGTGTAGCGGTGAAATGCGTAGATATTAGGAGGAACACCAGTGGCGAAGGCGGATTGCTGGACGATAACTGACGGTGAGGCGCGAAAGTGTGGGGAGCAAACA
>WK7.891
TGGGGGATATTGCACAATGGGCGCAAGCCTGACCCAGCAACGCCGCGTGAAGGAAGAAGGCTTTCGGGTTGTAAACTTCTTTTGTCAGGGACGAGTAGAAGACGGTACCTGACGAATAAGCCACGGCTAACTACGTGCCAGCAGCCGCGGTAATACGTAGGTGGCAAGCGTTGTCCGGATTTACTGGGTGTAAAGGGCGTGTAGCCGGGTCGGCAAGTCAGATGTGAAATCCACGGGCTCAACTCGTGAACTGCATTTGAAACTGTTGATCTTGAGTATCGGAGAGGCAATCGGAATTCCTAGTGTAGCGGTGAAATGCGTAGAGATCGGTAGGAACACCAGTGGCGAAGGCGGCTTTCTGGACTGAAACTGACGCTGAGGCGCGAAAGCGTGGGGAGCAAACA
>WK7.892
TGGGGAATATTGCACAATGGGGGAAACCCTGATGCAGCGATGCCGCGTGAAGGATGAAGATTTTCGGATCGTAAACTTCTATCAGCAAGGATGAAGAAGGACAGTACTTGACTAAGCAGCCCCGGCTAACTACGTGCCAGCAGCCGCGGTAATACGTAGGGGGCAAGCGTTATCCGGAATTACTGGGTGTAAAGGGTGCGTAGGCGGCACCGCAAGTCAGTTGTGAAACCCAAGGGCTCAACCCTTGGCTTGCAATTGAAACTGCGGAGCTAGAGTACAGGAGAGGAAAGCGGAATTCCTAGTGTAGCGGTGAAATGCGTAGATATTAGGAAGAACACCAGTGGCGAAGGCGGCTTTCTGGACTGAAACTGACGCTGAGGCACGAAAGCGTGGGGAGCAAACA
>WK7.893
TGGGGAATATTGCACAATGGGGGAAACCCTGATGCAGCAACGCCGCGTGAGTGATGACGGCCTTCGGGTTGTAAAGCTCTGTCCTCAAGGAAGATAATGACGGTACTTGAGGAGGAAGCCCCGGCTAACTACGTGCCAGCAGCCGCGGTAATACGTAGGGGGCTAGCGTTATCCGGATTTACTGGGCGTAAAGGGTGCGTAGGTGGTTTCTTAAGTCAGGAGTGAAAGGCTACGGCTCAACCGTAGTAAGCTCTTGAAACTGGGAAACTTGAGTGCAGGAGAGGAAAGTGGAATTCCTAGTGTAGCGGTGAAATGCGTAGATATTAGGAGGAACACCAGTAGCGAAGGCGGCTTTCTGGACTGTAACTGACACTGAGGCACGAAAGCGTGGGGAGCAAACA
>WK7.894
CTAAGAATATTCCGCAATGGAGGAAACTCTGACGGAGCAACGCCGCGTGGACGATGAAGGCCGGAAGGTTGTAAAGTCCTTTTATAATTGAGGAATAAGCGGGACAGGGAATGGTTCCGCGGTGACTGTAGATTATGAATAAGCACCGGCTAATTACGTGCCAGCAGCCGCGGTAACACGTAAGGTGCGAGCGTTATTCGGAATTATTGGGCGTAAAGGGCACGCAGGCGGCTTTGCAAGCTTGGTGTGAAATCTCAGGGCTCAACCCTGAAACTGCATTGAGAACTGCATGGCTAGAGTTAGTGAGGGGAAACCGGAATTCCAGGTGTAGGGGTGAAATCTGTAGATATCTGGAAGAACACCAATGGCGAAGGCAGGTTTCCAGCACATAACTGACGCTCAGGTGCGAAGGTGCGGGGATCAAAC
>WK7.895
TAGGGAATCTTCCACAATGGACGAAAGTCTGATGGAGCAACGCCGCGTGAGTGAAGAAGGGTTTCGGCTCGTAAAGCTCTGTTGGTAGTGAAGAAAGATAGAGGTAGTAACTGGCCTTTATTTGACGGTAATTACTTAGAAAGTCACGGCTAACTACGTGCCAGCAGCCGCGGTAATACGTAGGTGGCAAGCGTTGTCCGGATTTATTGGGCGTAAAGCGAGTGCAGGCGGTTCAATAAGTCTGATGTGAAAGCCTTCGGCTCAACCGGAGAATTGCATCAGAAACTGTTGAACTTGAGTGCAGAAGAGGAGAGTGGAACTCCATGTGTAGCGGTGGAATGCGTAGATATATGGAAGAACACCAGTGGCGAAGGCGGCTCTCTGGTCTGCAACTGACGCTGAGGCTCGAAAGCATGGGTAGCGAACA
>WK7.896
TGAGGAATATTGGTCAATGGGCGCAGGCCTGAACCAGCCAAGTCGCGTGAGGGAAGACGGTCCTACGGATTGTAAACCTCTTTTGTCGGGGAGTAACGTGCGGGACGCGTCCCGTATTGAGAGTACCCGAAGAAAAAGCATCGGCTAACTCCGTGCCAGCAGCCGCGGTAATACGGAGGATGCGAGCGTTATCCGGATTTATTGGGTTTAAAGGGTGCGCAGGCGGCGCGCCAAGTCAGCGGTCAAAGTTCCGGGCTCAACCCGGTGTCGCCGTTGAAACTGGCGTGCTCGAGTGCGTGCGAGGAAGGCGGAATGCGTTGTGTAGCGGTGAAATGCATAGATATGACGCAGAACTCCGATTGCGAAGGCAGCTTTCCAGCGCGCTACTGACGCTGAGGCACGAAAGCGTGGGGATCGAACA
>WK7.897
TGAGGAATATTGGTCAATGGGCGCAGGCCTGAACCAGCCAAGTCGCGTGAGGGAGGACGGTCCTACGGATTGTAAACCTCTTTTGTCGGGGAGTAACGTGCGGGACGCGTCCCGTATTGAGAGTACCCGAAGAAAAAGCATCGGCTAACTCCGTGCCAGCAGCCGCGGTAATACGGAGGATGCGAGCGTTATCCGGATTTATTGGGTTTAAAGGGTGCGCAGGCGGCGCGCCAAGTCAGCGGTCAAAGTTCCGGGCTCAACCCGGTGTCGCCGTTGAAACTGGCGTGCTCGAGTGCGTGCGAGGAAGGCGGAATGCGTTGTGTAGCGGTGAAATGCATAGATATGACGCAGAACTCCGATTGCGAAGGCAGCTTTCCAGCGCGCTACTGACGCTGAGGCACGAAAGCGTGGGGATCGAACA
>WK7.898
TGGGGAATATTGCGCAATGGGCGAAAGCCTGACGCAGCGACGCCGCGTGAGGGATGAAGGTCTTCGGATCGTAAACCTCTGTCAGAAGGGAAGAAACTAGGGTGCTCTAATCATCATCCTACTGACGGTACCTTCAAAGGAAGCACCGGCTAACTCCGTGCCAGCAGCCGCGGTAATACGTAGGGGGCGAGCGTTGTCCGGAATGACTGGGCGTAAAGGGCGTGTAGGCGGCTTTTTAAGTCTGGAGTGAAAGTCCTGCTTTCAAGGTGGGAATTGCTTTGGAGACTGGAGAGCTTGAGTGCGGAAGAGGTAAGTGGAATTCCCAGTGTAGCGGTGAAATGCGTAGAGATTGGGAGGAACACCAGTGGCGAAGGCGACTTACTGGGCCGTAACTGACGCTGAGGCACGAAAGCGTGGGGATCGAACA
>WK7.899
TGGGGAATATTGGGCAATGGGCGAAAGCCTGACCCAGCAACGCCGCGTGGAGGAAGAAGGTTTTCGGATCGTAAACTCCTGTCCTCAGGGAAGAGAAGGAGACGGTACCTGAGGAGGAAGCCCCGGCTAACTACGTGCCAGCAGCCGCGGTAATACGTAGGGGGCAAGCGTTGTCCGGAATGATTGGGCGTAAAGGGCGCGTAGGCGGCCCGGTAAGTCTGGAGTGAAAGTCCCGGCTTCAAGTTGGGAATTGCTTTGGATACTGTCGGGCTTGAGTGCAGGAGAGGTTAGTGGAATTCCCAGTGTAGCGGTGAAATGCGTAGAGATTGGGAGGAACACCAGTGGCGAAGGCGACTAACTGGACTGTAACTGACGCTGAGGCGCGAAAGTGTGGGGAGCAAACA
>WK7.900
TGAGGAATATTGGTCAATGGGCGCAGGCCTGAACCAGCCAAGTCGCGTGAGGGATGACGGTCCTACGGATTGTAAACCTCTTTTGTCGGGGAGTAACGTGCGGGACGGGTCCCGTATTGAGAGTACCCGAAGAAAAAGCATCGGCTAACTCCGTGCCAGCAGCCGCGGTAATACGGAGGATGCGAGCGTTATCCGGATTTATTGGGTTTAAAGGGTGCGCAGGCGGCGCGCCAAGTCAGCGGTCAAAGTTCCGGGCTCAACCCGGTGTCGCCGTTGAAACTGGCGTGCTCGAGTGCGTGCGAGGAAGGCGGAATGCGTTGTGTAGCGGTGAAATGCATAGATATGACGCAGAACTCCGATTGCGAAGGCAGCTTTCCAGCGCGCTACTGACGCTGAGGCACGAAAGCGTGGGGATCGAACA
>WK7.901
TGGGGAATATTGCACAATGGGGGAAACCCTGATGCAGCAACGCCGCGTGAGTGATGACGGCCTTCGGGTTGTAAAGCTCTGTCTTCAGGGACGATAATGACGGTACCTGAGGAGGAAGCCACGGCTAACTACGTGCCAGCAGCCGCGGTAATACGTAGGTGGCGAGCGTTGTCCGGATTTACTGGGCGTAAAGGGAGCGTAGGCGGATTTTTAAGTGAGATGTGAAATACTCGGGCTTAACCTGAGTGCTGCATTTCAAACTGGAAGTCTAGAGTGCAGGAGAGGAGAAGGGAATTCCTAGTGTAGCGGTGAAATGCGTAGAGATTAGGAAGAACACCAGTGGCGAAGGCGCTTCTCTGGACTGTAACTGACGCTGAGGCTCGAAAGCGTGGGGAGCAAACA
>WK7.902
TGAGGAATATTGGTCAATGGGCGAGAGCCTGAACCAGCCAAGTCGCGTGAGGGAAGACGGTCCTACGGATTGTAAACCTCTTTTGTCGGGGAGTAATAGGTGGGACGTGTCCTGCTGTGAGAGTACCCGAAGAAAAAGCATCGGCTAACTCCGTGCCAGCAGCCGCGGTAATACGGAGGATGCGAGCGTTATCCGGATTTATTGGGTTTAAAGGGTGCGCAGGCGGCGTGCCAAGTCAGCGGTCAAAGTTCCGGGCTCAACCCGGTGATGCCGTTGAAACTGGTGTGCTTGAGTGCGTGCGAGGGAGGCGGAATGCGTTGTGTAGCGGTGAAATGCATAGATATGACGCAGAACTCCGATTGCGAAGGCAGCTTTCCAGCGCGCTACTGACGCTGAGGCACGAAAGCGTGGGGATCGAACA
>WK7.903
TGGGGGATATTGCACAATGGGGGAAACCCTGATGCAGCGACGCCGCGTGAGTGAAGAAGTATTTCGGTATGTAAAGCTCTATCAGCAGGAAAGATAATGACGGTACCTGACTAAGAAGCACCGGCTAAATACGTGCCAGCAGCCGCGGTAATACGTATGGTGCAAGCGTTATCCGGATTTACTGGGTGTAAAGGGAGCGCAGACGGCATGGCAAGCCAGATGTGAAAGGTGGGGGCTCAACCCCCAAGCTGCATTTGGAACTGTCAAGCTAGAGTATCGGAGAGGTAAGTGGAATTCCTAGTGTAGCGGTGAAATGCGTAGATATTAGGAGGAACACCAGTGGCGAAGGCGGCTTACTGGACGATAACTGACGTTGAGGCTCGTAAGCGTGGGGAGCAAACA
>WK7.904
TGGGGAATATTGCACAATGGGGGAAACCCTGATGCAGCAACGCCGCGTGAGTGATGACGGCCTTCGGGTTGTAAAGCTCTGTCTTCAGGGACGATAATGACGGTACCTGAGGAGGAAGCCACGGCTAACTACGTGCCAGCAGCCGCGGTAATACGTAGGTGGCGAGCGTTGTCCGGATTTACTGGGCGTAAAGGGAGCGTAGGCGGATTTTTAAGTGAGATGTGAAATACTCGGGCTTAACCTGAGTGCTGCATTTCAAACTGGAAGTCTAGAGTGCAGGAGAGGAGAAGGGAATTCCTAGTGTAGCGGTGAAATGCGTAGAGATTAGGAAGAACACCAGTGGCGAAGGCGCTTCTCTGGACTGTAACTGACGCTGAGGCTCGAAAGCGTGGGGAGCAAACA
>WK7.905
TGGGGAATATTGCACAATGGGCGAAAGCCTGATGCAGCGACGCCGCGTGAGCGAAGAAGTATTTCGGTATGTAAAGCTCTATCAGCAGGGAAGATAATGACGGTACCTGACTAAGAAGCACCGGCTAACTCCGTGCCAGCAGCCGCGGTAATACGGAGGGTGCAAGCGTTAATCGGAATCACTGGGCGTAAAGCGCACGTAGGCTGTTATGTAAGTCAGGGGTGAAATCCCACGGCTCAACCGTGGAACTGCCCTTGATACTGCACGACTTGAATCCGGGAGAGGGTGGCGGAATTCCAGGTGTAGGAGTGAAATCCGTAGATATCTGGAGGAACATCAGTGGCGAAGGCGGCCACCTGGACCGGTATTGACGCTGAGGTGCGAAAGCGTGGGGAGCAAACA
>WK7.906
TGAGGAATATTGGTCAATGGGCGCAGGCCTGAACCAGCCAAGTCGCGTGAGGGAGGACGGTCCTACGGATTGTAAACCTCTTTTGTCGGGGAACAACAGGGGGCACGCGTGCCTTTGTGAGTGTACCCGAAGAAAAAGCATCGGCTAACTCCGTGCCAGCAGCCGCGGTAATACGGAGGATGCGAGCGTTATCCGGATTTATTGGGTTTAAAGGGTGCGTAGGCGGCGCGTCAAGCCGGTGGTAAAATTGCGGGGCTCAACCCCGTAGAGCCATCGGAACTGGCGTGCTTGAGTGGAGAAGAAGTATGCGGAATGCGAGGTGTAGCGGTGAAATGCATAGATATGACGCAGAACTCCGATTGCGAAGGCAGCTTTCCAGCGCGCTACTGACGCTGAGGCACGAAAGCGTGGGGATCGAACA
>WK7.907
TGGGGAATATTGCACAACGGGCGAAAGCCTGATGCAGCAACGCCGCGTGAGCGATGAAGGCCTTCGGGTCGTAAAGCTCTGTCCTCAAGGAAGATAATGACGGTACTTGAGGAGGAAGCCCCGGCTAACTACGTGCCAGCAGCCGCGGTAATACGTAGGGGGCTAGCGTTATCCGGATTTACTGGGCGTAAAGGGTGCGTAGGTGGTTTCTTAAGTCAGGAGTGAAAGGCTACGGCTCAACCGTAGTAAGCTCTTGAAACTGGGAAACTTGAGTGCAGGAGAGGAAAGTGGAATTCCTAGTGTAGCGGTGAAATGCGTAGATATTAGGAGGAACACCAGTAGCGAAGGCGGCTTTCTGGACTGTAACTGACACTGAGGCACGAAAGCGTGGGGAGCAAACA
>WK7.908
TGAGGAATATTGGTCAATGGGCGCAGGCCTGAACCAGCCAAGTCGCGTGAGGGAGGACGGTCCTACGGATTGTAAACCTCTTTTGTCGGGGAACAACAGGGGGCACGCGTGCCTTTGTGAGTGTACCCGAAGAAAAAGCATCGGCTAACTCCGTGCCAGCAGCCGCGGTAATACGGAGGATGCGAGCGTTATCCGGATTTATTGGGTTTAAAGGGTGCGTAGGCGGCGCGTCAAGCCGGTGGTAAAATTGCGGGGCTCAACCCCGTAGAGCCATCGGAACTGGCGTGCTTGAGTGGAGAAGAAGTATGCGGAATGCGAGGTGTAGCGGTGAAATGCATAGATATGACGCAGAACTCCGATTGCGAAGGCAGCTTTCCAGCGCGCTACTGACGCTGAGGCACGAAAGCGTGGGGATCGAACA
>WK7.909
TGAGGAATATTGGTCAATGGGCGCAGGCCTGAACCAGCCAAGTCGCGTGAGGGATGACGGTCCTACGGATTGTAAACCTCTTTTGTCGGGGAGTAACGTGCGGGACGGGTCCCGTATTGAGAGTACCCGAAGAAAAAGCATCGGCTAACTCCGTGCCAGCAGCCGCGGTAATACGGAGGATGCGAGCGTTATCCGGATTTATTGGGTTTAAAGGGTGCGCAGGCGGCGCGCCAAGTCAGCGGTCAAAGTTCCGGGCTCAACCCGGTGTCGCCGTTGAAACTGGCGTGCTCGAGTGCGTGCGAGGAAGGCGGAATGCGTTGTGTAGCGGTGAAATGCATAGATATGACGCAGAACTCCGATTGCGAAGGCAGCTTTCCAGCGCGCTACTGACGCTGAGGCACGAAAGCGTGGGGATCGAACA
>WK7.910
TGAGGAATATTGGTCAATGGGCGCAGGCCTGAACCAGCCAAGTCGCGTGAGGGAAGACGGTCCTACGGATTGTAAACCTCTTTTGTCGGGGAGTAACGTGCGGGACGCGTCCCGTATTGAGAGTACCCGAAGAAAAAGCATCGGCTAACTCCGTGCCAGCAGCCGCGGTAATACGGAGGATGCGAGCGTTATCCGGATTTATTGGGTTTAAAGGGTGCGCAGGCGGCGCGCCAAGTCAGCGGTCAAAGTTCCGGGCTCAACCCGGTGTCGCCGTTGAAACTGGCGTGCTCGAGTGCGTGCGAGGAAGGCGGAATGCGTTGTGTAGCGGTGAAATGCATAGATATGACGCAGAACTCCGATTGCGAAGGCAGCTTTCCAGCGCGCTACTGACGCTGAGGCACGAAAGCGTGGGGATCGAACA
>WK7.911
TGAGGAATATTGGTCAATGGGCGCAGGCCTGAACCAGCCAAGTCGCGTGAGGGATGACGGTCCTACGGATTGTAAACCTCTTTTGTCGGGGAGTAACGTGCGGGACGGGTCCCGTATTGAGAGTACCCGAAGAAAAAGCATCGGCTAACTCCGTGCCAGCAGCCGCGGTAATACGGAGGATGCGAGCGTTATCCGGATTTATTGGGTTTAAAGGGTGCGCAGGCGGCGCGCCAAGTCAGCGGTCAAAGTTCCGGGCTCAACCCGGTGTCGCCGTTGAAACTGGCGTGCTCGAGTGCGTGCGAGGAAGGCGGAATGCGTTGTGTAGCGGTGAAATGCATAGATATCGCGCAGAACTCCGATTGCGAAGGCAGCGTACTATTCTCCAACTGACGCTGAGGCACGAAAGCGTGGGGATCGAACA
>WK7.912
TGGGGGATATTGCACAATGGGGGAAACCCTGATGCAGCGACGCCGCGTGAGTGAAGAAGTATTTCGGTATGTAAAGCTCTATCAGCAGGAAAGATAATGACGGTACCTGACTAAGAAGCACCGGCTAAATACGTGCCAGCAGCCGCGGTAATACGTATGGTGCAAGCGTTATCCGGATTTACTGGGTGTAAAGGGAGCGCAGACGGCATGGCAAGCCAGATGTGAAAGGTGGGGGCTCAACCCCCAAGCTGCATTTGGAACTGTCAAGCTAGAGTATCGGAGAGGTAAGTGGAATTCCTAGTGTAGCGGTGAAATGCGTAGATATTAGGAGGAACACCAGTGGCGAAGGCGGCTTACTGGACGATTACTGACGCTGAGGCTCGAAAGCGTGGGGAGCAAACA
>WK7.913
TGGGGAATATTGGGCAATGGGCGAAAGCCTGACCCAGCAACGCCGCGTGAGGGAAGAAGGTTTTCGGATTGTAAACCTCTGTCCTAAGGGACGAAGGAAGTGACGGTACCTTAGGAGGAAGCCCCGGCTAACTACGTGCCAGCAGCCGCGGTAATACGTAGGGGGCGAGCGTTGTCCGGAATGATTGGGCGTAAAGGGCGCGTAGGCGGCCTGGTAAGTCCGGAGTGAAAGTCCTGCTTTTAAGGTGGGAATTGCTTTGGATACTGCCGGGCTTGAGTGCAGGAGAGGAAAGCGGAATTACCGGTGTAGCGGTGAAATGCGTAGAGATCGGTAGGAACACCAGTGGCGAAGGCGGCTTTCTGGACTGAAACTGACGCTGAGGCGCGAAAGCGTGGGGAGCAAACA
>WK7.914
TGGGGAATATTGCACAATGGAGGAAACTCTGATGCAGCGACGCCGCGTGAGGGAAGAAGGTCTTCGGATTGTAAACCTCTGTTGTCAGGGACGATAATGACGGTACCTGACGAGGAAGCCACGGCTAACTACGTGCCAGCAGCCGCGGTAAAACGTAGGTGGCAAGCGTTGTCCGGAATTACTGGGTGTAAAGGGAGCGCAGGCGGATTTGCAAGTTGGAAGTGAAACTCATGGGCTCAACCCATGAACTGCTTTCAAAACTGCAGATCTTGAGTGGTGTAGAGGTAGGCGGAATTCCCGGTGTAGCGGTGGAATGCGTAGATATCGGGAGGAACACCAGTGGCGAAGGCGGCCTACTGGGCACTAACTGACGCTGAGGCTCGAAAGCATGGGTAGCAAACA
>WK7.915
TGGGGAATATTGGGCAATGGGCGAAAGCCTGACCCAGCAACGCCGCGTGAGGGAAGAAGGGTTTCGGCTCGTAAACCTCTGTCCTATGGGACGAAGAAAGTGACGGTACCTGATGAATAAGCCACGGCTAACTACGTGCCAGCAGCCGCGGTAATACGTAGGTGGCAAGCGTTATCCGGATTTACTGGGTGTAAAGGGCGCGTAGGCGGGGATGCAAGTCAGATGTGAAATCTATGGGCTTAACCCATAAACTGCATTTGAAACTGTATCTCTTGAGTGTCGGAGAGGTAGACGGAATTCCTAGTGTAGCGGTGAAATGCGTAGATATTAGGAGGAACACCAGTGGCGAAGGCGGTCTACTGGACGATAACTGACGCTGAGGCGCGAAAGCGTGGGGAGCAAACA
>WK7.916
CTAAGAATATTCCGCAATGGGGGGAACCCTGACGGAGCGACGCCGCGTGGGCGAGGAAGGCCGGAAGGTTGTAAAGCCCTTTTGCGCGCGAGGAATAAGGGGAGGAGGGAATGCCTTCCCGGTGACTGTAGCGCGCGAATAAGCGCCGGCTAATTACGTGCCAGCAGCCGCGGTAACACGTAAGGCGCGAGCGTTGTTCGGAATCATTGGGCGTAAAGGGCGTGTAGGCGGCCCTGCAAGCCTGGCGTGAAATCCCGGGGCTCAACCCCGGAACCGCGCTGGGAACTGCGGGGCTTGAGCCGCTGTGGCGCAGCCGGAATTCCAGGTGTAGGGGTGAAATCTGTAGATATCTGGAAGAACACCGATGGCGAAGGCAGGCTGCGAGCGGACGGCTGACGCTGAGGCGCGAAGGCGCGGGGAGCGAACA
>WK7.917
TAGGGAATCTTCCACAATGGACGCAAGTCTGATGGAGCAACGCCGCGTGAGTGAAGAAGGTTTTCGGATCGTAAAGCTCTGTTGTTGGTGAAGAAGGATAGAGGTAGTAACTGGCCTTTATTTGACGGTAATTACTTAGAAAGTCACGGCTAACTACGTGCCAGCAGCCGCGGTAATACGTAGGTGGCAAGCGTTGTCCGGATTTATTGGGCGTAAAGCGAGTGCAGGCGGTTCAATAAGTCTGATGTGAAAGCCTTCGGCTCAACCGTAGTAAGCTCTTGAAACTGGGAAACTTGAGTGCAGGAGAGGAAAGTGGAATTCCTAGTGTAGCGGTGAAATGCGTAGATATTAGGAGGAACACCAGTAGCGAAGGCGGCTTTCTGGACTGTAACTGACACTGAGGCACGAAAGCGTGGGGAGCAAACA
>WK7.918
TCGGGAATATTGCGCAATGGAGGAAACTCTGACGCAGTGACGCCGCGTATAGGAAGAAGGTTTTCGGATTGTAAACTATTTTAGACAGGGAAGAAAATGACAGTACCTGTAGAATAAGCTCCGGCTAACTACGTGCCAGCAGCCGCGGTAATACGTAGGGAGCAAGCGTTATCCGGATTTATTGGGTGTAAAGGGTGCGTAGACGGGAGAACAAGTTAGTTGTGAAAGCCCTCGGCTTAACTGAGGAACTGCAACTAAAACTATTTTTCTTGAGTGCAGGAGAGGAAAGCGGAATTCCTAGTGTAGCGGTGAAATGCGTAGATATTAGGAGGAACACCAGTGGCGAAGGCGGCTTTCTGGACTGTAACTGACGTTGAGGCACGAAAGTGTGGGGAGCAAACA
>WK7.919
TGAGGAATATTGGTCAATGGGCGCAGGCCTGAACCAGCCAAGTCGCGTGAGGGAAGACGGTCCTACGGATTGTAAACCTCTTTTGTCGGGGAGTAACGTGCGGGACGCGTCCCGTATTGAGAGTACCCGAAGAAAAAGCATCGGCTAACTCCGTGCCAGCAGCCGCGGTAATACGGAGGATGCGAGCGTTATCCGGATTTATTGGGTTTAAAGGGTGCGCAGGCGGCGCGCCAAGTCAGCGGTCAAAGTTCCGGGCTCAACCCGGTGTCGCCGTTGAAACTGGCGTGCTCGAGTGCGTGCGAGGAAGGCGGAATGCGTTGTGTAGCGGTGAAATGCATAGATATGACGCAGAACTCCGATTGCGAAGGCAGCTTTCCAGCGCGCTACTGACGCTGAGGCACGAAAGCGTGGGGATCGAACA
>WK7.920
TGGGGAATATTGGGCAATGGGCGAAAGCCTGACCCAGCAACGCCGCGTGAAGGAAGAAGGTCTTCGGATTGTAAACTTCTTTTATCAGGGACGAAGATAGTGACGGTACCTGATGAATAAGCCACGGCTAACTACGTGCCAGCAGCCGCGGTAATACGTAGGTGGCAAGCGTTATCCGGATTTACTGGGTGTAAAGGGCGCGTAGGCGGGGATACAAGTCAGATGTGAAATCTATGGGCTTAACCCATAAACTGCATTTGAAACTGTATCTCTTGAGTGTCGGAGAGGTAGACGGAATTCCTAGTGTAGCGGTGAAATGCGTAGATATTAGGAGGAACACCAGTGGCGAAGGCGGTCTACTGGACGATAACTGACGCTGAGGCGCGAAAGCGTGGGGAGCAAACA
>WK7.921
TGGGGAATATTGGGCAATGGGCGAAAGCCTGACCCAGCAACGCCGCGTGAGGGAAGAAGGTTTTCGGATTGTAAACCTCTGTCCTAAGGGACGAAGGAAGTGACGGTACCTTAGGAGGAAGCCCCGGCTAACTACGTGCCAGCAGCCGCGGTAATACGTAGGGGGCGAGCGTTGTCCGGAATGACTGGGCGTAAAGGGCGTGTAGGCGGCAGTATAAGTCCGGAGTGAAAGTCCTGCTTTCAAGGTGGGAATTGCTTTGGAGACTGTACAGCTTGAGTGCGGAAGAGGTAAGTGGAATTCCCAGTGTAGCGGTGAAATGCGTAGAGATTGGGAGGAACACCAGTAGCGAAGGCGGCTTTCTGGACTGTAACTGACACTGAGGCACGAAAGCGTGGGGAGCAAACA
>WK7.922
TAGGGAATCTTCCACAATGGACGCAAGTCTGATGGAGCAACGCCGCGTGAGTGAAGAAGGTTTTCGGATCGTAAAGCTCTGTTGTTGGTGAAGAAGGATAGAGGTAGTAACTGGCCTTTATTTGACGGTAATCAACCAGAAAGTCACGGCTAACTACGTGCCAGCAGCCGCGGTAATACGTAGGTGGCAAGCGTTGTCCGGATTTATTGGGCGTAAAGCGAGCGCAGGCGGAAAAATAAGTCTAATGTGAAAGCCCTCGGCTTAACCGAGGAACTGCATCGGAAACTGTTTTTCTTGAGTGCAGAAGAGGAGAGTGGAACTCCATGTGTAGCGGTGGAATGCGTAGATATATGGAAGAACACCAGTGGCGAAGGCGGCTTACTGGACGATAACTGACGTTGAGGCTCGAAAGCGTGGGGAGCAAACA
>WK7.923
TGGGGAATATTGCACAATGGGGGGAACCCTGATGCAGCGACGCCGCGTGGAGGAAGAAGGTCTTCGGATTGTAAACTCCTGTTGTTAGGGACGATAATGACGGTACCTAACAAGGAAGCACCGGCTAACTACGTGCCAGCAGCCGCGGTAAAACGTAGGGTGCAAGCGTTGTCCGGAATTACTGGGTGTAAAGGGAGCGCAGGCGGGCATGCAAGTTGGAAGTGAAAACTATGGGCTCAACCCATAGCCTGCTTTCAAAACTGCGTGTCTTGAGTAGTGCAGAGGTAGGCGGAATTCCCGGTGTAGCGGTGGAATGCGTAGATATCGGGAGGAACACCAGTGGCGAAGGCGGCCTACTGGGCACCAACTGACGCTGAGGCTCGAAAGCATGGGTAGCAAACA
>WK7.924
TGAGGAATATTGGTCAATGGGCGCAGGCCTGAACCAGCCAAGTCGCGTGAGGGAAGACGGTCCTACGGATTGTAAACCTCTTTTGTCGGGGAGTAACGTGCGGGACGCGTCCCGTATTGAGAGTACCCGAAGAAAAAGCATCGGCTAACTCCGTGCCAGCAGCCGCGGTAATACTGAGGATGCGAGCGTTATCCGGATTTATTGGGTTTAAAGGGTGCGCAGGCGGCGCGCCAAGTCAGCGGTCAAAGTTCCGGGCTCAACCCGGTGTCGCCGTTGAAACTGGCGTGCTCGAGTGCGTGCGAGGAAGGCGGAATGCGTTGTGTAGCGGTGAAATGCATAGATATGACGCAGAACTCCGATTGCGAAGGCAGCTTTCCAGCGCGCTACTGACGCTGAGGCACGAAAGCGTGGGGATCGAACA
>WK7.925
TAGGGAATCTTCCACAATGGACGAAAGTCTGATGGAGCAACGCCGCGTGAGTGAAGAAGGGTTTCGGCTCGTAAAGCTCTGTTGGTAGTGAAGAAAGATAGAGGTAGTAACTGGCCTTTATTTGACGGTAATTACTTAGAAAGTCACGGCTAACTACGTGCCAGCAGCCGCGGTAATACGTAGGTGGCAAGCGTTGTCCGGATTTATTGGGCGTAAAGCGAGTGCAGGCGGTTCAATAAGTCTGATGTGAAAGCCTTCGGCTCAACCGGAGAATTGCATCAGAAACTGTTGAACTTGAGTGCAGAAGAGGAGAGTGGAACTCCATGTGTAGCGGTGGAATGCGTAGATATATGGAAGAACACCAGTGGCGAAGGCGGCTCTCTGGTCTGCAACTGACGCTGAGGCTCGAAAGCATGGGTAGCGAACA
>WK7.926
TGGGGAATATTGCACAATGGGGGAAACCCTGATGCAGCAACGCCGCGTGAGTGATGACGGCCTTCGGGTTGTAAAGCTCTGTCTTCAGGGACGATAATGACGGTACCTGAGGAGGAAGCCACGGCTAACTACGTGCCAGCAGCCGCGGTAATACGTAGGTGGCGAGCGTTGTCCGGATTTACTGGGCGTAAAGGGAGCGTAGGCGGATTTTTAAGTGAGATGTGAAATACTCGGGCTTAACCTGAGTGCTGCATTTCAAACTGGAAGTCTAGAGTGCAGGAGAGGAGAAGGGAATTCCTAGTGTAGCGGTGAAATGCGTAGAGATTAGGAAGAACACCAGTGGCGAAGGCGCTTCTCTGGACTGTAACTGACGCTGAGGCTCGAAAGCGTGGGGAGCAAACA
>WK7.927
TGAGGAATATTGGTCAATGGGCGCAGGCCTGAACCAGCCAAGTCGCGTGAGGGAAGACGGTCCTACGGATTGTAAACCTCTTTTGTCGGGGAGTAACGTGCGGGACGCGTCCCGTATTGAGAGTACCCGAAGAAAAAGCATCGGCTAACTCCGTGCCAGCAGCCGCGGTAATACGGAGGATGCGAGCGTTATCCGGATTTATTGGGTTTAAAGGGTGCGCAGGCGGCGCGCCAAGTCAGCGGTCAAAGTTCCGGGCTCAACCCGGTGTCGCCGTTGAAACTGGCGTGCTCGAGTGCGTGCGAGGAAGGCGGAATGCGTTGTGTAGCGGTGAAATGCATAGATATGACGCAGAACTCCGATTGCGAAGGCAGCTTTCCAGCGCGCTACTGACGCTGAGGCACGAAAGCGTGGGGATCGAAC
>WK7.928
TGAGGAATATTGGTCAATGGGCGAGAGCCTGAACCAGCCAAGTAGCGTGCAGGATGACGGCCCTACGGGTTGTAAACTGCTTTTATGAAGGAATAAAGTCACCCACGTGTGGGTGTTTGCATGTACTTTATGAATAAGGACCGGCTAATTCCGTGCCAGCAGCCGCGGTAATACGGAAGGTCCGGGCGTTATCCGGATTTATTGGGTTTAAAGGGTGCGTAGGCTGTGCGTCAAGTCGGGGGTGAAATTCCGGTGCTCAACACCGGGGCTGCCCTTGATACTGTCGCGCTGGAGTGCGGATGCCGCCGGAGGAATGAGTGGTGTAGCGGTGAAATGCTTAGATATCACTCAGAACACCGATTGCGAAGGCATCTGGCGAATCCGTAACTGACGCTGAGGCACGAAAGCGTGGGGATAGAACA
>WK7.929
TGGGGAATATTGCACAATGGGCGAAAGCCTGATGCAGCAACGCCGCGTGGGTGATGAAGGTTTTCGGATCGTAAAGCCCTGTCTTTTGGGACGATAATGACGGTACCAAAGGAGGAAGCCACGGCTAACTACGTGCCAGCAGCCGCGGTAATACGTAGGTGGCAAGCGTTGTCCGGATTTACTGGGCGTAAAGGGAGCGTAGGCGGACCTTTAAGTGAGATGTGAAATACCCGAGCTCAACTTGGGTGCTGCATTTCAAACTGGAGGTCTAGAGTGTCGGAGAGGTAAGTGGAATTCCTAGTGTAGCGGTGAAATGCGTAGAGATTAGGAAGAACCCCGGTGGCGAAGGCGACTTACTGGACGATAACTGACGCTGAGGCTCGAAAGCGTGGGGAGCAAACA
>WK7.930
TGGGGAATATTGGACAATGGGGGAAACCCTGATCCAGCGACGCCGCGTGAGTGAAGAAGTATTTCGGTATGTAAAGCTCTATCAGCAAGGAAGAAAATGACGGTACTTGACTAAGAAGCCCCGGCTAACTACGTGCCAGCAGCCGCGGTAATACGTAGGGGGCAAGCGTTATCCGGATTTACTGGGTGTAAAGGGAGCGTAGACGGCAAAGCAAGTCTGAAGTGAAAGCCCCGGGCTCAACCCGGGAACTGCTTTGGAAACTGTTTAGCTAGAGTGCAGGAGAGGTAAGTGGAATTCCTAGTGTAGCGGTGAAATGCGTAGATATTAGGAGGAACACCAGTGGCGAAGGCGGCTTACTGGACTGTAACTGACGTTGAGGCTCGAAAGCGTGGGGAGCAAAC
>WK7.931
TGGGGAATATTGGGCAATGGGCGCAAGCCTGACCCAGCAACGCCGCGTGAAGGAAGAAGGCTTTCGGGTTGTAAACTTCTTTTGTCAGGGACGAGTAGAAGACGGTACCTGACGAATAAGCCACGGCTAACTACGTGCCAGCAGCCGCGGTAATACGTAGGTGGCAAGCGTTGTCCGGATTTACTGGGTGTAAAGGGCGTGCAGCCGGGTCTGCAAGTCAGATGTGAAATCCATGGGCTCAACCCATGAACTGCATTTGAAACTGTAGATCTTGAGTGTCGGAGGGGCAATCGGAATTCCTAGTGTAGCGGTGAAATGCGTAGATATTAGGAGGAACACCAGTGGCGAAGGCGGATTGCTGGACGATAACTGACGGTGAGGCGCGAAAGTGTGGGGAGCAAACA
>WK7.932
TAGGGAATCTTCCACAATGGGCGCAAGCCTGATGGAGCAACACCGCGTGAGTGAAGAAGGGTTTCGGCTCGTAAAGCTCTGTTGTTGGAGAAGAACGTGCGTGAGAGTAACTGTTCACGCAGTGACGGTATCCAACCAGAAAGTCACGGCTAACTACGTGCCAGCAGCCGCGGTAATACGTAGGTGGCAAGCGTTATCCGGATTTATTGGGCGTAAAGCGAGCGCAGGCGGTTGCTTAGGTCTGATGTGAAAGCCTTCGGCTTAACCGAAGAAGTGCATCGGAAACCGGGCGACTTGAGTGCAGAAGAGGACAGTGGAACTCCATGTGTAGCGGTGGAATGCGTAGATATATGGAAGAACACCAGTGGCGAAGGCGGCTGTCTGGTCTGCAACTGACGCTGAGGCTCGAAAGCATGGGTAGCGAACA
>WK7.933
TAGGGAATCTTCCACAATGGACGAAAGTCTGATGGAGCAACGCCGCGTGAGTGAAGAAGGGTTTCGGCTCGTAAAGCTCTGTTGGTAGTGAAGAAAGATAGAGGTAGTAACTGGCCTTTATTTGACGGTAATTACTTAGAAAGTCACGGCTAACTACGTGCCAGCAGCCGCGGTAATACGGAGGATGCGAGCGTTATCCGGATTTATTGGGTTTAAAGGGTGCGCAGGCGGCGCGCCAAGTCAGCGGTCAAAGTTCCGGGCTCAACCCGGTGTCGCCGTTGAAACTGGCGTGCTCGAGTGCGTGCGAGGAAGGCGGAATGCGTTGTGTAGCGGTGAAATGCATAGATATGACGAAGAACTCCGATTGCGAAGGCAGCTTTCCAGCACGCCACTGACGCTGAGGCACGAAAGCGTGGGGATCGAACA
>WK7.934
TAGGGAATCTTCCACAATGGACGAAAGTCTGATGGAGCAACGCCGCGTGAGTGAAGAAGGGTTTCGGCTCGTAAAGCTCTGTTGGTAGTGAAGAAAGATAGAGGTAGTAACTGGCCTTTATTTGACGGTAATTACTTAGAAAGTCACGGCTAACTACGTGCCAGCAGCCGCGGTAATACGTAGGTGGCAAGCGTTGTCCGGATTTATTGGGCGTAAAGCGAGCGCAGGCGGAAAAATAAGTCTAATGTGAAAGCCCTCGGCTTAACCGAGGAACTGCATCGGAAACTGTTTTTCTTGAGTGCAGAAGAGGAGAGTGGAACTCCATGTGTAGCGGTGGAATGCGTAGATATATGGAAGAACACCAGTGGCGAAGGCGGCTCTCTGGTCTGCAACTGACGCTGAGGCTCGAAAGCATGGGTAGCGAACA
>WK7.935
TGGGGAATATTGCACAATGGGGGAAACCCTGATGCAGCGACGCCGCGTGAGCGAAGAAGTATTTCGGTATGTAAAGCTCTATCAGCAGGGAAGAAAATGACGGTACCTGACTAAGAAGCCCCGGCTAACTACGTGCCAGCAGCCGCGGTAATACGTAGGGGGCAAGCGTTATCCGGATTTACTGGGTGTAAAGGGAGCGTAGACGGCAGTGCAAGTCTGAAGTGAAAGCCCGGGGCTCAACCCCGGGACTGCTTTGGAAACTGCATAGCTTGAGTACCGGAGGGGTAAGCGGAATTCCTAGTGTAGCGGTGAAATGCGTAGATATTAGGAGGAACACCAGTGGCGAAGGCGGCTTACTGGACGATAACTGACGTTGAGGCTCGAAAGCGTGGGGAGCAAACA
>WK7.936
TGGGGAATATTGGGCAATGGGCGAAAGCCTGACCCAGCAACGCCGCGTGAAGGAAGAAGGTCTTCGGATTGTAAACTTCTTTTATCAGGGACGAAGATAGTGACGGTACCTGATGAATAAGCCACGGCTAACTACGTGCCAGCAGCCGCGGTAATACGTAGGTGGCAAGCGTTATCCGGATTTACTGGGTGTAAAGGGCGTGTAGGCGGAGATGCAAGTTGGGAGTGAAATCCCGGGGCTCAACCCCGGAACTGCTTTCAAAACTGTATCCCTTGAGTATCGGAGAGGCAAGCGGAATTCCTAGTGTAGCGGTGAAATGCGTAGATATTAGGAGGAACACCAGTGGCGAAGGCGATTCTCTGGACTGTAACTGACGCTGAGGCTCGAAAGCGTGGGGAGCAAACA
>WK7.937
TCGAGGATCATTTGCAATGGGCGAAAGCCTGACAATGCGACGCTGCGTGGAGGATGAAGGCCTTCGGGTTGTAAACTCCTGTCATAAGGGAACAGGCGATGGTACCCAATACGTACCTGAGTTGAGTGTACTTTAAGAGGAAGCGACGGCTAACTCTGTGCCAGCAGCCGCGGTAATACAGAGGTCGCAAGCGTTGTTCGGATTTACTGGGCGTAAAGGGCGCGTAGGCGGTCTTGCGTGTCAGATGTGAAATCTCCGGGCTCAACCCGGAAAGTGCGTCTGAAACTACAGGACTCGAGTCTGGGAGAGGGAATCGGAATATAGGGTGTAGCGGTGAAATGCGTTGATATCCTATAGAACACCGGAGGCGAAGGCGGATTCCTTGAACAGCACTGACGCTGAGGCGCGAAAGTCGGGGGAGCAAACA
>WK7.938
TAGGGAATCTTCCACAATGGACGCAAGTCTGATGGAGCAACGCCGCGTGAGTGAAGAAGGTTTTCGGATCGTAAAGCTCTGTTGTTGGTGAAGAAGGATAGAGGTAGTAACTGGCCTTTATTTGACGGTAATCAACCAGAAAGTCACGGCTAACTACGTGCCAGCAGCCGCGGTAATACGTAGGTGGCAAGCGTTGTCCGGATTTATTGGGCGTAAAGCGAGCGCAGGCGGAAAAATAAGTCTAATGTGAAAGCCCTCGGCTTAACCGAGGAACTGCATCGGAAACTGTTTTTCTTGAGTGCAGAAGAGGAGAGTGGAACTCCATGTGTAGCGGTGGAATGCGTAGATATATGGAAGAACACCAGTGGCGAAGGCGGCTCTCTGGTCTGCAACTGACGCTGAGGCTCGAAAGCATGGGTAGCGAACA
>WK7.939
TGGGGGATATTGCACAATGGGGGAAACCCTGATGCAGCGACGCCGCGTGAGTGAAGAAGTATTTCGGTATGTAAAGCTCTATCAGCAGGAAAGATAATGACGGTACCTGACTAAGAAGCACCGGCTAAATACGTGCCAGCAGCCGCGGTAATACGTATGGTGCAAGCGTTATCCGGATTTACTGGGTGTAAAGGGAGCGCAGACGGCATGGCAAGCCAGATGTGAAAGGTGGGGGCTCAACCCCCAAGCTGCATTTGGAACTGTCAAGCTAGAGTATCGGAGAGGTAAGTGGAATTCCTAGTGTAGCGGTGAAATGCGTAGATATTAGGAGGAACACCAGTGGCGAAGGCGGCTTACTGGACGATAACTGACGTTGAGGCTCGAAAGCGTGGGGAGCAAACA
>WK7.940
TGGGGAATATTGCACAATGGGGGAAACCCTGATGCAGCAACGCCGCGTGAGTGATGACGGCCTTCGGGTTGTAAAGCTCTGTCTTCAGGGACGATAATGACGGTACCTGAGGAGGAAGCCCCGGCTAACTACGTGCCAGCAGCCGCGGTAATACGTAGGGGGCTAGCGTTATCCGGATTTACTGGGCGTAAAGGGTGCGTAGGTGGCTTGTTAAGTCAGCGGTGAAAGTCAGTGGCTCAACCATTGAATTGCCGTTGAAACTGGCGAGCTTGAGTACGTACGGGGCAGGCGGAATGCGTGGTGTAGCGGTGAAATGCATAGATATCACGCAGAACCCCGATCGCGAAGGCAGCCTGCCAGGCCGTGACTGACACTGATGCACGAAAGCGTGGGTATCGAACA
>WK7.941
TGGGGAATATTGCACAATGGGCGAAAGCCTGATGCAGCAACGCCGCGTGAGCGATGAAGGCCTTCGGGTCGTAAAGCTCTGTCCTCAAGGAAGATAATGACGGTACTTGAGGAGGAAGCCCCGGCTAACTACGTGCCAGCAGCCGCGGTAATACGTAGGTGGCGAGCGTTGTCCGGATTTACTGGGCGTAAAGGGAGCGTAGGCGGATTTTTAAGTGAGATGTGAAATACTCGGGCTTAACCTGAGTGCTGCATTTCAAACTGGAAGTCTAGAGTGCAGGAGAGGAGAAGGGAATTCCTAGTGTAGCGGTGAAATGCGTAGAGATTAGGAAGAACACCAGTGGCGAAGGCGCTTCTCTGGACTGTAACTGACGCTGAGGCTCGAAAGCGTGGGGAGCAAACA
>WK7.942
TCGGGAATATTGCGCAATGGAGGAAACTCTGACGCAGTGACGCCGCGTGCAGGAAGAAGGTTTTCGGATTGTAAACTGCTTTAGACAGGGAAGAAACAAGACAGTACCTGTAGAATAAGCTCCGGCTAACTACGTGCCAGCAGCCGCGGTAATACGTAGGGAGCAAGCGTTATCCGGATTTATTGGGTGTAAAGGGTGCGTAGACGGGAATGCAAGTTGGTTGTGAAATCCCTCGGCTCAACTGAGGAACTGCAACCAAAACTACATTTCTTGAGTACTGGAGAGGAAAGTGGAATTCCTAGTGTAGCGGTGAAATGCGTAGATATTAGGAGGAACACCAGTGGCGAAGGCGACTTTCTGGACAGTAACTGACGTTGAGGCACGAAAGTGTGGGGAGCAAACA
>WK7.943
TGGGGAATATTGGGCAATGGGCGCAAGCCTGACCCAGCAACGCCGCGTGAAGGAAGAAGGCTTTCGGGTTGTAAACTTCTTTTGTCAGGGACGAGTAGAAGACGGTACCTGACGAATAAGCCACGGCTAACTACGTGCCAGCAGCCGCGGTAATACGTAGGTGGCAAGCGTTGTCCAGATTTACTGGGTGTAAAGGGCGTGTAGCCGGGAGGGCAAGTCAGATGTGAAATCCACGGGCTTAACTCGTGAACTGCATTTGAAACTGTTCTTCTTGAGTATCGGAGAGGCAATCGGAATTCCTAGTGTAGCGGTGAAATGCGTAGATATTAGGAGGAACACCAGTGGCGAAGGCGGATTGCTGGACGACAACTGACGGTGAGGCGCGAAAGCGTGGGGAGCAAACA
>WK7.944
TAGGGAATTTTCGGCAATGGGCGCAAGCCTGACCGAGCAACGCCGCGTGAGTGAAGACGGCCTTCGGGTTGTAAAGCTCTGTTGTAAGGGAAGAACGGTCATATGAGAAATGTGACATGACGGTACCTTACCAGAAAGCCACGGCTAACTACGTGCCAGCAGCCGCGGTAATACGTAGGTGGCAAGCGTTATCCGGAATTATTGGGCGTAAAGGGTGCGCAGGCGGTTTGTTAAGTTTATGGTGAAAGCGTTGGGCTCAACCCAATACAGCCATAGATACTGGCAAACTAGAGTGCAGAAGAGGGTAGTGGAATTCCATGTGTAGCGGTAAAATGCGTAGATATATGGAGGAACACCAGTGGCGAAGGCGGCTACCTGGTCTGTAACTGACGCTCAGGCACGAAAGCGTGGGGAGCAAATA
>WK7.945
TGGGGAATATTGGGCAATGGGCGAAAGCCTGACCCAGCAACGCCGCGTGAGGGAAGAAGGGTTTCGGCTCGTAAACCTCTGTCCTATGGGACGAATAAAGTGACGGTACCATAGGAGGAAGCCCCGGCTAACTACGTGCCAGCAGCCGCGGTAATACGTAGGTGGCAAGCGTTGTCCGGATTTACTGGGTGTAAAGGGCGCGTAGGCGGGGATACAAGTCAGATGTGAAATCTATGGGCTTAACCCATAAACTGCATTTGAAACTGTATCTCTTGAGTGTCGGAGAGGTAGACGGAATTCCTAGTGTAGCGGTGAAATGCGTAGATATTAGGAGGAACACCAGTGGCGAAGGCGGTCTACTGGACGATAACTGACGCTGAGGCGCGAAAGCGTGGGGAGCAAACA
>WK7.946
TGAGGAATATTGGTCAATGGGCGCAGGCCTGAACCAGCCAAGTCGCGTGAGGGAGGACGGTCCTACGGATTGTAAACCTCTTTTGTCGGGGAGTAACGTGCGGGACGGGTCCCGTATTGAGAGTACCCGAAGAAAAAGCATCGGCTAACTCCGTGCCAGCAGCCGCGGTAATACGGAGGATGCGAGCGTTATCCGGATTTATTGGGTTTAAAGGGTGCGCAGGCGGCGCGCCAAGTCAGCGGTCAAAGTTCCGGGCTCAACCCGGTGTCGCCGTTGAAACTGGCGTGATCGAGTGCGTGCGAGGAAGGCGGAATGCGTTGTGTAGCGGTGAAATGCATAGATATGACGCAGAACTCCGATTGCGAAGGCAGCTTTCCAGCGCGCTACTGACGCTGAGGCACGAAAGCGTGGGGATCGAACA
>WK7.947
TGAGGAATATTGGTCAATGGGCGGAAGCCTGAACCAGCCATGCCGCGTGCGGGAAGGAGGCCCTATGGGCTGTGAACCGCTTTTGCCTGGGGGCAATAAGGGCGTCGCGCACGTCCGATGAGAGTACCAGGCGAATAAGCATCGGCTAACTCCGTGCCAGCAGCCGCGGTAATACGGGGGATGCGAGCGTTATCCGGATTCATTGGGTTTAAAGGGTGCGTAGGCTGTGCGTCAAGTCGGGGGTGAAATTCCGGTGCTCAACACCGGGGCTGCCCTTGATACTGTCGCGCTGGAGTGCGGATGCCGCCGGAGGAATGAGTGGTGTAGCGGTGAAATGCTTAGATATCACTCAGAACACCGATTGCGAAGGCAGCTTTCCAGCGCGCTACTGACGCTGAGGCACGAAAGCGTGGGGATCGAACA
>WK7.948
TGGGGAATATTGGGCAATGGGCGCAAGCCTGACCCAGCAACGCCGCGTGAAGGAAGAAGGCTTTCGGGTTGTAAACTTCTTTTAAGAGGGAAGAGCAGAAGACGGTACCTCTAGAATAAGCCACGGCTAACTACGTGCCAGCAGCCGCGGTAATACGTAGGTGGCAAGCGTTGTCCGGATTTACTGGGTGTAAAGGGCGTGCAGCCGGGCTGACAAGTCAGATGTGAAATCCCGAGGCTTAACCTCGGAACTGCATTTGAAACTGTTGGTCTTGAGTATCGGAGAGGTCATCGGAATTCCTTGTGTAGCGGTGAAATGCGTAGATATAAGGAAGAACACCAGTGGCGAAGGCGGATGACTGGACGACAACTGACGGTGAGGCGCGAAAGCGTGGGGAGCGAACA
>WK7.949
CTAAGAATATTCCGCAATGGACGAAAGTCTGACGGAGCGACGCCGCGTGGATGATGAAGGTCGGAAGATTGTAAAATCCTTTTATAACTGAGGAATAAGCAGTGTGAGAGAAACGCATTGTGGTGACTGTAGGTTATGAATAAGCAACGGCTAATTACGTGCCAGCAGCCGCGGTAACACGTAAGTTGCGAGCGTTGTTCGGAATTATTGGGCGTAAAGGGCATGTAGGCGGTTTTGCAAGCTTGATGTGAAAGGCAGGAGCTTAACTCCTGGACTGCGTTGAGAACTGCATGACTGGAGTCACTGAGGGGCAATCAGAATTCCTGGTGTAGGGGTGAAATCTGTAGATATCAGGAAGAATACCAATGGCGAAGGCAGGTTACCAGCAGATGACTGACGCTGAGGTGCGAAGGTGCGGGGAGCAAACA
>WK7.950
[truncated: 37,691,226 more chars]
