# Supplementary material for: Impact of Phellinus gilvus mycelia on growth, immunity and fecal microbiota in weaned piglets
Source: PeerJ. 2020 Apr 28;8:e9067. doi: 10.7717/peerj.9067 (PMC7194088; doi:10.7717/peerj.9067)
Supplement: File S11 [file peerj-08-9067-s011.zip]

Archive with 11 entries (11 files):
- design.txt
- K1.filtered.fasta
- K10.filtered.fasta
- K2.filtered.fasta
- K3.filtered.fasta
- K4.filtered.fasta
- K5.filtered.fasta
- K6.filtered.fasta
- K7.filtered.fasta
- K8.filtered.fasta
- K9.filtered.fasta
