# Supplementary material for: Impact of Phellinus gilvus mycelia on growth, immunity and fecal microbiota in weaned piglets
Source: PeerJ. 2020 Apr 28;8:e9067. doi: 10.7717/peerj.9067 (PMC7194088; doi:10.7717/peerj.9067)
Supplement: File S12 [file peerj-08-9067-s012.zip]

Archive with 11 entries (11 files):
- design.txt
- JS1.filtered.fasta
- JS10.filtered.fasta
- JS2.filtered.fasta
- JS3.filtered.fasta
- JS4.filtered.fasta
- JS5.filtered.fasta
- JS6.filtered.fasta
- JS7.filtered.fasta
- JS8.filtered.fasta
- JS9.filtered.fasta
